# Supplementary material for: RIPK1 ablation in T cells results in spontaneous enteropathy and TNF-driven villus atrophy
Source: EMBO Rep. 2025 Apr 30;26(10):2654–82. doi: 10.1038/s44319-025-00441-5 (PMC12117051; doi:10.1038/s44319-025-00441-5)
Supplement: Supplementary file 2 — Source data Fig. 1 [file 44319_2025_441_MOESM2_ESM.zip]

Archive with 16 entries (8 files):
- Figure 1/
- Figure 1/1A/
- Figure 1/1A/IMG_6591.JPG
- Figure 1/1B/
- Figure 1/1B/1B.xlsx
- Figure 1/1C/
- Figure 1/1C/1C.xlsx
- Figure 1/1D/
- Figure 1/1D/1D.xlsx
- Figure 1/1E/
- Figure 1/1E/IMG_7683.JPG
- Figure 1/1E/IMG_7690.JPG
- Figure 1/1F/
- Figure 1/1F/1F.xlsx
- Figure 1/1G/
- Figure 1/1G/1G.xlsx
