# Supplementary material for: RIPK1 ablation in T cells results in spontaneous enteropathy and TNF-driven villus atrophy
Source: EMBO Rep. 2025 Apr 30;26(10):2654–82. doi: 10.1038/s44319-025-00441-5 (PMC12117051; doi:10.1038/s44319-025-00441-5)
Supplement: Supplementary file 2 — Source data Fig. 1 [file 44319_2025_441_MOESM2_ESM.zip › Figure 1/1B/1B.xlsx]

## Sheet: Sheet1
	Raw data (% of weight at weaning)																															Mixed-effects analysis
	Age (w)	Ripk1FL/FL													Ripk1ΔCD4																	Table Analyzed	ALL mice (% of weight at weaning) (MANUSCRIPT 2)
	1
	2																															Mixed-effects model (REML)	Matching: Stacked
	3																															Assume sphericity?	No
	4	100	100	100	100	100	100	100	100	100	100	100	100	100	100	100	100	100	100	100	100	100	100	100	100	100	100	100	100	100		Alpha	0.05
	5	128.3	128	148.1	134.9	145	172.7	135.2	136.8	129.7	138.9	126.1	158.7	148.5	124	117	134.9	132.7	145.5	136.7	170.3	136.3	130.7	129.1	137.1	128.8	135.1	126.5	133.3	144
	6	140.3	131.1	157.5	146.4	160.7	191.8	150	141.4	134.8	137.3	123.1	159.6	166.3	133.1	122	145.4	142.7	155.2	146.3	193.7	158.4	159.4	145.7	148.4	147.2	141.8	119.7	147.4	151.4		Fixed effects (type III)	P value	P value summary	Statistically significant (P < 0,05)?	F (DFn, DFd)	Geisser-Greenhouse's epsilon
	7	146.5	137.9	161.3	146.4	178.6	201.8	158.2	142.9	139.1	149.2	135.8	169.2	174.3	137.7	126.9	153.3	146.7	175.4	160.5	206.3	164.6	172.3	152.8	158.9	159.2	149.3	134.1	157	154.1		Time	<0,0001	****	Yes	F (1,786, 47,99) = 124,9	0.05761
	8	154.1	147.2	169.4	157.8	190	212.7	163.9	153.4	152.2	149.2	145.5	179.8	188.1	142.3	126.9	162.5	156	187.3	168.7	218.9	173.5	172.3	159.8	166.9	172	154.5	137.9	166.7	161.5		Mice	0.0303	*	Yes	F (1, 27) = 5,224
	9	164.2	154.7	176.9	160.8	201.4	229.1	179.5	157.1	154.3	162.7	150	193.3	196	149.1	134.1	168.4	162	203.7	180.3	235.1	182.3	179.2	169.3	179.8	168.8	159.7	150.8	183.3	173.4		Time x Mice	<0,0001	****	Yes	F (31, 833) = 17,11
	10	167.3	157.8	180.6	161.4	207.1	235.5	180.3	163.9	158.7	161.1	153.7	200	205.9	149.7	136.8	170.4	170	205.2	181	236.9	183.2	178.2	178.7	174.2	167.2	162.7	153	178.1	178
	11	169.2	158.4	182.5	165.7	200.7	241.8	187.7	162.4	156.5	160.3	155.2	197.1	198	149.7	132.4	165.1	163.3	193.3	180.3	236.9	184.1	177.2	171.7	171.8	172	159.7	153.8	182.5	180.7		Random effects	SD	Variance
	12	176.1	162.7	190	174.7	208.6	255.5	182	169.2	163.8	165.1	159.7	205.8	210.9	152.6	135.7	163.2	168	188.8	188.4	245.9	181.4	171.3	168.5	174.2	173.6	163.4	158.3	185.1	189		Subject	27.4	751
	13	174.2	165.2	194.4	173.5	210	254.5	186.9	173.7	171.7	169	159.7	207.7	209.9	150.3	133.5	162.5	173.3	188.1	189.8	248.6	194.7	177.2	179.5	183.1	178.4	167.2	161.4	166.7	190.8		Residual	11.18	125
	14	178	167.7	196.9	173.5	218.6	262.7	190.2	172.9	173.2	175.4	166.4	203.8	207.9	156.6	137.9	165.8	173.3	194.8	190.5	256.8	190.3	177.2	181.9	188.7	179.2	170.9	162.9	145.6	194.5
	15	178.6	168.9	198.1	174.1	227.9	268.2	198.4	170.7	167.4	181.7	169.4	211.5	217.8	157.1	136.8	159.9	174	199.3	194.6	260.4	185.8	178.2	181.9	190.3	179.2	169.4	171.2	159.6	200.9		Was the matching effective?
	16	183.6	173.9	205	178.9	232.1	280	207.4	170.7	167.4	173.8	180.6	216.3	214.9	157.1	138.5	159.9	176.7	193.3	196.6	264.9	187.6	179.2	181.1	193.5	182.4	167.2	175	172.8	196.3		Chi-square, df	1536, 1
	17	184.9	173.3	210	183.1	231.4	279.1	198.4	177.4	171.7	178.6	167.2	218.3	218.8	157.1	136.3	152	178	195.5	193.9	267.6	177	186.1	184.3	192.7	183.2	172.4	175.8	171.9	199.1		P value	<0,0001
	18	188.1	175.8	218.1	190.4	226.4	281.8	205.7	175.9	171.7	181.7	167.9	219.2	215.8	161.7	138.5	155.9	182.7	194	194.6	260.4	181.4	191.1	187.4	197.6	188.8	168.7	175	172.8	198.2		P value summary	****
	19	187.4	179.5	221.9	189.8	234.3	278.2	204.9	177.4	173.2	183.3	171.6	225	217.8	159.4	141.2	154.6	180	197	200	251.4	181.4	190.1	188.2	195.2	186.4	167.9	178.8	175.4	202.8		Is there significant matching (P < 0.05)?	Yes
	20	189.9	178	225	194	239.3	286.4	205.7	177.4	172.5	185.7	179.9	227.9	220.8	157.7	139	152	186	200	202	255.9	178.8	179.2	184.3	196	192	162.7	181.1	178.9	203.7
	21	188.7	183.9	227.5	189.2	245.7	294.5	205.7	178.9	173.2	186.5	186.6	227.9	225.7	153.1	144	146.7	184	203	200.7	263.1	186.7	185.1	180.3	199.2	196	160.4	184.1	177.2	205.5		Difference between column means
	22	188.1	180.7	226.3	190.4	258.6	297.3	212.3	187.2	174.6	196	182.8	240.4	234.7	150.3	144.5	136.2	182.7	205.2	207.5	271.2	187.6	186.1	182.7	198.4	196	161.2	188.6	184.2	208.3		Predicted mean of Ripk1FL/FL	198.2
	23	196.2	185.7	231.3	195.2	260	300	202.5	177.4	172.5	199.2	185.1	232.7	236.6	148.6	147.3	130.9	182.7	203.7	203.4	264.9	181.4	182.2	178	200	194.4	157.5	187.1	185.1	202.8		Predicted mean of Ripk1ΔCD4	174.8
	24	191.8	184.5	230.6	198.8	260	299.1	214.8	178.9	175.4	210.3	183.6	239.4	238.6	144.6	141.2	127.6	184.7	194.8	204.8	262.2	180.5	193.1	175.6	201.6	196	153.7	189.4	178.9	206.4		Difference between predicted means	23.45
	25	195	190.1	230.6	197.6	256.4	297.3	217.2	180.5	171.7	194.4	194.8	240.4	237.6	153.1	143.4	127	182	193.3	204.1	264	191.2	190.1	175.6	200	195.2	158.2	187.1	177.2	205.5		SE of difference	10.26
	26	196.9	188.2	235.6	198.8	258.6	301.8	230.3	186.5	172.5	200	190.3	252.9	241.6	149.1	146.2	123	182.7	185.1	198.6	264	188.5	193.1	178.7	200.8	192	161.9	189.4	175.4	211		95% CI of difference	2,399 to 44,50
	27	195.6	185.1	244.4	198.8	260.7	309.1	209	186.5	176.8	209.5	188.1	237.5	239.6	148	142.9	121.1	183.3	191	201.4	270.3	193.8	195	180.3	204	189.6	159	189.4	168.4	207.3
	28	200	185.7	246.9	205.4	260	309.1	218	186.5	179	208.7	198.5	243.3	237.6	148.6	142.9	123.7	184	176.1	199.3	261.3	202.7	197	183.5	202.4	196	157.5	187.9	167.5	203.7		Data summary
	29	190.6	187	246.9	207.2	265.7	317.3	223.8	183.5	179.7	220.6	200	246.2	238.6	146.9	141.8	123.7	185.3	189.6	202.7	264	186.7	193.1	176.4	203.2	188	161.2	194.7	161.4	210.1		Number of columns (Mice)	2
	30	197.5	195	250	204.8	266.4	325.5	225.4	192.5	179	205.6	200.7	250	249.5	149.7	139	122.4	183.3	181.3	200	253.2	185.8	200	173.2	203.2	189.6	163.4	190.2	164.9	206.4		Number of rows (Time)	32
	31	199.4	191.9	253.1	208.4	265	323.6	225.4	190.2	180.4	210.3	204.5	252.9	239.6	149.1	140.7	121.7	188	161.2	200	249.5	188.5	197	172.4	206.5	188.8	147.8	189.4	161.4	212.8		Number of subjects (Subject)	29
	32	189.9	190.7	251.9	203.6	270	320.9	227.9	187.2	183.3	215.9	218.7	261.5	238.6	151.4	143.4	119.7	183.3		194.6	245	183.2	197	166.9	199.2	191.2	160.4	188.6	153.5	211.9		Number of missing values	4
	33	192.5	193.2	253.1	204.8	272.1	322.7	237.7	191.7	177.5	219	219.4	261.5	245.5	149.7	146.7	117.1	182		193.2	243.2	185.8	187.1	168.5	199.2	188	146.3	186.4	150.9	210.1
	34	198.7	196.3	250.6	205.4	271.4	325.5	256.6	191.7	182.6	223	217.2	262.5	247.5	152.6	147.3	110.5	177.3		195.9	244.1	192	192.1	168.5	200.8	196.8	150	187.1	147.4	213.8
	35	196.2	199.4	251.9	207.2	272.9	326.4	235.2	194.7	183.3	223.8	214.2	259.6	250.5	148	142.9	118.4	184		193.9	240.5	192.9	195	167.7	201.6	202.4	135.8	188.6	142.1	216.5
