# Supplementary material for: RIPK1 ablation in T cells results in spontaneous enteropathy and TNF-driven villus atrophy
Source: EMBO Rep. 2025 Apr 30;26(10):2654–82. doi: 10.1038/s44319-025-00441-5 (PMC12117051; doi:10.1038/s44319-025-00441-5)
Supplement: Supplementary file 2 — Source data Fig. 1 [file 44319_2025_441_MOESM2_ESM.zip › Figure 1/1C/1C.xlsx]

## Sheet: Sheet1
	Raw Data (survival)				Survival analysis (# at risk)			Curve comparison			Data summary
	Age (weeks)	Ripk1FL/FL	Ripk1ΔCD4		Age (weeks)	Ripk1FL/FL	Ripk1ΔCD4	Comparison of Survival Curves				Ripk1FL/FL	Ripk1ΔCD4
	36	0			0	13	22				Number of rows	35	35
	36	0			11		22	Log-rank (Mantel-Cox) test			# of blank rows	22	13
	36	0			15		21	Chi square	5.695		# rows with impossible data	0	0
	36	0			21		20	df	1		# censored subjects	13	14
	36	0			23		19	P value	0.017		# deaths/events	0	8
	36	0			24		18	P value summary	*
	36	0			28		17	Are the survival curves sig different?	Yes		Median survival	Undefined	Undefined
	36	0			31		16
	36	0			35		15	Gehan-Breslow-Wilcoxon test
	36	0			36	13	14	Chi square	5.622
	36	0						df	1
	36	0						P value	0.0177
	36	0						P value summary	*
	36		0					Are the survival curves sig different?	Yes
	36		0
	35		1					Median survival
	36		0					Ripk1FL/FL	Undefined
	31		1					Ripk1ΔCD4	Undefined
	36		0
	36		0					Hazard Ratio (Mantel-Haenszel)	A/B	B/A
	11		1					Ratio (and its reciprocal)	0.1798	5.56
	36		0					95% CI of ratio	0,04395 to 0,7360	1,359 to 22,75
	36		0
	36		0					Hazard Ratio (logrank)	A/B	B/A
	36		0					Ratio (and its reciprocal)	0
	36		0					95% CI of ratio	-1,000 to -1,000	-1,000 to -1,000
	28		1
	15		1
	36		0
	24		1
	36		0
	23		1
	36		0
	36		0
	21		1
