# Supplementary material for: RIPK1 ablation in T cells results in spontaneous enteropathy and TNF-driven villus atrophy
Source: EMBO Rep. 2025 Apr 30;26(10):2654–82. doi: 10.1038/s44319-025-00441-5 (PMC12117051; doi:10.1038/s44319-025-00441-5)
Supplement: Supplementary file 2 — Source data Fig. 1 [file 44319_2025_441_MOESM2_ESM.zip › Figure 1/1D/1D.xlsx]

## Sheet: Sheet1
	Raw data (cell no.)																	Transform (Y=Log2(Y))																	2way ANOVA							Multiple comparisons (Uncorrected Fisher's LSD)
		Ripk1FL/FL								Ripk1ΔCD4									Ripk1FL/FL								Ripk1ΔCD4								Table Analyzed	Transform of Spleen (R24+25): CD4 and CD8 T cells (intestinal story)						Compare each cell mean with the other cell mean in that row
	CD4+	3098387	3941754	4176455	3535768	2689647	3150453	2998634	4148853	695557	1166101	499017	775505	914136	801353	670995		CD4+	21.5631	21.9104	21.9938	21.7536	21.359	21.5871	21.5159	21.9843	19.4078	20.1533	18.9287	19.5648	19.802	19.6121	19.3559
	CD8+	2512941	3261515	3072813	2831984	1480576	1915967	1677692	2640645	920581	1280550	381965	438803	246494	273518	170635		CD8+	21.2609	21.6371	21.5511	21.4334	20.4977	20.8696	20.678	21.3325	19.8122	20.2883	18.5431	18.7432	17.9112	18.0613	17.3806		Two-way ANOVA	Ordinary						Number of families	1
																																			Alpha	0.05						Number of comparisons per family	2
																																										Alpha	0.05
																																			Source of Variation	% of total variation	P value	P value summary	Significant?
																																			Interaction	0.356	0.4681	ns	No			Uncorrected Fisher's LSD	Predicted (LS) mean diff,	95,00% CI of diff,	Below threshold?	Summary	Individual P Value
																																			Row Factor	7.081	0.0029	**	Yes
																																			Column Factor	75.67	<0,0001	****	Yes			Ripk1FL/FL - Ripk1ΔCD4
																																										CD4+	2.162	1,534 to 2,791	Yes	****	<0,0001
																																			ANOVA table	SS (Type III)	DF	MS	F (DFn, DFd)	P value		CD8+	2.48	1,852 to 3,109	Yes	****	<0,0001
																																			Interaction	0.1893	1	0.1893	F (1, 26) = 0,5422	P=0,4681
																																			Row Factor	3.764	1	3.764	F (1, 26) = 10,79	P=0,0029
																																			Column Factor	40.23	1	40.23	F (1, 26) = 115,3	P<0,0001		Test details	Predicted (LS) mean 1	Predicted (LS) mean 2	Predicted (LS) mean diff,	SE of diff,	N1	N2	t
																																			Residual	9.075	26	0.349
																																										Ripk1FL/FL - Ripk1ΔCD4
																																			Difference between column means							CD4+	21.71	19.55	2.162	0.3058	8	7	7.071
																																			Predicted (LS) mean of Ripk1FL/FL	21.43						CD8+	21.16	18.68	2.48	0.3058	8	7	8.112
																																			Predicted (LS) mean of Ripk1ΔCD4	19.11
																																			Difference between predicted means	2.321
																																			SE of difference	0.2162
																																			95% CI of difference	1,877 to 2,766
																																			Difference between row means
																																			Predicted (LS) mean of CD4+	20.63
																																			Predicted (LS) mean of CD8+	19.92
																																			Difference between predicted means	0.7101
																																			SE of difference	0.2162
																																			95% CI of difference	0,2656 to 1,154
																																			Interaction CI
																																			Mean diff, A1 - B1	2.162
																																			Mean diff, A2 - B2	2.48
																																			(A1 -B1) - (A2 - B2)	-0.3184
																																			95% CI of difference	-1,207 to 0,5704
																																			(B1 - A1) - (B2 - A2)	0.3184
																																			95% CI of difference	-0,5704 to 1,207
																																			Data summary
																																			Number of columns (Column Factor)	2
																																			Number of rows (Row Factor)	2
																																			Number of values	30
[truncated: 1 more columns]
