# Supplementary material for: RIPK1 ablation in T cells results in spontaneous enteropathy and TNF-driven villus atrophy
Source: EMBO Rep. 2025 Apr 30;26(10):2654–82. doi: 10.1038/s44319-025-00441-5 (PMC12117051; doi:10.1038/s44319-025-00441-5)
Supplement: Supplementary file 2 — Source data Fig. 1 [file 44319_2025_441_MOESM2_ESM.zip › Figure 1/1F/1F.xlsx]

## Sheet: Sheet1
	Raw Data (cm)																																					2way ANOVA						Multiple Comparisons (Uncorrected Fisher's LSD)
		RIPK1Fl/Fl																		RIPK1ΔCD4																		Table Analyzed	RIPK1-CD4 - SI (Fig, 1)					Compare each cell mean with the other cell mean in that row
	Young	32.3	32.5	36.5	32.4	31.7	33.2	37.7	29.5	30.8	32.2	33.1	33.4	31.5						40.5	41.2	38	37.9	35.7	41.3	34.1	38.9	36.3	38.2	41.2	39	32.3
	Aged	26.6	20.6	31.5	34.2	34.1	30.6	31.5	35	36.6	33.8	35.3	32							40.1	38.7	41.7	26.8	52.1	48.8	39.8	46.9	39.9	39.4	48.1	39	48	52.6	30.9	35.8	43.2	47.8	Two-way ANOVA	Ordinary					Number of families	1
																																						Alpha	0.05					Number of comparisons per family	2
																																												Alpha	0.05
																																						Source of Variation	% of total variation	P value	P value summary	Significant?
																																						Interaction	4.074	0.0512	ns	No		Uncorrected Fisher's LSD	Predicted (LS) mean diff,	95,00% CI of diff,	Below threshold?	Summary	Individual P Value
																																						Row Factor	1.504	0.2309	ns	No
																																						Column Factor	37.12	<0,0001	****	Yes		RIPK1Fl/Fl - RIPK1ΔCD4
																																												Young	-5.215	-8,983 to -1,448	Yes	**	0.0076
																																						ANOVA table	SS (Type III)	DF	MS	F (DFn, DFd)	P value	Aged	-10.38	-13,96 to -6,804	Yes	****	<0,0001
																																						Interaction	91.24	1	91.24	F (1, 52) = 3,982	P=0,0512
																																						Row Factor	33.68	1	33.68	F (1, 52) = 1,470	P=0,2309
																																						Column Factor	831.2	1	831.2	F (1, 52) = 36,28	P<0,0001	Test details	Predicted (LS) mean 1	Predicted (LS) mean 2	Predicted (LS) mean diff,	SE of diff,	N1
																																						Residual	1191	52	22.91
																																												RIPK1Fl/Fl - RIPK1ΔCD4
																																						Difference between column means						Young	32.83	38.05	-5.215	1.878	13
																																						Predicted (LS) mean of RIPK1Fl/Fl	32.32					Aged	31.82	42.2	-10.38	1.784	12
																																						Predicted (LS) mean of RIPK1ΔCD4	40.12
																																						Difference between predicted means	-7.799
																																						SE of difference	1.295
																																						95% CI of difference	-10,40 to -5,201
																																						Difference between row means
																																						Predicted (LS) mean of Young	35.44
																																						Predicted (LS) mean of Aged	37.01
																																						Difference between predicted means	-1.57
																																						SE of difference	1.295
																																						95% CI of difference	-4,168 to 1,029
																																						Interaction CI
																																						Mean diff, A1 - B1	-5.215
																																						Mean diff, A2 - B2	-10.38
																																						(A1 -B1) - (A2 - B2)	5.168
																																						95% CI of difference	-0,02901 to 10,36
																																						(B1 - A1) - (B2 - A2)	-5.168
																																						95% CI of difference	-10,36 to 0,02901
																																						Data summary
																																						Number of columns (Column Factor)	2
																																						Number of rows (Row Factor)	2
																																						Number of values	56
[truncated: 3 more columns]
