# Supplementary material for: RIPK1 ablation in T cells results in spontaneous enteropathy and TNF-driven villus atrophy
Source: EMBO Rep. 2025 Apr 30;26(10):2654–82. doi: 10.1038/s44319-025-00441-5 (PMC12117051; doi:10.1038/s44319-025-00441-5)
Supplement: Supplementary file 2 — Source data Fig. 1 [file 44319_2025_441_MOESM2_ESM.zip › Figure 1/1G/1G.xlsx]

## Sheet: Sheet1
		Raw data (pg/µg tissue)
			RIPK1FL/FL																	RIPK1ΔCD4																		Table Analyzed	IFN-y (young KO)	Table Analyzed	IFN-y (aged KO)
	IFN-y	Young	2.3517	0	4.154	1.8207	2.6545	9.8563												12.6	48.0381	50.1691	59.5321	75.5677
		Aged	6.868	11.346	1.26	1.158	13.412	26.267	52.085	11.979	36.695	3.681	14.768	1.508	5.716	0.877	17.325	3.845		29.65	7.494	126.64	96.731	43.834	96.327	1.558	85.613	24.742	11.741	7.419	7.078	237.421	54.29	109.775	83.906			Column B	RIPK1ΔCD4	Column B	RIPK1ΔCD4
																																						vs.	vs.	vs.	vs.
			RIPK1FL/FL																	RIPK1ΔCD4																		Column A	RIPK1FL/FL	Column A	RIPK1FL/FL
	IL-17A	Young	7.80396	4.19274	44.3488	1.86209	25.0859	28.402												40.8916	255.079	263.672	306.086	294.707
		Aged	23.226	33.03	25.638	5.619	57.783	39.988	287.364	14.69	64.923	62.962	2.129	8.487	119.691	72.691	105.769	92.915		472.948	32.798	998.035	1131.82	984.73	1463.46	10.528	1191.91	353.233	18.21	49.829	61.403	608.177	281.215	1098.86	866.263			Unpaired t test with Welch's correction		Unpaired t test with Welch's correction
																																						P value	0.0038	P value	0.0072
			RIPK1FL/FL																	RIPK1ΔCD4																		P value summary	**	P value summary	**
	IL-22	Young	0	0	0	0.591809	4.68573	0												0	0	0	0	0														Significantly different (P < 0.05)?	Yes	Significantly different (P < 0.05)?	Yes
		Aged	0	0	0	33.004	0	9.435	4.224	0	0	0	0	0	0	0	0	2.009		0	0	5.715	0	0	0	0	0	0	0	0	0	0	0	34.272	3.188			One- or two-tailed P value?	Two-tailed	One- or two-tailed P value?	Two-tailed
																																						Welch-corrected t, df	t=4.452, df=6.325	Welch-corrected t, df	t=3.031, df=17.80
			RIPK1FL/FL																	RIPK1ΔCD4
	TNF-a	Young	41.4338	41.949	43.432	13.2185	111.362	70.3822												32.8873	104.768	198.141	107.305	267.769														How big is the difference?		How big is the difference?
		Aged	110.203	42.25	84.021	26.949	89.454	28.94	122.617	76.187	129.524	43.334	21.21	4.809	54.522	48.463	95.191	53.621		117.022	16.786	188.537	185.978	97.062	216.337	25.885	195.01	62.878	43.918	18.671	30.782	299.663	99.522	270.953	202.893			Mean of column A	2.423	Mean of column A	13.05
																																						Mean of column B	33.91	Mean of column B	60.25
																																						Difference between means (B - A) ± SEM	31.48 ± 7.071	Difference between means (B - A) ± SEM	47.20 ± 15.57
																																						95% confidence interval	14.39 to 48.57	95% confidence interval	14.46 to 79.94
																																						R squared (eta squared)	0.7581	R squared (eta squared)	0.3405
																																						F test to compare variances		F test to compare variances
																																						F, DFn, Dfd	36.88, 6, 6	F, DFn, Dfd	18.82, 16, 15
																																						P value	0.0004	P value	<0.0001
																																						P value summary	***	P value summary	****
																																						Significantly different (P < 0.05)?	Yes	Significantly different (P < 0.05)?	Yes
																																						Data analyzed		Data analyzed
																																						Sample size, column A	7	Sample size, column A	16
																																						Sample size, column B	7	Sample size, column B	17
																																						Table Analyzed	IL-17A (young KO)	Table Analyzed	IL-17A (aged KO)
																																						Column B	RIPK1ΔCD4	Column B	RIPK1ΔCD4
																																						vs.	vs.	vs.	vs.
																																						Column A	RIPK1FL/FL	Column A	RIPK1FL/FL
																																						Unpaired t test with Welch's correction		Unpaired t test with Welch's correction
																																						P value	0.009	P value	0.0009
																																						P value summary	**	P value summary	***
																																						Significantly different (P < 0.05)?	Yes	Significantly different (P < 0.05)?	Yes
																																						One- or two-tailed P value?	Two-tailed	One- or two-tailed P value?	Two-tailed
																																						Welch-corrected t, df	t=3.738, df=6.245	Welch-corrected t, df	t=4.045, df=16.64
																																						How big is the difference?		How big is the difference?
																																						Mean of column A	9.82	Mean of column A	63.56
																																						Mean of column B	165.7	Mean of column B	566.3
																																						Difference between means (B - A) ± SEM	155.8 ± 41.68	Difference between means (B - A) ± SEM	502.8 ± 124.3
																																						95% confidence interval	54.80 to 256.9	95% confidence interval	240.1 to 765.5
																																						R squared (eta squared)	0.6912	R squared (eta squared)	0.4957
																																						F test to compare variances		F test to compare variances
																																						F, DFn, Dfd	48.91, 6, 6	F, DFn, Dfd	52.83, 16, 15
																																						P value	0.0002	P value	<0.0001
																																						P value summary	***	P value summary	****
																																						Significantly different (P < 0.05)?	Yes	Significantly different (P < 0.05)?	Yes
																																						Data analyzed		Data analyzed
																																						Sample size, column A	7	Sample size, column A	16
																																						Sample size, column B	7	Sample size, column B	17
																																						Table Analyzed	IL-22 (young KO)	Table Analyzed	IL-22 (aged KO)
																																						Column B	RIPK1ΔCD4	Column B	RIPK1ΔCD4
																																						vs.	vs.	vs.	vs.
																																						Column A	RIPK1FL/FL	Column A	RIPK1FL/FL
																																						Unpaired t test with Welch's correction		Unpaired t test with Welch's correction
																																						P value	0.1216	P value	0.864
																																						P value summary	ns	P value summary	ns
																																						Significantly different (P < 0.05)?	No	Significantly different (P < 0.05)?	No
																																						One- or two-tailed P value?	Two-tailed	One- or two-tailed P value?	Two-tailed
																																						Welch-corrected t, df	t=1.692, df=10.00	Welch-corrected t, df	t=0.1727, df=30.85
																																						How big is the difference?		How big is the difference?
																																						Mean of column A	1.846	Mean of column A	3.042
																																						Mean of column B	0	Mean of column B	2.54
																																						Difference between means (B - A) ± SEM	-1.846 ± 1.091	Difference between means (B - A) ± SEM	-0.5023 ± 2.908
																																						95% confidence interval	-4.278 to 0.5854	95% confidence interval	-6.434 to 5.430
																																						R squared (eta squared)	0.2225	R squared (eta squared)	0.0009661
																																						F test to compare variances		F test to compare variances
																																						F, DFn, Dfd	Infinity, 10, 11	F, DFn, Dfd	1.013, 15, 16
																																						P value	<0.0001	P value	0.9755
																																						P value summary	****	P value summary	ns
																																						Significantly different (P < 0.05)?	Yes	Significantly different (P < 0.05)?	No
																																						Data analyzed		Data analyzed
																																						Sample size, column A	11	Sample size, column A	16
																																						Sample size, column B	12	Sample size, column B	17
																																						Table Analyzed	TNF-a (young KO)	Table Analyzed	TNF-a (aged KO)
																																						Column B	RIPK1ΔCD4	Column B	RIPK1ΔCD4
																																						vs.	vs.	vs.	vs.
																																						Column A	RIPK1FL/FL	Column A	RIPK1FL/FL
																																						Unpaired t test with Welch's correction		Unpaired t test with Welch's correction
																																						P value	0.0374	P value	0.0183
																																						P value summary	*	P value summary	*
																																						Significantly different (P < 0.05)?	Yes	Significantly different (P < 0.05)?	Yes
																																						One- or two-tailed P value?	Two-tailed	One- or two-tailed P value?	Two-tailed
																																						Welch-corrected t, df	t=2.480, df=8.211	Welch-corrected t, df	t=2.572, df=19.71
																																						How big is the difference?		How big is the difference?
																																						Mean of column A	32.79	Mean of column A	64.46
																																						Mean of column B	90.01	Mean of column B	129.5
																																						Difference between means (B - A) ± SEM	57.23 ± 23.07	Difference between means (B - A) ± SEM	65.04 ± 25.29
																																						95% confidence interval	4.261 to 110.2	95% confidence interval	12.23 to 117.8
																																						R squared (eta squared)	0.4283	R squared (eta squared)	0.2512
																																						F test to compare variances		F test to compare variances
																																						F, DFn, Dfd	5.236, 6, 6	F, DFn, Dfd	6.205, 15, 15
																																						P value	0.0639	P value	0.0011
																																						P value summary	ns	P value summary	**
																																						Significantly different (P < 0.05)?	No	Significantly different (P < 0.05)?	Yes
																																						Data analyzed		Data analyzed
																																						Sample size, column A	7	Sample size, column A	16
																																						Sample size, column B	7	Sample size, column B	16
