# Supplementary material for: RIPK1 ablation in T cells results in spontaneous enteropathy and TNF-driven villus atrophy
Source: EMBO Rep. 2025 Apr 30;26(10):2654–82. doi: 10.1038/s44319-025-00441-5 (PMC12117051; doi:10.1038/s44319-025-00441-5)
Supplement: Supplementary file 3 — Source data Fig. 2 [file 44319_2025_441_MOESM3_ESM.zip]

Archive with 31 entries (22 files):
- Figure 2/
- Figure 2/2A/
- Figure 2/2A/2A (Image order).xlsx
- Figure 2/2A/Duodenum_H&E_R64_mouse 8_KO.bmp
- Figure 2/2A/Duodenum_H&E_R64_mouse 9_WT.bmp
- Figure 2/2A/Ileum_H&E_R64_mouse 4_WT.bmp
- Figure 2/2A/Ileum_H&E_R64_mouse 8_KO.bmp
- Figure 2/2A/Jejunum_H&E_R64_mouse 4_WT.bmp
- Figure 2/2A/Jejunum_H&E_R64_mouse 8_KO.bmp
- Figure 2/2B/
- Figure 2/2B/2B.xlsx
- Figure 2/2C/
- Figure 2/2C/2C.xlsx
- Figure 2/2D/
- Figure 2/2D/16_40x_1.tif
- Figure 2/2D/26_40x_2.tif
- Figure 2/2D/2D (Image order).xlsx
- Figure 2/2D/Duodenum_SEM 40x_R98_mouse 4_KO.png
- Figure 2/2D/Duodenum_SEM 40x_R98_mouse 6_WT.png
- Figure 2/2E/
- Figure 2/2E/2E (Image order).xlsx
- Figure 2/2E/Duodenum_Ki-67_R64_mouse 2_KO.bmp
- Figure 2/2E/Duodenum_Ki-67_R64_mouse 4_WT.bmp
- Figure 2/2F/
- Figure 2/2F/2F.xlsx
- Figure 2/2G/
- Figure 2/2G/2G (Image order).xlsx
- Figure 2/2G/Duodenum_CD45-TUNEL_R64_mouse 3_WT.bmp
- Figure 2/2G/Duodenum_CD45-TUNEL_R64_mouse 8_KO.bmp
- Figure 2/2H/
- Figure 2/2H/2H.xlsx
