# Supplementary material for: RIPK1 ablation in T cells results in spontaneous enteropathy and TNF-driven villus atrophy
Source: EMBO Rep. 2025 Apr 30;26(10):2654–82. doi: 10.1038/s44319-025-00441-5 (PMC12117051; doi:10.1038/s44319-025-00441-5)
Supplement: Supplementary file 3 — Source data Fig. 2 [file 44319_2025_441_MOESM3_ESM.zip › Figure 2/2C/2C.xlsx]

## Sheet: Fig 2C
	Raw Data (µm)													Transform (Y=Log2(Y))													2way ANOVA							Multiple comparisons (Šídák's multiple comparisons test)
		RIPK1FL/FL						RIPK1ΔCD4							RIPK1FL/FL						RIPK1ΔCD4
	Duodenum	56.167	62.942	60.401	57.056	56.112	48.013	159.788	100.39	90.026	126.387	93.979		Duodenum	5.81165	5.97595	5.9165	5.83431	5.81024	5.58535	7.32002	6.64947	6.49227	6.9817	6.55427		Table Analyzed	Transform of Crypt depth						Compare each cell mean with the other cell mean in that row
	Jejunum	78.923	78.837	66.69	69.257	67.725	51.704	106.968	92.36	101.139	106.421	98.339		Jejunum	6.30237	6.3008	6.0594	6.11389	6.08162	5.6922	6.74104	6.5292	6.6602	6.73364	6.61969
	Ileum	68.511	61.772	62.367	60.083	53.957	59.317	85.414	75.076	97.262	76.104	90.195		Ileum	6.09826	5.94888	5.96271	5.90888	5.75374	5.89037	6.4164	6.23028	6.6038	6.2499	6.49498		Two-way ANOVA	Ordinary						Number of families	1
																											Alpha	0.05						Number of comparisons per family	3
																																		Alpha	0.05
																											Source of Variation	% of total variation	P value	P value summary	Significant?
																											Interaction	7.391	0.0119	*	Yes			Šídák's multiple comparisons test	Predicted (LS) mean diff,	95,00% CI of diff,	Below threshold?	Summary	Adjusted P Value
																											Row Factor	4.8	0.048	*	Yes
																											Column Factor	69.11	<0,0001	****	Yes			RIPK1FL/FL - RIPK1ΔCD4
																																		Duodenum	-0.9772	-1,276 to -0,6784	Yes	****	<0,0001
																											ANOVA table	SS (Type III)	DF	MS	F (DFn, DFd)	P value		Jejunum	-0.565	-0,8639 to -0,2662	Yes	***	0.0002
																											Interaction	0.3944	2	0.1972	F (2, 27) = 5,245	P=0,0119		Ileum	-0.4719	-0,7708 to -0,1731	Yes	**	0.0013
																											Row Factor	0.2561	2	0.1281	F (2, 27) = 3,406	P=0,0480
																											Column Factor	3.688	1	3.688	F (1, 27) = 98,09	P<0,0001
																											Residual	1.015	27	0.0376				Test details	Predicted (LS) mean 1	Predicted (LS) mean 2	Predicted (LS) mean diff,	SE of diff,	N1	N2	t	DF
																											Difference between column means							RIPK1FL/FL - RIPK1ΔCD4
																											Predicted (LS) mean of RIPK1FL/FL	5.947						Duodenum	5.822	6.8	-0.9772	0.1174	6	5	8.323	27
																											Predicted (LS) mean of RIPK1ΔCD4	6.618						Jejunum	6.092	6.657	-0.565	0.1174	6	5	4.812	27
																											Difference between predicted means	-0.6714						Ileum	5.927	6.399	-0.4719	0.1174	6	5	4.019	27
																											SE of difference	0.06779
																											95% CI of difference	-0,8105 to -0,5323
																											Data summary
																											Number of columns (Column Factor)	2
																											Number of rows (Row Factor)	3
																											Number of values	33

## Sheet: Overview Biological replicates
				Villi				Crypts
		Genotype		Duodenum	Jejunum	Ileum		Duodenum	Jejunum	Ileum
	1	WT		364.474	289.055	202.107		56.1669	78.923	68.511
	2	KO		332.174	307.563	221.659		159.788	106.968	85.4143
	3	WT		506.354	299.023	188.972		62.942	78.8372	61.7716
	4	WT		402.7	329.498	215.181		60.401	66.6899	62.3669
	5	KO		271.08	240.815	195.078		100.39	92.3596	75.0757
	6	KO		276.765	292.504	227.831		90.0257	101.139	97.2623
	7	WT		413.819	283.748	192.328		57.056	69.2574	60.0828
	8	KO		303.576	245.683	197.411		126.387	106.421	76.1035
	9	WT		399.701	234.594	196.678		56.1124	67.7247	53.9567
	10	WT		378.09	281.302	184.863		48.0129	51.7041	59.3168
	11	KO		241.855	243.436	223.961		93.979	98.3389	90.1945

## Sheet: HE_R64_1_ileum
Villi	µm		Crypts	µm
Average	202.107			68.511
villi1	295.546		crypt1	71.7317
villi2	205.751		crypt2	46.1569
villi3	276.395		crypt3	86.0567
villi4	205.798		crypt4	71.0744
villi5	180.638		crypt5	87.1406
villi6	177.365		crypt6	74.6251
villi7	172.23		crypt7	75.4338
villi8	172.865		crypt8	62.0833
villi9	184.491		crypt9	70.7452
villi10	200.54		crypt10	47.7472
villi11	181.215		crypt11	55.8075
villi12	186.512		crypt12	58.4376
villi13	187.335		crypt13	51.6012
villi14	204.857		crypt14	52.1923
villi15	214.173		crypt15	58.9492
villi16	209.212		crypt16	50.413
villi17	218.95		crypt17	64.2567
villi18	174.964		crypt18	78.6809
villi19	184.878		crypt19	73.9594
villi20	181.652		crypt20	68.0273
villi21	196.663		crypt21	84.0847
villi22	160.889		crypt22	74.0974
villi23	223.72		crypt23	81.376
villi24	147.929		crypt24	74.2034
villi25	176.569		crypt25	59.978
villi26	238.09		crypt26	65.8018
villi27	225.196		crypt27	84.0179
villi28	223.445		crypt28	88.8521
villi29	183.06		crypt29	65.7339
villi30	227.719		crypt30	68.7373
villi31	246.667		crypt31	71.8401

## Sheet: HE_R64_1_jejunum
Villi	µm		Crypts	µm
Average	289.055			78.923
Line	300.438		crypt1	91.8199
Line	262.305		crypt2	94.2292
Line	285.701		crypt3	108.639
Line	298.384		crypt4	57.8058
Line	254.097		crypt5	79.1446
Line	365.26		crypt6	89.3411
Line	312.706		crypt7	95.9769
Line	356.747		crypt8	96.6252
Line	382.821		crypt9	85.2063
Line	257.125		crypt10	77.952
Line	274.467		crypt11	87.8402
Line	297.179		crypt12	92.5273
Line	353.309		crypt13	86.8752
Line	285.27		crypt14	52.3017
Line	272.554		crypt15	69.4311
Line	273.895		crypt16	81.6199
Line	234.177		crypt17	76.0176
Line	257.134		crypt18	63.0357
Line	231.507		crypt19	72.3745
Line	233.678		crypt20	92.5273
Line	234.477		crypt21	114.309
Line	291.578		crypt22	108.996
Line	282.613		crypt23	94.8813
Line	363.959		crypt24	78.5898
Line	300.128		crypt25	48.8729
Line	275.46		crypt26	57.3595
Line	260.119		crypt27	50.6351
Line	322.351		crypt28	63.9134
Line	250.498		crypt29	60.2674
Line	347.304		crypt30	52.1945
Line	321.629		crypt31	74.6323
Line	226.542		crypt32	63.6315
Line	247.385		crypt33	73.3455
Line	315.084		crypt34	90.463

## Sheet: HE_R64-1_duodenum
Villi	µm		Crypts	µm
Average	364.474			56.1669
Line	508.399		crypt1	78.7247
Line	468.714		crypt2	73.0174
Line	438.752		crypt3	51.0533
Line	431.085		crypt4	59.0424
Line	462.161		crypt5	71.6358
Line	292.642		crypt6	56.7042
Line	484.058		crypt7	63.7472
Line	343.892		crypt8	53.1412
Line	399.942		crypt9	62.0342
Line	305.998		crypt10	80.9155
Line	392.528		crypt11	62.5356
Line	572.162		crypt12	41.6807
Line	496.682		crypt13	42.7288
Line	518.801		crypt14	49.3109
Line	421.442		crypt15	64.073
Line	405.721		crypt16	55.9279
Line	344.534		crypt17	64.3486
Line	367.536		crypt18	55.9279
Line	384.621		crypt19	70.8688
Line	285.19		crypt20	49.7882
Line	267.929		crypt21	57.8178
Line	307.251		crypt22	57.2795
Line	286.625		crypt23	56.8417
Line	288.975		crypt24	46.4087
Line	224.423		crypt25	50.611
Line	343.065		crypt26	46.8373
Line	264.485		crypt27	38.8789
Line	370.623		crypt28	48.1558
Line	369.024		crypt29	35.9499
Line	236.797		crypt30	48.0103
Line	386.567		crypt31	47.1775
Line	390.78
Line	409.712
Line	264.758
Line	335.763
Line	330.502
Line	282.488
Line	338.888
Line	335.66
Line	319.493
Line	329.951
Line	299.285

## Sheet: HE_R64_2_Ileum
Villi	µm		Crypts	µm
Average	221.659			85.4143
villi1	148.117		crypt1	77.526
villi2	278.646		crypt2	74.8843
villi3	225.903		crypt3	67.1586
villi4	207.209		crypt4	75.1407
villi5	222.723		crypt5	82.7428
villi6	126.839		crypt6	109.298
villi7	263.681		crypt7	41.6258
villi8	285.385		crypt8	49.2325
villi9	289.405		crypt9	54.5237
villi10	268.491		crypt10	56.4594
villi11	210.933		crypt11	49.0835
villi12	160.886		crypt12	78.8115
villi13	125.93		crypt13	101.942
villi14	184.496		crypt14	67.984
villi15	211.484		crypt15	71.4657
villi16	265.634		crypt16	84.2447
villi17	155.637		crypt17	72.7171
villi18	261.244		crypt18	101.238
villi19	215.481		crypt19	139.47
villi20	232.165		crypt20	105.868
villi21	192.136		crypt21	132.46
villi22	254.619		crypt22	81.6802
villi23	238.817		crypt23	78.8904
villi24	246.231		crypt24	70.7328
villi25	264.376		crypt25	59.7767
villi26	280.42		crypt26	66.4786
villi27	284.655		crypt27	61.7878
villi28	264.142		crypt28	144.746
villi29	212.803		crypt29	144.392
villi30	223.913		crypt30	120.993
villi31	162.258		crypt31	126.619
villi32	189.399		crypt32	78.7808
villi33	212.372		crypt33	81.6802
villi34	219.632		crypt34	100.039
villi35	211.559		crypt35	73.8891
villi36	273.726		crypt36	77.9412
villi37	275.657		crypt37	91.3307
villi38	213.651		crypt38	98.3609
villi39	179.933		crypt39	72.5352
villi40	193.129		crypt40	92.0426
villi41	243.531
villi42	198.874
villi43	203.658
villi44	227.408
villi45	213.786
villi46	197.387
villi47	199.604

## Sheet: HE_R64_2_jejunum
Villi	µm		Crypts	µm
Average	307.563			106.968
Line	354.022		crypt1	99.0724
Line	394.741		crypt2	71.395
Line	382.092		crypt3	83.0657
Line	394.097		crypt4	117.794
Line	342.025		crypt5	103.25
Line	331.908		crypt6	116.531
Line	319.272		crypt7	124.518
Line	360.777		crypt8	91.669
Line	324.973		crypt9	114.655
Line	327.504		crypt10	115.069
Line	204.718		crypt11	116.604
Line	307.55		crypt12	91.2717
Line	315.792		crypt13	107.151
Line	296.394		crypt14	121.926
Line	250.53		crypt15	129.973
Line	290.368		crypt16	104.463
Line	279.28		crypt17	109.448
Line	315.633		crypt18	91.019
Line	320.821		crypt19	112.552
Line	454.679		crypt20	100.578
Line	417.542		crypt21	106.121
Line	409.643		crypt22	127.455
Line	337.077		crypt23	106.208
Line	246.123		crypt24	114.706
Line	241.114		crypt25	95.0576
Line	214.804		crypt26	106.034
Line	247.69		crypt27	119.913
Line	265.189		crypt28	113.133
Line	259.005		crypt29	78.4835
Line	229.175		crypt30	115.965
Line	304.971		crypt31	117.419
Line	301.369		crypt32	99.6227
Line	235.768		crypt33	106.344
Line	390.038		crypt34	115.909
Line	291.949		crypt35	111.071
Line	313.411		crypt36	102.568
Line	317.663		crypt37	143.309
Line	306.941		crypt38	96.0727
Line	268.366		crypt39	103.751
Line	225.025		crypt40	110.232
Line	274.276		crypt41	108.993
Line	316.41		crypt42	97.5595
Line	334.5		crypt43	114.381
Line	292.422		crypt44	116.267
Line	288.495		crypt45	102.125
Line	251.741		crypt46	117.623
			crypt47	114.659
			crypt48	59.6342
			crypt49	98.8067

## Sheet: HE_R64_2_duodenum
Villi	µm		Crypts	µm
Average	332.174			159.788
Line	336.264		crypt1	137.968
Line	370.851		crypt2	149.251
Line	374		crypt3	107.11
Line	296.617		crypt4	178.048
Line	316.964		crypt5	222.593
Line	306.939		crypt6	104.5
Line	396.402		crypt7	159.785
Line	355.242		crypt8	161.903
Line	373.02		crypt9	184.118
Line	265.648		crypt10	175.696
Line	343.06		crypt11	171.367
Line	289.1		crypt12	172.155
Line	291.014		crypt13	212.311
Line	254.587		crypt14	199.546
Line	287.84		crypt15	234.321
Line	190.22		crypt16	190.989
Line	196.368		crypt17	144.997
Line	229.897		crypt18	173.448
Line	333.41		crypt19	200.319
Line	334.72		crypt20	195.779
Line	306.327		crypt21	172.288
Line	324.569		crypt22	214.164
Line	341.198		crypt23	132.478
Line	279.963		crypt24	178.118
Line	357.917		crypt25	139.93
Line	330.371		crypt26	157.909
Line	274.15		crypt27	137.422
Line	397.091		crypt28	201.158
Line	398.791		crypt29	170.097
Line	358.135		crypt30	124.933
Line	460.608		crypt31	109.251
Line	448.201		crypt32	91.0881
Line	442.159		crypt33	112.865
Line	398.587		crypt34	92.3016
Line	394.123		crypt35	82.3833
Line	403.689
Line	448.787
Line	372.093
Line	409.713
Line	449.347
Line	262.793
Line	257.609
Line	243.329
Line	238.116
Line	334.159
Line	271.629
Line	309.463
Line	289.249

## Sheet: HE_R64_3_ileum
Villi	µm		Crypts	µm
Average	188.972			61.7716
villi1	212.976		crypt1	68.8601
villi2	234.929		crypt2	50.407
villi3	254.06		crypt3	40.2904
villi4	299.976		crypt4	52.6973
villi5	154.627		crypt5	53.3528
villi6	155.271		crypt6	60.2935
villi7	174.124		crypt7	46.6406
villi8	167.116		crypt8	40.2529
villi9	178.335		crypt9	48.5951
villi10	172.887		crypt10	82.409
villi11	171.414		crypt11	54.7422
villi12	189.004		crypt12	49.6149
villi13	171.284		crypt13	46.8823
villi14	212.086		crypt14	74.4
villi15	184.221		crypt15	55.6564
villi16	158.761		crypt16	57.7136
villi17	150.306		crypt17	81.8355
villi18	188.377		crypt18	72.6346
villi19	191.247		crypt19	81.8732
villi20	143.313		crypt20	82.7213
villi21	157.392		crypt21	53.3259
villi22	136.248		crypt22	63.5441
villi23	179.19		crypt23	59.8876
villi24	198.72		crypt24	48.5951
villi25	172.349		crypt25	55.7319
villi26	190.717		crypt26	51.8979
villi27	189.417		crypt27	55.2469
villi28	166.746		crypt28	81.7294
villi29	231.734		crypt29	71.2808
villi30	222.457		crypt30	72.909
villi31	195.414		crypt31	46.2119
villi32	185.915		crypt32	48.6701
villi33	159.138		crypt33	55.4545
villi34	164.215		crypt34	64.9189
villi35	160.972		crypt35	48.624
villi36	226.922		crypt36	65.5591
villi37	187.405		crypt37	80.1744
villi38	178.151		crypt38	84.3827
villi39	147.491		crypt39	67.0925
villi40	181.258		crypt40	64.7221
villi41	197.336		crypt41	46.8075
villi42	171.22		crypt42	69.8908
villi43	163.965		crypt43	48.7061
villi44	182.211		crypt44	70.3966
villi45	181.298		crypt45	89.8963
villi46	197.656		crypt46	73.9648
villi47	188.275
villi48	184.447
villi49	185.709
villi50	155.463
villi51	166.335
villi52	194.718
villi53	203.727
villi54	199.731
villi55	207.588
villi56	227.631
villi57	237.903
villi58	217.938
villi59	198.022
villi60	195.636
villi61	216.339
villi62	227.038
villi63	163.989
villi64	190.36
villi65	216.005
villi66	176.897
villi67	217.548

## Sheet: HE_R64_3_jejunum
Villi	µm		Crypts	µm
	299.023			78.8372
Line	355.487		crypt1	86.4003
Line	362.81		crypt2	93.501
Line	353.65		crypt3	85.3366
Line	322.62		crypt4	95.5447
Line	328.622		crypt5	80.6012
Line	344.612		crypt6	85.1633
Line	315.423		crypt7	96.2427
Line	317.008		crypt8	67.5994
Line	307.609		crypt9	47.4111
Line	339.634		crypt10	75.8037
Line	328.786		crypt11	62.9412
Line	307.908		crypt12	90.5105
Line	294.34		crypt13	67.7146
Line	364.517		crypt14	63.1987
Line	353.997		crypt15	53.4162
Line	236.729		crypt16	69.8818
Line	251.76		crypt17	93.1528
Line	231.231		crypt18	96.6038
Line	242.296		crypt19	85.8658
Line	248.213		crypt20	67.6522
Line	237.465		crypt21	97.0567
Line	243.324		crypt22	68.3727
Line	253.107		crypt23	78.519
Line	215.548		crypt24	76.2856
Line	255.022		crypt25	91.7503
Line	240.736		crypt26	56.7259
Line	250.941		crypt27	83.3402
Line	256.326		crypt28	89.6309
Line	269.249		crypt29	97.0069
Line	333.968		crypt30	79.0069
Line	326.894		crypt31	94.8068
Line	361.731		crypt32	82.5838
Line	382.514		crypt33	68.226
Line	374.246		crypt34	87.8553
Line	356.058		crypt35	73.4772
Line	323.037		crypt36	62.0661
Line	315.486		crypt37	69.8646
Line	323.215		crypt38	73.3441
Line	378.539		crypt39	91.9713
Line	387.427		crypt40	78.2042
Line	265.473		crypt41	90.2275
Line	329.99		crypt42	67.4433
Line	246.03		crypt43	67.6912
Line	217.462
Line	259.952
Line	252.307
Line	252.682
Line	278.893
Line	241.593
Line	236.966
Line	247.489
Line	239.255
Line	226.203
Line	238.226
Line	262.57
Line	246.179
Line	206.33
Line	213.022
Line	272.758
Line	305.564
Line	289.461
Line	282.06
Line	301.893
Line	311.425
Line	311.087
Line	247.201
Line	248.704
Line	288.753
Line	270.083
Line	322.132
Line	278.805
Line	262.518
Line	293.295
Line	291.306
Line	321.498
Line	292.464
Line	271.643
Line	418.545
Line	439.762
Line	271.751
Line	360.171
Line	438.382
Line	451.616
Line	429.22
Line	307.86
Line	322.097
Line	360.263

[truncated: 25 more sheets: HE_R64_3_duodenum, HE_R64_4_ileum, HE_R64_4_jejunum, HE_R64_4_duodenum, HE_R64_5_ileum, HE_R64_5_jejunum, HE_R64_5_duodenum, HE_R64_6_ileum, HE_R64_6_jejunum, HE_R64_6_duodenum, HE_R64_7_ileum, HE_R64_7_jejunum, HE_R64_7_duodenum, HE_R64_8_ileum, HE_R64_8_jejunum, HE_R64_8_duodenum, HE_R64_9_ileum, HE_R64_9_jejunum, HE_R64_9_duodenum, HE_R64_10_ileum …]
