# Supplementary material for: RIPK1 ablation in T cells results in spontaneous enteropathy and TNF-driven villus atrophy
Source: EMBO Rep. 2025 Apr 30;26(10):2654–82. doi: 10.1038/s44319-025-00441-5 (PMC12117051; doi:10.1038/s44319-025-00441-5)
Supplement: Supplementary file 3 — Source data Fig. 2 [file 44319_2025_441_MOESM3_ESM.zip › Figure 2/2E/2E (Image order).xlsx]

## Sheet: Image order
	Representative Ki-67 staining images of duodenum
	Duodenum
WT	R64_mouse 4
KO	R64_mouse 2
