# Supplementary material for: RIPK1 ablation in T cells results in spontaneous enteropathy and TNF-driven villus atrophy
Source: EMBO Rep. 2025 Apr 30;26(10):2654–82. doi: 10.1038/s44319-025-00441-5 (PMC12117051; doi:10.1038/s44319-025-00441-5)
Supplement: Supplementary file 3 — Source data Fig. 2 [file 44319_2025_441_MOESM3_ESM.zip › Figure 2/2F/2F.xlsx]

## Sheet: Fig 2F
	Raw Data (µm)													Transform (Y=Log2(Y))													2way ANOVA						Multiple comparisons (Šídák's multiple comparisons test)
		RIPK1FL/FL						RIPK1ΔCD4							RIPK1FL/FL						RIPK1ΔCD4
	Duodenum	8.81961	9.17039	5.97023	8.14984	11.3502	5.90145	20.3167	21.3143	16.2096	27.3128	14.3311		Duodenum	3.14072	3.19698	2.57779	3.02677	3.50465	2.56107	4.34459	4.41375	4.01878	4.7715	3.84108		Table Analyzed	Transform of Ki-67					Compare each cell mean with the other cell mean in that row
	Jejunum	7.46603	8.89813	10.9159	12.8697	11.2762	10.2007	11.9331	20.4791	14.8382	16.8087	12.3096		Jejunum	2.90034	3.1535	3.44836	3.68591	3.49521	3.35059	3.5769	4.35608	3.89125	4.07113	3.62171
	Ileum	10.2405	10.838	10.949	13.0213	12.0726	10.88	11.3322	16.6179	11.3929	13.0209	8.97721		Ileum	3.35621	3.43803	3.45273	3.7028	3.59367	3.4436	3.50235	4.05467	3.51006	3.70276	3.16627		Two-way ANOVA	Ordinary					Number of families	1
																											Alpha	0.05					Number of comparisons per family	3
																																	Alpha	0.05
																											Source of Variation	% of total variation	P value	P value summary	Significant?
																											Interaction	24.75	0.0004	***	Yes		Šídák's multiple comparisons test	Predicted (LS) mean diff,	95,00% CI of diff,	Below threshold?	Summary	Adjusted P Value
																											Row Factor	0.7374	0.7349	ns	No
																											Column Factor	43.05	<0,0001	****	Yes		RIPK1FL/FL - RIPK1ΔCD4
																																	Duodenum	-1.277	-1,747 to -0,8063	Yes	****	<0,0001
																											ANOVA table	SS (Type III)	DF	MS	F (DFn, DFd)	P value	Jejunum	-0.5644	-1,035 to -0,09415	Yes	*	0.015
																											Interaction	1.948	2	0.9738	F (2, 27) = 10,46	P=0,0004	Ileum	-0.08938	-0,5597 to 0,3809	No	ns	0.9504
																											Row Factor	0.05803	2	0.02901	F (2, 27) = 0,3116	P=0,7349
																											Column Factor	3.388	1	3.388	F (1, 27) = 36,38	P<0,0001
																											Residual	2.514	27	0.09312			Test details	Predicted (LS) mean 1	Predicted (LS) mean 2	Predicted (LS) mean diff,	SE of diff,	N1	N2	t	DF
																											Difference between column means						RIPK1FL/FL - RIPK1ΔCD4
																											Predicted (LS) mean of RIPK1FL/FL	3.279					Duodenum	3.001	4.278	-1.277	0.1848	6	5	6.909	27
																											Predicted (LS) mean of RIPK1ΔCD4	3.923					Jejunum	3.339	3.903	-0.5644	0.1848	6	5	3.055	27
																											Difference between predicted means	-0.6435					Ileum	3.498	3.587	-0.08938	0.1848	6	5	0.4837	27
																											SE of difference	0.1067
																											95% CI of difference	-0,8624 to -0,4246
																											Data summary
																											Number of columns (Column Factor)	2
																											Number of rows (Row Factor)	3
																											Number of values	33

## Sheet: Overview & tecnical replicates
Ki-67
	Tissue	Sample	Genotype	File Name	Positive Area	Tissue Area	Area Ratio	Mean				WT						KO
	Duodenum	1	WT	Ki67 R64 SI 1-3-Scene-1.czi	56262	588406	9.56176	8.81961			#	1	3	4	7	9	10	2	5	6	8	11
				Ki67 R64 SI 1-3-Scene-1.czi	46075	525131	8.77401				Duodenum	8.81961	9.17039	5.97023	8.14984	11.3502	5.90145	20.3167	21.3143	16.2096	27.3128	14.3311
				Ki67 R64 SI 1-3-Scene-1.czi	61970.8	762899	8.12307				Jejunum	7.46603	8.89812	10.9159	12.8697	11.2762	10.2007	11.9331	20.4791	14.8382	16.8087	12.3096
		2	KO	Ki67 R64 SI 2-3-Scene-1.czi	240808	1.11682e+06	21.5619	20.3167			Ileum	10.2405	10.838	10.949	13.0212	12.0726	10.88	11.3322	16.6179	11.3929	13.0209	8.97721
				Ki67 R64 SI 2-3-Scene-1.czi	142018	795613	17.8502
				Ki67 R64 SI 2-3-Scene-1.czi	226580	1.052e+06	21.5379
		3	WT	Ki67 R64 SI 3-3-Scene-1.czi	68829.1	739309	9.30992	9.17039
				Ki67 R64 SI 3-3-Scene-1.czi	75065.9	926511	8.102
				Ki67 R64 SI 3-3-Scene-1.czi	81362.6	805629	10.0993
		4	WT	Ki67 R64 SI 4-3-Scene-1.czi	51899.9	767567	6.76162	5.97023
				Ki67 R64 SI 4-3-Scene-1.czi	31432.5	651487	4.82473
				Ki67 R64 SI 4-3-Scene-1.czi	36365	575000	6.32435
		5	KO	Ki67 R64 SI 5-3-Scene-1.czi	171369	712992	24.0351	21.3143
				Ki67 R64 SI 5-3-Scene-1.czi	113957	649385	17.5485
				Ki67 R64 SI 5-3-Scene-1.czi	204148	913033	22.3593
		6	KO	Ki67 R64 SI 6-3-Scene-1.czi	129865	806310	16.1061	16.2096
				Ki67 R64 SI 6-3-Scene-1.czi	166318	945029	17.5993
				Ki67 R64 SI 6-3-Scene-1.czi	151473	1.015e+06	14.9235
		7	WT	Ki67 R64 SI 7-3-Scene-2.czi	64167.7	884294	7.25637	8.14984
				Ki67 R64 SI 7-3-Scene-2.czi	77106.2	1.15947e+06	6.65012
				Ki67 R64 SI 7-3-Scene-2.czi	74430.4	705967	10.543
		8	KO	Ki67 R64 SI 8-3-Scene-2.czi	213942	678632	31.5255	27.3128
				Ki67 R64 SI 8-3-Scene-2.czi	154825	649798	23.8266
				Ki67 R64 SI 8-3-Scene-2.czi	150706	566857	26.5862
		9	WT	Ki67 R64 SI 9-3-Scene-1.czi	49079.9	452094	10.8561	11.3502
				Ki67 R64 SI 9-3-Scene-1.czi	53023	438618	12.0887
				Ki67 R64 SI 9-3-Scene-1.czi	73342.6	660392	11.1059
		10	WT	Ki67 R64 SI 10-3-Scene-2.czi	52216.8	812517	6.42654	5.90145
				Ki67 R64 SI 10-3-Scene-2.czi	21713.7	449687	4.82863
				Ki67 R64 SI 10-3-Scene-2.czi	45298.7	702396	6.44916
		11	KO	Ki67 R64 SI 11-3.czi	117286	830146	14.1283	14.3311
				Ki67 R64 SI 11-3-Scene-1.czi	162016	1.13722e+06	14.2467
				Ki67 R64 SI 11-3.czi	91739.8	627570	14.6183
	Jejunum	1	WT	Ki67 R64 SI 1-2.czi	59617.2	732659	8.1371	7.46603
				Ki67 R64 SI 1-2.czi	77852.5	926872	8.39949
				Ki67 R64 SI 1-2.czi	34127.6	582235	5.86149
		2	KO	Ki67 R64 SI 2-2.czi	94704.2	677642	13.9756	11.9331
				Ki67 R64 SI 2-2.czi	121384	1.00937e+06	12.0257
				Ki67 R64 SI 2-2.czi	108549	1.10787e+06	9.79801
		3	WT	Ki67 R64 SI 3-2.czi - Scene #1	90018.2	973365	9.24815	8.89812
				Ki67 R64 SI 3-2.czi - Scene #1	85115.7	755307	11.269
				Ki67 R64 SI 3-2.czi - Scene #1	82975.1	1.34325e+06	6.17721
		4	WT	Ki67 R64 SI 4-2.czi	101108	1.00262e+06	10.0844	10.9159
				Ki67 R64 SI 4-2.czi	72089.2	736214	9.79188
				Ki67 R64 SI 4-2.czi	96520.9	749885	12.8714
		5	KO	Ki67 R64 SI 5-2.czi	249980	1.33307e+06	18.7521	20.4791
				Ki67 R64 SI 5-2.czi	204496	1.03932e+06	19.6759
				Ki67 R64 SI 5-2.czi	116928	508180	23.0093
		6	KO	Ki67 R64 SI 6-2.czi - Scene #1	199353	1.45422e+06	13.7085	14.8382
				Ki67 R64 SI 6-2.czi - Scene #1	278207	1.55219e+06	17.9235
				Ki67 R64 SI 6-2.czi - Scene #1	103497	803379	12.8827
		7	WT	Ki67 R64 SI 7-2.czi - Scene #0	161308	1.27105e+06	12.691	12.8697
				Ki67 R64 SI 7-2.czi - Scene #1	480591	2.85265e+06	16.8472
				Ki67 R64 SI 7-2.czi - Scene #1	149092	1.64362e+06	9.07093
		8	KO	Ki67 R64 SI 8-2.czi	315357	1.90026e+06	16.5954	16.8087
				Ki67 R64 SI 8-2.czi	179603	1.12715e+06	15.9344
				Ki67 R64 SI 8-2.czi	165836	926651	17.8962
		9	WT	Ki67 R64 SI 9-2.czi - Scene #0	120278	1.29473e+06	9.28987	11.2762
				Ki67 R64 SI 9-2.czi - Scene #0	125846	1.04566e+06	12.0351
				Ki67 R64 SI 9-2.czi - Scene #0	89222.5	713581	12.5035
		10	WT	Ki67 R64 SI 10-2.czi - Scene #1	128950	1.26581e+06	10.1871	10.2007
				Ki67 R64 SI 10-2.czi - Scene #1	49537.6	572059	8.65952
				Ki67 R64 SI 10-2.czi - Scene #1	53762.4	457341	11.7554
		11	KO	Ki67 R64 SI 11-2.czi	85612.1	750751	11.4035	12.3096
				Ki67 R64 SI 11-2.czi	131974	1.07406e+06	12.2875
				Ki67 R64 SI 11-2.czi	124081	937317	13.2379
	Ileum	1	WT	Ki67 R64 SI 1-1.czi	35949.5	339932	10.5755	10.2405
				Ki67 R64 SI 1-1.czi	51113.1	579594	8.81877
				Ki67 R64 SI 1-1.czi	44344.6	391488	11.3272
		2	KO	Ki67 R64 SI 2-1.czi	69512.1	587586	11.8301	11.3322
				Ki67 R64 SI 2-1.czi	75961.9	682983	11.1221
				Ki67 R64 SI 2-1.czi	103958	941285	11.0443
		3	WT	Ki67 R64 SI 3-1.czi	98562.9	787631	12.5138	10.838
				Ki67 R64 SI 3-1.czi	51951	536818	9.67758
				Ki67 R64 SI 3-1.czi	62007.8	600694	10.3227
		4	WT	Ki67 R64 SI 4-1.czi - Scene #1	70457.4	749140	9.4051	10.949
				Ki67 R64 SI 4-1.czi - Scene #1	56681	574462	9.8668
				Ki67 R64 SI 4-1.czi - Scene #1	50588.5	372655	13.5752
		5	KO	Ki67 R64 SI 5-1.czi	121727	655211	18.5783	16.6179
				Ki67 R64 SI 5-1.czi	85791.6	552224	15.5357
				Ki67 R64 SI 5-1.czi	143272	910256	15.7397
		6	KO	Ki67 R64 SI 6-1.czi - Scene #1	134463	1.07241e+06	12.5384	11.3929
				Ki67 R64 SI 6-1.czi - Scene #1	124913	1.21598e+06	10.2726
				Ki67 R64 SI 6-1.czi - Scene #1	166688	1.46635e+06	11.3676
		7	WT	Ki67 R64 SI 7-1.czi - Scene #1	102228	754131	13.5557	13.0212
				Ki67 R64 SI 7-1.czi - Scene #1	64748.6	497096	13.0254
				Ki67 R64 SI 7-1.czi - Scene #1	61747.2	494664	12.4827
		8	KO	Ki67 R64 SI 8-1.czi - Scene #0	80174.4	537743	14.9094	13.0209
				Ki67 R64 SI 8-1.czi - Scene #0	118541	974526	12.164
				Ki67 R64 SI 8-1.czi - Scene #0	114519	955171	11.9893
		9	WT	Ki67 R64 SI 9-1.czi - Scene #1	59319.7	415133	14.2893	12.0726
				Ki67 R64 SI 9-1.czi - Scene #1	43992.5	423980	10.3761
				Ki67 R64 SI 9-1.czi - Scene #1	101987	882810	11.5525
		10	WT	Ki67 R64 SI 10-1.czi - Scene #0	79380.5	697534	11.3802	10.88
				Ki67 R64 SI 10-1.czi - Scene #0	50132.6	510097	9.82804
				Ki67 R64 SI 10-1.czi - Scene #0	64254	562067	11.4317
		11	KO	Ki67 R64 SI 11-1.czi - Scene #1	106930	1.05103e+06	10.1738	8.97721
				Ki67 R64 SI 11-1.czi - Scene #1	101142	1.18508e+06	8.53462
				Ki67 R64 SI 11-1.czi - Scene #0	106931	1.30036e+06	8.2232
