# Supplementary material for: RIPK1 ablation in T cells results in spontaneous enteropathy and TNF-driven villus atrophy
Source: EMBO Rep. 2025 Apr 30;26(10):2654–82. doi: 10.1038/s44319-025-00441-5 (PMC12117051; doi:10.1038/s44319-025-00441-5)
Supplement: Supplementary file 3 — Source data Fig. 2 [file 44319_2025_441_MOESM3_ESM.zip › Figure 2/2H/2H.xlsx]

## Sheet: Fig 2H
	Raw Data (µm)													Transform (Y=Log2(Y))													2way ANOVA						Multiple comparisons (Šídák's multiple comparisons test)
		RIPK1FL/FL						RIPK1ΔCD4							RIPK1FL/FL						RIPK1ΔCD4
	Duodenum	30.5966	25.4377	23.2425	20.7472	17.8725	16.0332	41.1861	35.5589	23.2419	30.9236	31.5056		Duodenum	4.9353	4.66889	4.53869	4.37485	4.15967	4.00299	5.36409	5.15214	4.53866	4.95064	4.97754		Table Analyzed	Transform of CD45					Compare each cell mean with the other cell mean in that row
	Jejunum	21.3192	25.6107	23.7713	22.2197	19.3131		23.9192	26.5642	18.4751	28.1656	27.9356		Jejunum	4.41408	4.67867	4.57115	4.47376	4.27151		4.5801	4.73141	4.20751	4.81586	4.80403
	Ileum	22.4999	15.7667	15.6185	13.6143	14.9811	11.0676	22.7095	20.3465	20.3965	18.7595	19.0057		Ileum	4.49185	3.97881	3.96518	3.76705	3.90507	3.46827	4.50523	4.34671	4.35025	4.22955	4.24836		Two-way ANOVA	Ordinary					Number of families	1
																											Alpha	0.05					Number of comparisons per family	3
																																	Alpha	0.05
																											Source of Variation	% of total variation	P value	P value summary	Significant?
																											Interaction	4.131	0.2467	ns	No		Šídák's multiple comparisons test	Predicted (LS) mean diff,	95,00% CI of diff,	Below threshold?	Summary	Adjusted P Value
																											Row Factor	38.1	<0,0001	****	Yes
																											Column Factor	20.39	0.0007	***	Yes		RIPK1FL/FL - RIPK1ΔCD4
																																	Duodenum	-0.5499	-0,9688 to -0,1309	Yes	**	0.0074
																											ANOVA table	SS (Type III)	DF	MS	F (DFn, DFd)	P value	Jejunum	-0.1459	-0,5835 to 0,2916	No	ns	0.7867
																											Interaction	0.2173	2	0.1086	F (2, 26) = 1,478	P=0,2467	Ileum	-0.4066	-0,8256 to 0,01230	No	ns	0.0591
																											Row Factor	2.004	2	1.002	F (2, 26) = 13,63	P<0,0001
																											Column Factor	1.072	1	1.072	F (1, 26) = 14,59	P=0,0007
																											Residual	1.912	26	0.07353			Test details	Predicted (LS) mean 1	Predicted (LS) mean 2	Predicted (LS) mean diff,	SE of diff,	N1	N2	t	DF
																											Difference between column means						RIPK1FL/FL - RIPK1ΔCD4
																											Predicted (LS) mean of RIPK1FL/FL	4.286					Duodenum	4.447	4.997	-0.5499	0.1642	6	5	3.349	26
																											Predicted (LS) mean of RIPK1ΔCD4	4.653					Jejunum	4.482	4.628	-0.1459	0.1715	5	5	0.851	26
																											Difference between predicted means	-0.3675					Ileum	3.929	4.336	-0.4066	0.1642	6	5	2.477	26
																											SE of difference	0.09622
																											95% CI of difference	-0,5653 to -0,1697
																											Data summary
																											Number of columns (Column Factor)	2
																											Number of rows (Row Factor)	3
																											Number of values	32

## Sheet: Overview & tecnical replicates
CD45
	Tissue	Sample	Genotype	File Name	Cell Number	Positive cell number	Ratio %	Mean				WT						KO
	Duodenum	1	WT	TUNEL&CD45 R64 1-3 SI.czi	8207	2358	28.7316	30.5966			#	1	3	4	7	9	10	2	5	6	8	11
				TUNEL&CD45 R64 1-3 SI.czi	5862	1732	29.5462				Duodenum	30.5966	25.4377	23.2425	20.7472	17.8725	16.0332	41.1861	35.5589	23.2419	30.9236	31.5056
				TUNEL&CD45 R64 1-3 SI.czi	13434	4502	33.512				Jejunum	21.3192	25.6107	23.7713	22.2197	19.3131		23.9192	26.5642	18.4751	28.1656	27.9356
		2	KO	TUNEL&CD45 R64 2-3 SI.czi - Scene #1	12538	5752	45.8765	41.1861			Ileum	22.4999	15.7667	15.6185	13.6143	14.9811	11.0676	22.7095	20.3465	20.3965	18.7595	19.0057
				TUNEL&CD45 R64 2-3 SI.czi - Scene #1	7488	2797	37.3531
				TUNEL&CD45 R64 2-3 SI.czi - Scene #1	9859	3976	40.3286
		3	WT	TUNEL&CD45 R64 3-3 SI.czi - Scene #1	8034	2171	27.0227	29.2395
				TUNEL&CD45 R64 3-3 SI.czi - Scene #1	8832	2941	33.2994
				TUNEL&CD45 R64 3-3 SI.czi - Scene #1	8742	2395	27.3965
		4	WT	TUNEL&CD45 R64 4-3 SI.czi - Scene #1	7757	1777	22.9083	23.2425
				TUNEL&CD45 R64 4-3 SI.czi - Scene #1	8483	2242	26.4293
				TUNEL&CD45 R64 4-3 SI.czi - Scene #1	6258	1276	20.3899
		5	KO	TUNEL&CD45 R64 5-3 SI.czi	12107	4244	35.0541	35.5589
				TUNEL&CD45 R64 5-3 SI.czi	10250	3856	37.6195
				TUNEL&CD45 R64 5-3 SI.czi	9805	3334	34.0031
		6	KO	TUNEL&CD45 R64 6-3 SI.czi	8325	2084	25.033	23.2419
				TUNEL&CD45 R64 6-3 SI.czi	11832	2497	21.1038
				TUNEL&CD45 R64 6-3 SI.czi	8983	2119	23.589
		7	WT	TUNEL&CD45 R64 7-3 SI.czi	10532	2114	20.0722	20.7472
				TUNEL&CD45 R64 7-3 SI.czi	16181	3562	22.0135
				TUNEL&CD45 R64 7-3 SI.czi	15256	3075	20.156
		8	KO	TUNEL&CD45 R64 8-3 SI.czi	5312	1593	29.9887	30.9236
				TUNEL&CD45 R64 8-3 SI.czi	10499	3479	33.1365
				TUNEL&CD45 R64 8-3 SI.czi	5053	1498	29.6458
		9	WT	TUNEL&CD45 R64 9-3 SI.czi	7752	1532	19.7626	17.8725
				TUNEL&CD45 R64 9-3 SI.czi	10511	2001	19.0372
				TUNEL&CD45 R64 9-3 SI.czi	12485	1850	14.8178
		10	WT	TUNEL&CD45 R64 10-3 SI.czi	11913	1360	11.4161	16.0332
				TUNEL&CD45 R64 10-3 SI.czi	9770	1528	15.6397
				TUNEL&CD45 R64 10-3 SI.czi	10825	2278	21.0439
		11	KO	TUNEL&CD45 R64 11-3 SI.czi	8935	3149	35.2434	31.5056
				TUNEL&CD45 R64 11-3 SI.czi	10479	3527	33.6578
				TUNEL&CD45 R64 11-3 SI.czi	7593	1945	25.6157
	Jejunum	1	WT	TUNEL&CD45 R64 1-2 SI.czi	5603	1323	23.6124	21.3192
				TUNEL&CD45 R64 1-2 SI.czi	6117	1187	19.4049
				TUNEL&CD45 R64 1-2 SI.czi	9847	2062	20.9404
		2	KO	TUNEL&CD45 R64 2-2 SI.czi	10300	2556	24.8155	23.9192
				TUNEL&CD45 R64 2-2 SI.czi	9888	2195	22.1986
				TUNEL&CD45 R64 2-2 SI.czi	7404	1832	24.7434
		3	WT	TUNEL&CD45 R64 3-2 SI.czi - Scene #1	6383	1451	22.7323	25.6107
				TUNEL&CD45 R64 3-2 SI.czi - Scene #1	8982	2433	27.0875
				TUNEL&CD45 R64 3-2 SI.czi - Scene #1	6249	1688	27.0123
		4	WT	TUNEL&CD45 R64 4-2 SI.czi - Scene #1	7531	1653	21.9493	23.7713
				TUNEL&CD45 R64 4-2 SI.czi - Scene #1	7021	1677	23.8855
				TUNEL&CD45 R64 4-2 SI.czi - Scene #1	9859	2512	25.4793
		5	KO	TUNEL&CD45 R64 5-2 SI.czi	12755	3010	23.5986	26.5642
				TUNEL&CD45 R64 5-2 SI.czi	10843	3145	29.0049
				TUNEL&CD45 R64 5-2 SI.czi	8856	2399	27.089
		6	KO	TUNEL&CD45 R64 6-2 SI.czi	7569	1385	18.2983	18.4751
				TUNEL&CD45 R64 6-2 SI.czi	14365	2869	19.9722
				TUNEL&CD45 R64 6-2 SI.czi	10586	1816	17.1547
		7	WT	TUNEL&CD45 R64 7-2 SI.czi	5795	1326	22.8818	22.2197
				TUNEL&CD45 R64 7-2 SI.czi	7666	1485	19.3712
				TUNEL&CD45 R64 7-2 SI.czi	10100	2465	24.4059
		8	KO	TUNEL&CD45 R64 8-2 SI.czi	8142	3041	37.3495	28.1656
				TUNEL&CD45 R64 8-2 SI.czi	8585	2096	24.4147
				TUNEL&CD45 R64 8-2 SI.czi	6141	1396	22.7325
		9	WT	TUNEL&CD45 R64 9-2 SI.czi	5777	885	15.3194	19.3131
				TUNEL&CD45 R64 9-2 SI.czi	8806	2440	27.7084
				TUNEL&CD45 R64 9-2 SI.czi	5935	885	14.9115
		10	WT					#DIV/0!
										No signal for CD45
		11	KO	TUNEL&CD45 R64 11-2 SI.czi	11334	3024	26.6808	27.9356
				TUNEL&CD45 R64 11-2 SI.czi	9505	3064	32.2357
				TUNEL&CD45 R64 11-2 SI.czi	9570	2382	24.8903
	Ileum	1	WT	TUNEL&CD45 R64 1-1 SI.czi	9464	2261	23.8905	22.4999
				TUNEL&CD45 R64 1-1 SI.czi	4839	1082	22.36
				TUNEL&CD45 R64 1-1 SI.czi	6612	1405	21.2492
		2	KO	TUNEL&CD45 R64 2-1 SI.czi	9536	2600	27.2651	22.7095
				TUNEL&CD45 R64 2-1 SI.czi	9045	2138	23.6374
				TUNEL&CD45 R64 2-1 SI.czi	6107	1052	17.2261
		3	WT	TUNEL&CD45 R64 3-1 SI.czi - Scene #1	6207	883	14.2259	15.7667
				TUNEL&CD45 R64 3-1 SI.czi - Scene #1	4131	591	14.3065
				TUNEL&CD45 R64 3-1 SI.czi - Scene #1	4593	862	18.7677
		4	WT	TUNEL&CD45 R64 4-1 SI.czi - Scene #1	4765	709	14.8793	15.6185
				TUNEL&CD45 R64 4-1 SI.czi - Scene #1	6328	1061	16.7668
				TUNEL&CD45 R64 4-1 SI.czi - Scene #1	5398	821	15.2093
		5	KO	TUNEL&CD45 R64 5-1 SI.czi	9324	2157	23.1338	20.3465
				TUNEL&CD45 R64 5-1 SI.czi	8822	1510	17.1163
				TUNEL&CD45 R64 5-1 SI.czi	3978	827	20.7893
		6	KO	TUNEL&CD45 R64 6-1 SI.czi	7461	1660	22.249	20.3965
				TUNEL&CD45 R64 6-1 SI.czi	7750	1606	20.7226
				TUNEL&CD45 R64 6-1 SI.czi	10111	1842	18.2178
		7	WT	TUNEL&CD45 R64 7-1 SI.czi	4561	583	12.7823	13.6143
				TUNEL&CD45 R64 7-1 SI.czi	3820	580	15.1832
				TUNEL&CD45 R64 7-1 SI.czi	5964	768	12.8773
		8	KO	TUNEL&CD45 R64 8-1 SI.czi	5158	1124	21.7914	18.7595
				TUNEL&CD45 R64 8-1 SI.czi	6507	995	15.2912
				TUNEL&CD45 R64 8-1 SI.czi	6616	1270	19.1959
		9	WT	TUNEL&CD45 R64 9-1 SI.czi	3960	624	15.7576	14.9811
				TUNEL&CD45 R64 9-1 SI.czi	4987	702	14.0766
				TUNEL&CD45 R64 9-1 SI.czi	5500	831	15.1091
		10	WT	TUNEL&CD45 R64 10-1 SI.czi	5251	579	11.0265	11.0676
				TUNEL&CD45 R64 10-1 SI.czi	4584	468	10.2094
				TUNEL&CD45 R64 10-1 SI.czi	6401	766	11.9669
		11	KO	TUNEL&CD45 R64 11-1 SI.czi	8255	1647	19.9515	19.0057
				TUNEL&CD45 R64 11-1 SI.czi	8528	1591	18.6562
				TUNEL&CD45 R64 11-1 SI.czi	6790	1250	18.4094
