# Supplementary material for: RIPK1 ablation in T cells results in spontaneous enteropathy and TNF-driven villus atrophy
Source: EMBO Rep. 2025 Apr 30;26(10):2654–82. doi: 10.1038/s44319-025-00441-5 (PMC12117051; doi:10.1038/s44319-025-00441-5)
Supplement: Supplementary file 4 — Source data Fig. 3 [file 44319_2025_441_MOESM4_ESM.zip]

Archive with 27 entries (13 files):
- Figure 3/
- Figure 3/3A/
- Figure 3/3A/3A.xlsx
- Figure 3/3B/
- Figure 3/3B/3B.xlsx
- Figure 3/3C/
- Figure 3/3C/3C.xlsx
- Figure 3/3D/
- Figure 3/3D/3D.xlsx
- Figure 3/3E/
- Figure 3/3E/3E.svg
- Figure 3/3F/
- Figure 3/3F/3F.xlsx
- Figure 3/3G/
- Figure 3/3G/3G.xlsx
- Figure 3/3H/
- Figure 3/3H/3H.xlsx
- Figure 3/3I/
- Figure 3/3I/3I.xlsx
- Figure 3/3J/
- Figure 3/3J/3J.xlsx
- Figure 3/3K/
- Figure 3/3K/3K.xlsx
- Figure 3/3L/
- Figure 3/3L/3L.xlsx
- Figure 3/3M/
- Figure 3/3M/Schematic overview IELs (2).png
