# Supplementary material for: RIPK1 ablation in T cells results in spontaneous enteropathy and TNF-driven villus atrophy
Source: EMBO Rep. 2025 Apr 30;26(10):2654–82. doi: 10.1038/s44319-025-00441-5 (PMC12117051; doi:10.1038/s44319-025-00441-5)
Supplement: Supplementary file 4 — Source data Fig. 3 [file 44319_2025_441_MOESM4_ESM.zip › Figure 3/3A/3A.xlsx]

## Sheet: Sheet1
	Raw Data																	Transform (Y=Log2(Y))																2way ANOVA						Multiple comparisons (Uncorrected Fishers LSD)
		Ripk1FL/FL																	Ripk1FL/FL
	sIEL	459437	631614	254051	932092	841301	844290	653290	1113703	948160	6257700	2800028	5010025	2150343	2660625	3696851		sIEL	18.8095	19.2687	17.9548	19.8301	19.6823	19.6874	19.3174	20.0869	19.8548	22.5772	21.417	22.2564	21.0361	21.3433	21.8179	Table Analyzed	Transform of R100+104: IEL+LPL: TCR+ cells					Compare each cell mean with the other cell mean in that row
	sLPL	311707	241193	79108	217312	308320	182917	152968	212280	789222	894669	493663	283570	133308	326133	243162		sLPL	18.2498	17.8798	16.2715	17.7294	18.2341	17.4808	17.2229	17.6956	19.5901	19.771	18.9132	18.1133	17.0244	18.3151	17.8916
																																		Two-way ANOVA	Ordinary					Number of families	1
																																		Alpha	0.05					Number of comparisons per family	2
																																								Alpha	0.05
																																		Source of Variation	% of total variation	P value	P value summary	Significant?
																																		Interaction	3.627	0.0467	*	Yes		Uncorrected Fisher's LSD	Predicted (LS) mean diff,	95,00% CI of diff,	Below threshold?	Summary	Individual P Value
																																		Row Factor	53.52	<0,0001	****	Yes
																																		Column Factor	22.85	<0,0001	****	Yes		Ripk1FL/FL - Ripk1ΔCD4
																																								sIEL	-2.142	-2,992 to -1,293	Yes	****	<0,0001
																																		ANOVA table	SS (Type III)	DF	MS	F (DFn, DFd)	P value	sLPL	-0.9215	-1,771 to -0,07203	Yes	*	0.0346
																																		Interaction	2.782	1	2.782	F (1, 26) = 4,363	P=0,0467
																																		Row Factor	41.04	1	41.04	F (1, 26) = 64,38	P<0,0001
																																		Column Factor	17.52	1	17.52	F (1, 26) = 27,48	P<0,0001	Test details	Predicted (LS) mean 1	Predicted (LS) mean 2	Predicted (LS) mean diff,	SE of diff,	N1	N2	t	DF
																																		Residual	16.58	26	0.6375
																																								Ripk1FL/FL - Ripk1ΔCD4
																																		Difference between column means						sIEL	19.33	21.47	-2.142	0.4132	8	7	5.184	26
																																		Predicted (LS) mean of Ripk1FL/FL	18.46					sLPL	17.6	18.52	-0.9215	0.4132	8	7	2.23	26
																																		Predicted (LS) mean of Ripk1ΔCD4	19.99
																																		Difference between predicted means	-1.532
																																		SE of difference	0.2922
																																		95% CI of difference	-2,132 to -0,9312
																																		Difference between row means
																																		Predicted (LS) mean of sIEL	20.4
																																		Predicted (LS) mean of sLPL	18.06
																																		Difference between predicted means	2.344
																																		SE of difference	0.2922
																																		95% CI of difference	1,744 to 2,945
																																		Interaction CI
																																		Mean diff, A1 - B1	-2.142
																																		Mean diff, A2 - B2	-0.9215
																																		(A1 -B1) - (A2 - B2)	-1.221
																																		95% CI of difference	-2,422 to -0,01948
																																		(B1 - A1) - (B2 - A2)	1.221
																																		95% CI of difference	0,01948 to 2,422
																																		Data summary
																																		Number of columns (Column Factor)	2
																																		Number of rows (Row Factor)	2
																																		Number of values	30
