# Supplementary material for: RIPK1 ablation in T cells results in spontaneous enteropathy and TNF-driven villus atrophy
Source: EMBO Rep. 2025 Apr 30;26(10):2654–82. doi: 10.1038/s44319-025-00441-5 (PMC12117051; doi:10.1038/s44319-025-00441-5)
Supplement: Supplementary file 4 — Source data Fig. 3 [file 44319_2025_441_MOESM4_ESM.zip › Figure 3/3B/3B.xlsx]

## Sheet: Sheet1
	Raw Data (counts)																																	Transform (Y=Log2(Y))
		TCRβ+CD4-CD8β-								CD4+								CD8β+								TCRγδ+									TCRβ+CD4-CD8β-								CD4+
	Ripk1FL/FL	66963	111862	41279	200438	138480	148186	88441	233942	60687	39172	4596	45148	33683	29419	111233	31843	59607	80780	26922	104418	68064	72852	75076	103307	269979	398122	180699	578577	589635	581726	374726	741084	Ripk1FL/FL	16.0311	16.7714	15.3331	17.6128	17.0793	17.177	16.4324	17.8358	15.8891	15.2575	12.1662	15.4624	15.0397	14.8445	16.7632
	Ripk1ΔCD4	36480	41370	32431	55812	15451	29298	22405		72903	203045	191417	88024	47358	65742	92867		209929	1571813	701957	420574	190906	873872	852585		627119	4424823	1861031	4441904	1895086	1688628	2709577		Ripk1ΔCD4	15.1548	15.3363	14.9851	15.7683	13.9154	14.8385	14.4515		16.1537	17.6314	17.5464	16.4256	15.5313	16.0045	16.5029
[truncated: 17 more columns]
