# Supplementary material for: RIPK1 ablation in T cells results in spontaneous enteropathy and TNF-driven villus atrophy
Source: EMBO Rep. 2025 Apr 30;26(10):2654–82. doi: 10.1038/s44319-025-00441-5 (PMC12117051; doi:10.1038/s44319-025-00441-5)
Supplement: Supplementary file 4 — Source data Fig. 3 [file 44319_2025_441_MOESM4_ESM.zip › Figure 3/3C/3C.xlsx]

## Sheet: Sheet1
	Raw Data (counts)																																	Transform (Y=Log2(Y))
		Other								CD4+								CD8β+								TCRγδ+									Other								CD4+
	Ripk1FL/FL	16587	12936	7020	10777	17042	13090	12809	22065	211033	151709	33218	144232	234413	117019	93605	126259	47165	45110	22816	33449	18372	22031	27177	32216	36921	31438	16053	28853	38492	30777	19378	31739	Ripk1FL/FL	14.0178	13.6591	12.7773	13.3957	14.0568	13.6762	13.6449	14.4295	17.6871	17.2109	15.0197	17.138	17.8387	16.8364	16.5143
	Ripk1ΔCD4	34484	16191	13221	5863	1503	5198	12130		227188	353074	216460	132517	75275	137048	99725		284408	121700	76747	53870	7636	105216	50397		243142	403704	187234	91320	48893	78671	80910		Ripk1ΔCD4	15.0736	13.9829	13.6905	12.5174	10.5536	12.3437	13.5663		17.7935	18.4296	17.7237	17.0158	16.1999	17.0643	16.6057
[truncated: 17 more columns]
