# Supplementary material for: RIPK1 ablation in T cells results in spontaneous enteropathy and TNF-driven villus atrophy
Source: EMBO Rep. 2025 Apr 30;26(10):2654–82. doi: 10.1038/s44319-025-00441-5 (PMC12117051; doi:10.1038/s44319-025-00441-5)
Supplement: Supplementary file 4 — Source data Fig. 3 [file 44319_2025_441_MOESM4_ESM.zip › Figure 3/3D/3D.xlsx]

## Sheet: Sheet1
	Raw data (Counts)																Transform (Y=Log2(Y))																2way ANOVA						Multiple comparisons (Uncorrected Fishers LSD)
		Ripk1FL/FL								Ripk1ΔCD4								Ripk1FL/FL								Ripk1ΔCD4							Table Analyzed	Transform of R24+25: Spleen/mLN: yd+ T cells					Compare each cell mean with the other cell mean in that row
	Spleen	174452	237642	226178	284320	144726	172450	190103	242033	739918	912423	603657	628906	442823	434936	426970	Spleen	17.4125	17.8584	17.7871	18.1172	17.143	17.3958	17.5364	17.8848	19.497	19.7993	19.2034	19.2625	18.7564	18.7304	18.7038
	mLN	18571	28571	21206	22464	16600	20249	23621	222647	313691	304427	288007	247986	238788	268015	277489	mLN	14.1808	14.8023	14.3722	14.4553	14.0189	14.3056	14.5278	17.7644	18.259	18.2157	18.1357	17.9199	17.8654	18.032	18.0821	Two-way ANOVA	Ordinary					Number of families	1
																																	Alpha	0.05					Number of comparisons per family	2
																																							Alpha	0.05
																																	Source of Variation	% of total variation	P value	P value summary	Significant?
																																	Interaction	9.58	<0,0001	****	Yes		Uncorrected Fisher's LSD	Predicted (LS) mean diff,	95,00% CI of diff,	Below threshold?	Summary	Individual P Value
																																	Row Factor	39.1	<0,0001	****	Yes
																																	Column Factor	54.43	<0,0001	****	Yes		Ripk1FL/FL - Ripk1ΔCD4
																																							Spleen	-1.494	-1,818 to -1,171	Yes	****	<0,0001
																																	ANOVA table	SS (Type III)	DF	MS	F (DFn, DFd)	P value	mLN	-3.654	-3,977 to -3,330	Yes	****	<0,0001
																																	Interaction	8.706	1	8.706	F (1, 26) = 94,15	P<0,0001
																																	Row Factor	35.54	1	35.54	F (1, 26) = 384,3	P<0,0001
																																	Column Factor	49.47	1	49.47	F (1, 26) = 535,0	P<0,0001	Test details	Predicted (LS) mean 1	Predicted (LS) mean 2	Predicted (LS) mean diff,	SE of diff,	N1	N2	t	DF
																																	Residual	2.404	26	0.09248
																																							Ripk1FL/FL - Ripk1ΔCD4
																																	Difference between column means						Spleen	17.64	19.14	-1.494	0.1574	8	7	9.494	26
																																	Predicted (LS) mean of Ripk1FL/FL	16.01					mLN	14.38	18.03	-3.654	0.1574	7	8	23.22	26
																																	Predicted (LS) mean of Ripk1ΔCD4	18.59
																																	Difference between predicted means	-2.574
																																	SE of difference	0.1113
																																	95% CI of difference	-2,803 to -2,345
																																	Difference between row means
																																	Predicted (LS) mean of Spleen	18.39
																																	Predicted (LS) mean of mLN	16.21
																																	Difference between predicted means	2.182
																																	SE of difference	0.1113
																																	95% CI of difference	1,953 to 2,410
																																	Interaction CI
																																	Mean diff, A1 - B1	-1.494
																																	Mean diff, A2 - B2	-3.654
																																	(A1 -B1) - (A2 - B2)	2.16
																																	95% CI of difference	1,702 to 2,617
																																	(B1 - A1) - (B2 - A2)	-2.16
																																	95% CI of difference	-2,617 to -1,702
																																	Data summary
																																	Number of columns (Column Factor)	2
																																	Number of rows (Row Factor)	2
																																	Number of values	30
