# Supplementary material for: RIPK1 ablation in T cells results in spontaneous enteropathy and TNF-driven villus atrophy
Source: EMBO Rep. 2025 Apr 30;26(10):2654–82. doi: 10.1038/s44319-025-00441-5 (PMC12117051; doi:10.1038/s44319-025-00441-5)
Supplement: Supplementary file 4 — Source data Fig. 3 [file 44319_2025_441_MOESM4_ESM.zip › Figure 3/3F/3F.xlsx]

## Sheet: Sheet1
	Raw Data (Ratio CD45.2/CD45.1/2)													Transform (Y=Log2(Y))													2way ANOVA						Multiple comparisons (Uncorrected Fishers LSD)
		CD45.1/2 + Ripk1FL/FL						CD45.1/2 + Ripk1ΔCD4							CD45.1/2 + Ripk1FL/FL						CD45.1/2 + Ripk1ΔCD4
	TCRβ+ CD4+	1.13	0.587	0.433	0.561	0.469	0.66	0.004	0.089	0.013	0.008	0.125	0.027	TCRβ+ CD4+	0.176323	-0.768568	-1.20756	-0.833927	-1.09234	-0.599462	-7.96578	-3.49005	-6.26534	-6.96578	-3	-5.2109	Table Analyzed	IEL					Compare each cell mean with the other cell mean in that row
	TCRβ+ CD8β+	0.72	0.607	0.274	0.161	0.459	0.485	0.005	0.308	0.001	0.003	0.013	0.005	TCRβ+ CD8β+	-0.473931	-0.720232	-1.86775	-2.63487	-1.12343	-1.04394	-7.64386	-1.699	-9.96578	-8.38082	-6.26534	-7.64386
	TCRβ+ CD4-CD8β-	0.447	0.176	0.307	0.043	0.343	0.339	0.032	0.024	0.014	0.018	0.025	0.052	TCRβ+ CD4-CD8β-	-1.16165	-2.50635	-1.70369	-4.53952	-1.54372	-1.56064	-4.96578	-5.38082	-6.15843	-5.79586	-5.32193	-4.26534	Two-way ANOVA	Ordinary					Number of families	1
	TCRγδ+	1.169	0.424	0.522	0.636	0.451	0.983	0.55	1.091	0.634	1.375	0.923	2.308	TCRγδ+	0.225275	-1.23786	-0.937878	-0.652901	-1.1488	-0.0247367	-0.862496	0.125651	-0.657445	0.459432	-0.115597	1.20664	Alpha	0.05					Number of comparisons per family	4
																																	Alpha	0.05
																											Source of Variation	% of total variation	P value	P value summary	Significant?
																											Interaction	18.76	0.0004	***	Yes		Uncorrected Fisher's LSD	Mean Diff.	95.00% CI of diff.	Below threshold?	Summary	Individual P Value
																											Row Factor	43.42	<0.0001	****	Yes
																											Column Factor	4.729	0.0216	*	Yes		CD45.1/2 + Ripk1FL/FL - CD45.1/2 + Ripk1ΔCD4
																																	TCRβ+ CD4+	4.762	3.129 to 6.395	Yes	****	<0.0001
																											ANOVA table	SS	DF	MS	F (DFn, DFd)	P value	TCRβ+ CD8β+	5.622	3.989 to 7.256	Yes	****	<0.0001
																											Interaction	1.856	3	0.6186	F (3, 40) = 7.556	P=0.0004	TCRβ+ CD4-CD8β-	3.145	1.512 to 4.779	Yes	***	0.0004
																											Row Factor	4.295	3	1.432	F (3, 40) = 17.49	P<0.0001	TCRγδ+	-0.6555	-2.289 to 0.9776	No	ns	0.422
																											Column Factor	0.4679	1	0.4679	F (1, 40) = 5.715	P=0.0216
																											Residual	3.275	40	0.08187
																																	Test details	Mean 1	Mean 2	Mean Diff.	SE of diff.	N1	N2	t	DF
																											Difference between column means
																											Mean of CD45.1/2 + Ripk1FL/FL	0.5161					CD45.1/2 + Ripk1FL/FL - CD45.1/2 + Ripk1ΔCD4
																											Mean of CD45.1/2 + Ripk1ΔCD4	0.3186					TCRβ+ CD4+	-0.7209	-5.483	4.762	0.8081	6	6	5.893	40
																											Difference between means	0.1975					TCRβ+ CD8β+	-1.311	-6.933	5.622	0.8081	6	6	6.958	40
																											SE of difference	0.0826					TCRβ+ CD4-CD8β-	-2.169	-5.315	3.145	0.8081	6	6	3.893	40
																											95% CI of difference	0.03052 to 0.3644					TCRγδ+	-0.6295	0.02603	-0.6555	0.8081	6	6	0.8112	40
																											Data summary
																											Number of columns (Column Factor)	2
																											Number of rows (Row Factor)	4
																											Number of values	48
