# Supplementary material for: RIPK1 ablation in T cells results in spontaneous enteropathy and TNF-driven villus atrophy
Source: EMBO Rep. 2025 Apr 30;26(10):2654–82. doi: 10.1038/s44319-025-00441-5 (PMC12117051; doi:10.1038/s44319-025-00441-5)
Supplement: Supplementary file 4 — Source data Fig. 3 [file 44319_2025_441_MOESM4_ESM.zip › Figure 3/3G/3G.xlsx]

## Sheet: Sheet1
	Raw Data (Ratio CD45.2/CD45.1/2)												Transform (Y=Log2(Y))												2way ANOVA						Multiple comparisons (Uncorrected Fishers LSD)
		CD45.1/2 + Ripk1FL/FL						CD45.1/2 + Ripk1ΔCD4						CD45.1/2 + Ripk1FL/FL						CD45.1/2 + Ripk1ΔCD4
	TCRβ+ CD4+	1.836	0.912	0.89	0.71	0.627	0.864	0.02	0.057	0.026	0.029	0.046	TCRβ+ CD4+	0.876566	-0.132894	-0.168123	-0.494109	-0.673463	-0.210897	-5.64386	-4.13289	-5.26534	-5.1078	-4.44222	Table Analyzed	Transform of LPL					Compare each cell mean with the other cell mean in that row
	TCRβ+ CD8β+	1.56	0.378	0.583	0.328	0.731	0.656	0.014	0.1	0.003	0.004	0.003	TCRβ+ CD8β+	0.641546	-1.40354	-0.778432	-1.60823	-0.452057	-0.608232	-6.15843	-3.32193	-8.38082	-7.96578	-8.38082
	TCRγδ+	1.261	0.544	1.002	0.604	0.733	0.872	1.188	1.194	0.827	0.756	1.108	TCRγδ+	0.334568	-0.878321	0.00288251	-0.72738	-0.448115	-0.1976	0.248535	0.255803	-0.274041	-0.403542	0.147958	Two-way ANOVA	Ordinary					Number of families	1
																									Alpha	0.05					Number of comparisons per family	3
																															Alpha	0.05
																									Source of Variation	% of total variation	P value	P value summary	Significant?
																									Interaction	20.56	<0,0001	****	Yes		Uncorrected Fisher's LSD	Predicted (LS) mean diff.	95.00% CI of diff.	Below threshold?	Summary	Individual P Value
																									Row Factor	22.22	<0,0001	****	Yes
																									Column Factor	50.92	<0,0001	****	Yes		CD45.1/2 + Ripk1FL/FL - CD45.1/2 + Ripk1ΔCD4
																															TCRβ+ CD4+	4.785	3.555 to 6.014	Yes	****	<0.0001
																									ANOVA table	SS (Type III)	DF	MS	F (DFn, DFd)	P value	TCRβ+ CD8β+	6.14	4.910 to 7.370	Yes	****	<0.0001
																									Interaction	68.79	3	22.93	F (3, 36) = 25,27	P<0,0001	TCRγδ+	-0.3139	-1.544 to 0.9159	No	ns	0.6047
																									Row Factor	74.33	3	24.78	F (3, 36) = 27,31	P<0,0001
																									Column Factor	170.3	1	170.3	F (1, 36) = 187,7	P<0,0001
																									Residual	32.66	36	0.9073			Test details	Predicted (LS) mean 1	Predicted (LS) mean 2	Predicted (LS) mean diff.	SE of diff.	N1	N2	t	DF
																									Difference between column means						CD45.1/2 + Ripk1FL/FL - CD45.1/2 + Ripk1ΔCD4
																									Predicted (LS) mean of CD45.1/2 + Ripk1FL/FL	-0.2644					TCRβ+ CD4+	-0.1338	-4.918	4.785	0.5994	6	5	7.982	27
																									Predicted (LS) mean of CD45.1/2 + Ripk1ΔCD4	-4.216					TCRβ+ CD8β+	-0.7015	-6.842	6.14	0.5994	6	5	10.24	27
																									Difference between predicted means	3.951					TCRγδ+	-0.319	-0.005057	-0.3139	0.5994	6	5	0.5237	27
																									SE of difference	0.2884
																									95% CI of difference	3,367 to 4,536
																									Data summary
																									Number of columns (Column Factor)	2
																									Number of rows (Row Factor)	4
																									Number of values	44
