# Supplementary material for: RIPK1 ablation in T cells results in spontaneous enteropathy and TNF-driven villus atrophy
Source: EMBO Rep. 2025 Apr 30;26(10):2654–82. doi: 10.1038/s44319-025-00441-5 (PMC12117051; doi:10.1038/s44319-025-00441-5)
Supplement: Supplementary file 4 — Source data Fig. 3 [file 44319_2025_441_MOESM4_ESM.zip › Figure 3/3H/3H.xlsx]

## Sheet: Sheet1
	Raw Data (Counts)																	Transform (Y=Log2(Y))																2way ANOVA						Multiple comparisons (Uncorrected Fishers LSD)
		Ripk1FL/FL								Ripk1ΔCD4									Ripk1FL/FL								Ripk1ΔCD4
	sIEL	4720	4263	512	2119	3336	3208	1644	2703	11687	23974	32457	7763	7072	14227	9804		sIEL	12.2046	12.0577	9	11.0492	11.7039	11.6475	10.683	11.4003	13.5126	14.5492	14.9862	12.9224	12.7879	13.7963	13.2592	Table Analyzed	Transform of R100+104: IEL+LPL: Tregs					Compare each cell mean with the other cell mean in that row
	sLPL	45032	38408	6810	29520	56029	27325	14350	25369	41840	55240	51781	33942	25190	33244	19642		sLPL	15.4587	15.2291	12.7334	14.8494	15.7739	14.7379	13.8088	14.6308	15.3526	15.7534	15.6601	15.0508	14.6206	15.0208	14.2617
																																		Two-way ANOVA	Ordinary					Number of families	1
																																		Alpha	0.05					Number of comparisons per family	2
																																								Alpha	0.05
																																		Source of Variation	% of total variation	P value	P value summary	Significant?
																																		Interaction	8.462	0.004	**	Yes		Uncorrected Fisher's LSD	Predicted (LS) mean diff,	95,00% CI of diff,	Below threshold?	Summary	Individual P Value
																																		Row Factor	48.81	<0,0001	****	Yes
																																		Column Factor	17.69	0.0001	***	Yes		Ripk1FL/FL - Ripk1ΔCD4
																																								sIEL	-2.469	-3,399 to -1,540	Yes	****	<0,0001
																																		ANOVA table	SS (Type III)	DF	MS	F (DFn, DFd)	P value	sLPL	-0.4501	-1,379 to 0,4793	No	ns	0.3287
																																		Interaction	7.612	1	7.612	F (1, 26) = 9,973	P=0,0040
																																		Row Factor	43.9	1	43.9	F (1, 26) = 57,52	P<0,0001
																																		Column Factor	15.91	1	15.91	F (1, 26) = 20,85	P=0,0001	Test details	Predicted (LS) mean 1	Predicted (LS) mean 2	Predicted (LS) mean diff,	SE of diff,	N1	N2	t	DF
																																		Residual	19.84	26	0.7632
																																								Ripk1FL/FL - Ripk1ΔCD4
																																		Difference between column means						sIEL	11.22	13.69	-2.469	0.4521	8	7	5.462	26
																																		Predicted (LS) mean of Ripk1FL/FL	12.94					sLPL	14.65	15.1	-0.4501	0.4521	8	7	0.9955	26
																																		Predicted (LS) mean of Ripk1ΔCD4	14.4
																																		Difference between predicted means	-1.46
																																		SE of difference	0.3197
																																		95% CI of difference	-2,117 to -0,8026
																																		Difference between row means
																																		Predicted (LS) mean of sIEL	12.45
																																		Predicted (LS) mean of sLPL	14.88
																																		Difference between predicted means	-2.425
																																		SE of difference	0.3197
																																		95% CI of difference	-3,082 to -1,768
																																		Interaction CI
																																		Mean diff, A1 - B1	-2.469
																																		Mean diff, A2 - B2	-0.4501
																																		(A1 -B1) - (A2 - B2)	-2.019
																																		95% CI of difference	-3,334 to -0,7050
																																		(B1 - A1) - (B2 - A2)	2.019
																																		95% CI of difference	0,7050 to 3,334
																																		Data summary
																																		Number of columns (Column Factor)	2
																																		Number of rows (Row Factor)	2
																																		Number of values	30
