# Supplementary material for: RIPK1 ablation in T cells results in spontaneous enteropathy and TNF-driven villus atrophy
Source: EMBO Rep. 2025 Apr 30;26(10):2654–82. doi: 10.1038/s44319-025-00441-5 (PMC12117051; doi:10.1038/s44319-025-00441-5)
Supplement: Supplementary file 4 — Source data Fig. 3 [file 44319_2025_441_MOESM4_ESM.zip › Figure 3/3I/3I.xlsx]

## Sheet: Sheet1
	Raw Data (Counts)			Unpaired t test with Welch's correction
	RIPK1FL/FL	RIPK1ΔCD4		Table Analyzed	TGFb+CD4-T cell no (LPLs) WT_KO
	958.606	796.574
	475.087	1093.25		Column B	RIPK1ΔCD4
	601.145	1425.05		vs.	vs.
	279.805	1373.31		Column A	RIPK1FL/FL
	1159.55	2356.45
	1238.79	3201.97		Unpaired t test with Welch's correction
		7659.17		P value	0.0992
				P value summary	ns
				Significantly different (P < 0.05)?	No
				One- or two-tailed P value?	Two-tailed
				Welch-corrected t, df	t=1.929, df=6.370
				How big is the difference?
				Mean of column A	785.5
				Mean of column B	2558
				Difference between means (B - A) ± SEM	1772 ± 919.1
				95% confidence interval	-445.2 to 3990
				R squared (eta squared)	0.3686
				F test to compare variances
				F, DFn, Dfd	37.66, 6, 5
				P value	0.0011
				P value summary	**
				Significantly different (P < 0.05)?	Yes
				Data analyzed
				Sample size, column A	6
				Sample size, column B	7
