# Supplementary material for: RIPK1 ablation in T cells results in spontaneous enteropathy and TNF-driven villus atrophy
Source: EMBO Rep. 2025 Apr 30;26(10):2654–82. doi: 10.1038/s44319-025-00441-5 (PMC12117051; doi:10.1038/s44319-025-00441-5)
Supplement: Supplementary file 4 — Source data Fig. 3 [file 44319_2025_441_MOESM4_ESM.zip › Figure 3/3J/3J.xlsx]

## Sheet: Sheet1
	Raw Data (Counts)			Unpaired t test with Welch's correction
	Ripk1FL/FL	Ripk1ΔCD4		Table Analyzed	IL-10+CD4-T cell no (LPLs) WT_KO
	3932.46	488.223
	2723.06	1254.02		Column B	Ripk1ΔCD4
	3921.76	1517.58		vs.	vs.
	2956.2	773.694		Column A	Ripk1FL/FL
	1838.09	507.084
	1890.79	825.123		Unpaired t test with Welch's correction
		976.544		P value	0.0023
				P value summary	**
				Significantly different (P < 0.05)?	Yes
				One- or two-tailed P value?	Two-tailed
				Welch-corrected t, df	t=4.877, df=6.422
				How big is the difference?
				Mean of column A	2877
				Mean of column B	906
				Difference between means (B - A) ± SEM	-1971 ± 404.2
				95% confidence interval	-2944 to -997.6
				R squared (eta squared)	0.7874
				F test to compare variances
				F, DFn, Dfd	5.997, 5, 6
				P value	0.0498
				P value summary	*
				Significantly different (P < 0.05)?	Yes
				Data analyzed
				Sample size, column A	6
				Sample size, column B	7
