# Supplementary material for: RIPK1 ablation in T cells results in spontaneous enteropathy and TNF-driven villus atrophy
Source: EMBO Rep. 2025 Apr 30;26(10):2654–82. doi: 10.1038/s44319-025-00441-5 (PMC12117051; doi:10.1038/s44319-025-00441-5)
Supplement: Supplementary file 4 — Source data Fig. 3 [file 44319_2025_441_MOESM4_ESM.zip › Figure 3/3K/3K.xlsx]

## Sheet: Sheet1
	Raw Data (Counts)									Transform (Y=Log2(Y))
		RIPK1FL/FL				RIPK1ΔCD4					RIPK1FL/FL				RIPK1ΔCD4					Table Analyzed	Transform of TNF+ IELs WT_KO					Compare each cell mean with the other cell mean in that row
	TCRβ+ CD4+	551.075	1014.26	450.113	386.643	265.306	2088.61	557.276	481.928	TCRβ+ CD4+	9.10611	9.98622	8.81414	8.59486	8.05151	11.0283	9.12225	8.91267
	TCRβ+ CD8αβ+	793.011	4690.97	1830.46	527.241	1938.78	1962.03	1609.91	289.157	TCRβ+ CD8αβ+	9.6312	12.1957	10.838	9.04232	10.9209	10.9381	10.6528	8.17571		Two-way ANOVA	Ordinary					Number of families	1
	TCRβ+ CD4-CD8β-	161.29	549.392	285.071	246.046	1020.41	1708.86	743.034	506.024	TCRβ+ CD4-CD8β-	7.33352	9.10169	8.15518	7.94278	9.99493	10.7388	9.53728	8.98306		Alpha	0.05					Number of comparisons per family	4
	TCRγδ+	174.731	908.611	45.0113	316.344	3530.61	5569.62	26068.1	5927.71	TCRγδ+	7.44899	9.82752	5.49221	8.30535	11.7857	12.4434	14.67	12.5333								Alpha	0.05
																				Source of Variation	% of total variation	P value	P value summary	Significant?
																				Interaction	33.85	0.0007	***	Yes		Šídák's multiple comparisons test	Mean Diff.	95.00% CI of diff.	Below threshold?	Summary	Adjusted P Value
																				Row Factor	11.56	0.0632	ns	No
																				Column Factor	21.26	0.0007	***	Yes		RIPK1FL/FL - RIPK1ΔCD4
																										TCRβ+ CD4+	-0.1534	-2.447 to 2.140	No	ns	0.9996
																				ANOVA table	SS	DF	MS	F (DFn, DFd)	P value	TCRβ+ CD8αβ+	0.2549	-2.039 to 2.549	No	ns	0.9971
																				Interaction	35.4	3	11.8	F (3, 24) = 8.126	P=0.0007	TCRβ+ CD4-CD8β-	-1.68	-3.974 to 0.6134	No	ns	0.2201
																				Row Factor	12.09	3	4.03	F (3, 24) = 2.775	P=0.0632	TCRγδ+	-5.09	-7.383 to -2.796	Yes	****	<0.0001
																				Column Factor	22.23	1	22.23	F (1, 24) = 15.31	P=0.0007
																				Residual	34.85	24	1.452
																										Test details	Mean 1	Mean 2	Mean Diff.	SE of diff.	N1	N2	t	DF
																				Difference between column means
																				Mean of RIPK1FL/FL	8.863					RIPK1FL/FL - RIPK1ΔCD4
																				Mean of RIPK1ΔCD4	10.53					TCRβ+ CD4+	9.125	9.279	-0.1534	0.8521	4	4	0.18	24
																				Difference between means	-1.667					TCRβ+ CD8αβ+	10.43	10.17	0.2549	0.8521	4	4	0.2992	24
																				SE of difference	0.426					TCRβ+ CD4-CD8β-	8.133	9.814	-1.68	0.8521	4	4	1.972	24
																				95% CI of difference	-2.546 to -0.7878					TCRγδ+	7.769	12.86	-5.09	0.8521	4	4	5.973	24
																				Data summary
																				Number of columns (Column Factor)	2
																				Number of rows (Row Factor)	4
																				Number of values	32
