# Supplementary material for: RIPK1 ablation in T cells results in spontaneous enteropathy and TNF-driven villus atrophy
Source: EMBO Rep. 2025 Apr 30;26(10):2654–82. doi: 10.1038/s44319-025-00441-5 (PMC12117051; doi:10.1038/s44319-025-00441-5)
Supplement: Supplementary file 4 — Source data Fig. 3 [file 44319_2025_441_MOESM4_ESM.zip › Figure 3/3L/3L.xlsx]

## Sheet: Sheet1
	Raw Data (Counts)															Transform (Y=Log2(Y))
		RIPK1FL/FL							RIPK1ΔCD4								RIPK1FL/FL							RIPK1ΔCD4
	TCRβ+ CD4+	18867.1	16025.5	23282.4	11192.2	6905.73	10269		2466.81	6655.95	7606.42	5319.15	6800.9	8608.37	7103.88	TCRβ+ CD4+	14.2036	13.9681	14.507	13.4502	12.7536	13.326		11.2684	12.7004	12.893	12.377	12.7315	13.0715	12.7944		Table Analyzed	Transform of TNF+ LPLs WT_KO					Compare each cell mean with the other cell mean in that row
	TCRβ+ CD8αβ+	10675.4	8597.91	10820.6	6909.98	4346.15	8174.41		12449.7	9324.76	7735.97	1121.86	2207.31	3251.23	3484.92	TCRβ+ CD8αβ+	13.382	13.0698	13.4015	12.7545	12.0855	12.9969		13.6038	13.1869	12.9174	10.1317	11.1081	11.6668	11.7669
	TCRγδ+	718.954	741.599	1450.38	705.596	867.511	961.695		5190.58	8392.28	13121.5	9090.91	7158.84	9113.3	11565.3	TCRγδ+	9.48976	9.5345	10.5022	9.4627	9.76074	9.90944		12.3417	13.0348	13.6796	13.1502	12.8055	13.1538	13.4975		Two-way ANOVA	Ordinary					Number of families	1
																																Alpha	0.05					Number of comparisons per family	3
																																						Alpha	0.05
																																Source of Variation	% of total variation	P value	P value summary	Significant?
																																Interaction	54.84	<0.0001	****	Yes		Šídák's multiple comparisons test	Predicted (LS) mean diff.	95.00% CI of diff.	Below threshold?	Summary	Adjusted P Value
																																Row Factor	25.4	<0.0001	****	Yes
																																Column Factor	2.343	0.0723	ns	No		RIPK1FL/FL - RIPK1ΔCD4
																																						TCRβ+ CD4+	1.153	0.1596 to 2.147	Yes	*	0.0187
																																ANOVA table	SS (Type III)	DF	MS	F (DFn, DFd)	P value	TCRβ+ CD8αβ+	0.8939	-0.09994 to 1.888	No	ns	0.0885
																																Interaction	40.71	2	20.36	F (2, 33) = 40.35	P<0.0001	TCRγδ+	-3.318	-4.312 to -2.324	Yes	****	<0.0001
																																Row Factor	18.86	2	9.428	F (2, 33) = 18.69	P<0.0001
																																Column Factor	1.74	1	1.74	F (1, 33) = 3.448	P=0.0723
																																Residual	16.65	33	0.5044			Test details	Predicted (LS) mean 1	Predicted (LS) mean 2	Predicted (LS) mean diff.	SE of diff.	N1	N2	t	DF
																																Difference between column means						RIPK1FL/FL - RIPK1ΔCD4
																																Predicted (LS) mean of RIPK1FL/FL	12.14					TCRβ+ CD4+	13.7	12.55	1.153	0.3951	6	7	2.919	33
																																Predicted (LS) mean of RIPK1ΔCD4	12.57					TCRβ+ CD8αβ+	12.95	12.05	0.8939	0.3951	6	7	2.262	33
																																Difference between predicted means	-0.4237					TCRγδ+	9.777	13.09	-3.318	0.3951	6	7	8.397	33
																																SE of difference	0.2281
																																95% CI of difference	-0.8878 to 0.04049
																																Data summary
																																Number of columns (Column Factor)	2
																																Number of rows (Row Factor)	3
																																Number of values	39
