# Supplementary material for: RIPK1 ablation in T cells results in spontaneous enteropathy and TNF-driven villus atrophy
Source: EMBO Rep. 2025 Apr 30;26(10):2654–82. doi: 10.1038/s44319-025-00441-5 (PMC12117051; doi:10.1038/s44319-025-00441-5)
Supplement: Supplementary file 5 — Source data Fig. 4 [file 44319_2025_441_MOESM5_ESM.zip]

Archive with 16 entries (8 files):
- Figure 4/
- Figure 4/4A/
- Figure 4/4A/UMAP.png
- Figure 4/4A/UMAP.svg
- Figure 4/4B/
- Figure 4/4B/4B.xlsx
- Figure 4/4C/
- Figure 4/4C/4C.xlsx
- Figure 4/4D/
- Figure 4/4D/4D.xlsx
- Figure 4/4E/
- Figure 4/4E/4E.xlsx
- Figure 4/4F/
- Figure 4/4F/4F.xlsx
- Figure 4/4G/
- Figure 4/4G/4G.xlsx
