# Supplementary material for: RIPK1 ablation in T cells results in spontaneous enteropathy and TNF-driven villus atrophy
Source: EMBO Rep. 2025 Apr 30;26(10):2654–82. doi: 10.1038/s44319-025-00441-5 (PMC12117051; doi:10.1038/s44319-025-00441-5)
Supplement: Supplementary file 5 — Source data Fig. 4 [file 44319_2025_441_MOESM5_ESM.zip › Figure 4/4B/4B.xlsx]

## Sheet: Sheet1
	Raw Data (Counts)							Transform (Y=Log2(Y))
		Ripk1FL/FL			Ripk1ΔCD4				Ripk1FL/FL			Ripk1ΔCD4				Table Analyzed	Transform of scRNAseq gdT distribution					Compare each cell mean with the other cell mean in that row
	HSP+	8.83882	15.2985	13.7844	1.33779	4.7138	2.22469	HSP+	3.14385	3.93532	3.78496	0.419855	2.23689	1.15361
	Tcf7+	14.6736	9.42164	12.5159	5.68562	3.7037	7.45273	Tcf7+	3.87515	3.23598	3.64569	2.50732	1.88897	2.89777		Two-way ANOVA	Ordinary					Number of families	1
	Cytotoxic	19.2952	15.8582	17.8013	45.1505	28.6195	53.5039	Cytotoxic	4.27017	3.98716	4.15391	5.49667	4.83893	5.74157		Alpha	0.05					Number of comparisons per family	4
	Ccl4+HSP-	57.1924	59.4216	55.8985	47.8261	62.963	36.8187	Ccl4+HSP-	5.83775	5.89292	5.80474	5.57973	5.97643	5.20237								Alpha	0.05
																Source of Variation	% of total variation	P value	P value summary	Significant?
																Interaction	17.73	<0.0001	****	Yes		Šídák's multiple comparisons test	Mean Diff.	95.00% CI of diff.	Below threshold?	Summary	Adjusted P Value
																Row Factor	71.92	<0.0001	****	Yes
																Column Factor	4.211	0.0044	**	Yes		Ripk1FL/FL - Ripk1ΔCD4
																						HSP+	2.351	1.276 to 3.427	Yes	****	<0.0001
																ANOVA table	SS	DF	MS	F (DFn, DFd)	P value	Tcf7+	1.154	0.07872 to 2.230	Yes	*	0.0329
																Interaction	10.21	3	3.402	F (3, 16) = 15.42	P<0.0001	Cytotoxic	-1.222	-2.298 to -0.1464	Yes	*	0.0228
																Row Factor	41.4	3	13.8	F (3, 16) = 62.52	P<0.0001	Ccl4+HSP-	0.259	-0.8166 to 1.334	No	ns	0.942
																Column Factor	2.424	1	2.424	F (1, 16) = 10.98	P=0.0044
																Residual	3.532	16	0.2207
																						Test details	Mean 1	Mean 2	Mean Diff.	SE of diff.	N1	N2	t	DF
																Difference between column means
																Mean of Ripk1FL/FL	4.297					Ripk1FL/FL - Ripk1ΔCD4
																Mean of Ripk1ΔCD4	3.662					HSP+	3.621	1.27	2.351	0.3836	3	3	6.129	16
																Difference between means	0.6356					Tcf7+	3.586	2.431	1.154	0.3836	3	3	3.009	16
																SE of difference	0.1918					Cytotoxic	4.137	5.359	-1.222	0.3836	3	3	3.186	16
																95% CI of difference	0.2290 to 1.042					Ccl4+HSP-	5.845	5.586	0.259	0.3836	3	3	0.6751	16
																Data summary
																Number of columns (Column Factor)	2
																Number of rows (Row Factor)	4
																Number of values	24
