# Supplementary material for: RIPK1 ablation in T cells results in spontaneous enteropathy and TNF-driven villus atrophy
Source: EMBO Rep. 2025 Apr 30;26(10):2654–82. doi: 10.1038/s44319-025-00441-5 (PMC12117051; doi:10.1038/s44319-025-00441-5)
Supplement: Supplementary file 5 — Source data Fig. 4 [file 44319_2025_441_MOESM5_ESM.zip › Figure 4/4C/4C.xlsx]

## Sheet: Sheet1
gene	p_val	pct.1(RIPK1ΔCd4)	pct.2 (RIPK1fl/fl)	p_val_adj (Y-axis)	avg_log2FC (X-axis)	score		Cluster:
Gm42418	1.76336e-164	1	1	3.54575e-160	0.620467	0.614324		Cytotoxic TCRyδ+ IELs
Bcl2	2.32472e-126	0.378	0.823	4.67454e-122	-1.52626	-0.692589
Igkc	3.97624e-114	0.665	0.207	7.99543e-110	1.40828	4.31569
Ccl5	2.73682e-106	0.994	0.996	5.50321e-102	0.726889	0.718219
Igha	5.41261e-106	0.727	0.289	1.08837e-101	1.27598	3.10247
Gzmb	1.41044e-87	0.876	0.976	2.83612e-83	-0.933328	-0.829205
Mcpt1	1.19327e-82	0.416	0.059	2.39942e-78	1.28994	7.77705
Klre1	1.64873e-72	0.593	0.204	3.31526e-68	1.20383	3.33584
Ccnd2	1.14516e-70	0.695	0.902	2.3027e-66	-0.926752	-0.706242
Ighm	3.38628e-67	0.084	0.407	6.80914e-63	-1.15534	-0.232731
Tmsb4x	4.03812e-56	1	1	8.11985e-52	0.374093	0.370389
Ifngr1	1.31199e-55	0.503	0.791	2.63815e-51	-0.859572	-0.539781
Klrh1	2.14114e-54	0.51	0.175	4.30541e-50	1.21436	3.34769
Mcpt2	8.9539e-52	0.287	0.041	1.80045e-47	0.890454	5.01098
mt-Nd2	1.78969e-47	0.91	0.962	3.59871e-43	-0.622812	-0.583086
Eef1a1	1.13731e-46	0.996	0.999	2.2869e-42	-0.365476	-0.360767
AW112010	2.5571e-44	0.971	0.961	5.14182e-40	0.57013	0.57013
mt-Nd1	1.22888e-40	0.84	0.946	2.47103e-36	-0.619802	-0.544596
Ptma	1.72659e-40	0.959	0.983	3.47182e-36	-0.453398	-0.437874
Jchain	7.11997e-40	0.238	0.038	1.43168e-35	0.744358	3.69078
Rpl3	5.06603e-39	0.97	0.994	1.01868e-34	-0.396836	-0.383397
Iglc1	6.27915e-39	0.156	0.001	1.26261e-34	0.876036	12.4238
Ctla4	4.09295e-35	0.508	0.269	8.2301e-31	0.92775	1.68924
Car2	3.34986e-34	0.62	0.819	6.7359e-30	-0.609573	-0.455893
Tmem273	1.54092e-32	0.028	0.19	3.09847e-28	-0.591706	-0.0828388
Slc16a10	1.66976e-32	0.069	0.262	3.35756e-28	-0.68494	-0.173753
mt-Cytb	2.81574e-32	0.963	0.991	5.6619e-28	-0.45033	-0.433234
Lars2	5.63585e-32	0.995	0.992	1.13326e-27	0.358574	0.356069
mt-Nd4	1.21523e-31	0.895	0.955	2.44358e-27	-0.517206	-0.479688
Ugcg	2.48699e-31	0.284	0.536	5.00085e-27	-0.655455	-0.340933
Ppp1r3b	1.50666e-30	0.28	0.516	3.0296e-26	-0.712183	-0.379109
Bcl2l11	4.10118e-30	0.213	0.45	8.24664e-26	-0.724917	-0.335668
Rpl5	5.69676e-29	0.946	0.982	1.1455e-24	-0.371437	-0.354213
Klrk1	3.86716e-28	0.145	0.014	7.77609e-24	0.658402	3.97784
Gmfg	1.33528e-27	0.308	0.12	2.68498e-23	0.715593	1.69541
Txnip	1.77246e-27	0.286	0.515	3.56406e-23	-0.667111	-0.363417
Cxcr6	2.34193e-27	0.257	0.478	4.70914e-23	-0.720832	-0.379619
Pik3r1	4.87964e-27	0.786	0.911	9.81197e-23	-0.464273	-0.39622
Scin	6.71626e-27	0.074	0.241	1.35051e-22	-0.997279	-0.294019
Mxd4	9.58736e-27	0.402	0.637	1.92783e-22	-0.53386	-0.331703
Ier5l	1.41862e-25	0.249	0.475	2.85255e-21	-0.583124	-0.299377
Rps23	1.67869e-25	0.925	0.889	3.37551e-21	0.415296	0.427307
Tspan9	3.8614e-24	0.061	0.216	7.76451e-20	-0.523717	-0.141357
Entpd1	4.11218e-24	0.038	0.176	8.26878e-20	-0.522484	-0.106744
mt-Nd5	5.95217e-24	0.454	0.682	1.19686e-19	-0.526994	-0.345745
AU020206	6.293e-24	0.552	0.732	1.2654e-19	-0.49811	-0.370562
Fgl2	1.99685e-23	0.682	0.81	4.01526e-19	-0.498041	-0.414225
Hspa8	2.38206e-23	0.763	0.893	4.78984e-19	-0.473366	-0.399976
D16Ertd472e	8.24721e-23	0.448	0.66	1.65835e-18	-0.525978	-0.351699
Gm38062	1.36649e-22	0.251	0.449	2.74773e-18	-0.579937	-0.317133
Gm4956	1.66159e-22	0.057	0.199	3.34112e-18	-0.579734	-0.158109
Epcam	2.18361e-22	0.186	0.38	4.3908e-18	-0.553002	-0.26374
Ubb	2.84869e-22	0.886	0.956	5.72815e-18	-0.387207	-0.35514
Trgc1	4.89241e-22	0.816	0.675	9.83766e-18	0.508326	0.605539
Rps15a	1.75214e-21	0.913	0.891	3.52321e-17	0.367745	0.372643
Vps37b	2.30981e-21	0.858	0.971	4.64457e-17	-0.338159	-0.29576
Junb	2.34174e-21	0.983	0.978	4.70876e-17	0.43556	0.433356
Serbp1	4.20479e-21	0.773	0.902	8.45499e-17	-0.386196	-0.327335
Syt11	6.19919e-21	0.172	0.045	1.24653e-16	0.545998	1.70748
Zfp36l2	6.96297e-21	0.766	0.885	1.40011e-16	-0.455003	-0.389421
Gimap6	8.10393e-21	0.675	0.831	1.62954e-16	-0.419824	-0.336957
Topors	1.11255e-20	0.249	0.45	2.23712e-16	-0.534913	-0.289551
Rpsa	1.14793e-20	0.978	0.99	2.30827e-16	-0.291641	-0.285225
Reg3b	1.8112e-20	0.382	0.214	3.64196e-16	0.638911	1.08957
Pcyt1a	3.00308e-20	0.129	0.298	6.0386e-16	-0.560402	-0.234714
Abcb9	3.27329e-20	0.124	0.292	6.58194e-16	-0.499982	-0.205291
Pmepa1	3.40242e-20	0.367	0.563	6.84158e-16	-0.523528	-0.335314
Cnbp	3.55231e-20	0.676	0.822	7.14298e-16	-0.398492	-0.323774
Hnrnpf	4.1901e-20	0.724	0.853	8.42546e-16	-0.412405	-0.34598
Cebpb	5.7311e-20	0.409	0.62	1.15241e-15	-0.441833	-0.286841
Srgn	6.34216e-20	0.968	0.987	1.27528e-15	-0.283569	-0.27532
Cdk6	1.07667e-19	0.128	0.292	2.16496e-15	-0.527449	-0.223554
Hsp90ab1	1.41178e-19	0.954	0.984	2.8388e-15	-0.336903	-0.323346
Myo6	1.9633e-19	0.097	0.25	3.9478e-15	-0.491265	-0.18328
Fos	3.3015e-19	0.422	0.262	6.63865e-15	0.756049	1.17299
Serpina3g	4.81459e-19	0.239	0.414	9.68118e-15	-0.564668	-0.318292
Spry2	6.95146e-19	0.416	0.254	1.3978e-14	0.695757	1.09634
Eif5a	1.39219e-18	0.548	0.709	2.79941e-14	-0.472438	-0.360078
Fau	1.46738e-18	0.961	0.966	2.95061e-14	0.329552	0.324487
Snx18	2.59019e-18	0.517	0.688	5.20835e-14	-0.464467	-0.344025
Cd200r2	3.27799e-18	0.372	0.556	6.59138e-14	-0.508643	-0.334303
Neurl3	5.50961e-18	0.906	0.957	1.10787e-13	-0.337045	-0.315783
Mras	7.33136e-18	0.257	0.113	1.47419e-13	0.513861	1.07368
Elf1	8.86247e-18	0.64	0.788	1.78207e-13	-0.417325	-0.334697
Capn3	9.34178e-18	0.068	0.196	1.87845e-13	-0.435134	-0.143637
Gpr34	1.22774e-17	0.31	0.498	2.46874e-13	-0.461429	-0.281581
Hnrnpa1	1.39471e-17	0.452	0.628	2.80449e-13	-0.473973	-0.335793
4930453N24Rik	1.46641e-17	0.21	0.379	2.94866e-13	-0.469509	-0.253462
Rps10	2.04379e-17	0.618	0.484	4.10965e-13	0.487684	0.610099
Qpct	2.22224e-17	0.023	0.118	4.46848e-13	-0.373186	-0.0670569
Cdh1	2.28302e-17	0.094	0.235	4.5907e-13	-0.447253	-0.171599
Uqcrh	3.80657e-17	0.656	0.544	7.65426e-13	0.494638	0.585708
Trdc	1.11249e-16	0.937	0.754	2.237e-12	0.312462	0.383215
Ccdc117	1.40444e-16	0.163	0.324	2.82406e-12	-0.44464	-0.216995
Hnrnpu	7.27312e-16	0.656	0.792	1.46248e-11	-0.400717	-0.327768
Herpud1	1.22005e-15	0.315	0.489	2.45327e-11	-0.425802	-0.268793
Plcxd2	1.23577e-15	0.422	0.596	2.48489e-11	-0.415636	-0.289436
Cd47	2.38035e-15	0.347	0.526	4.78641e-11	-0.442425	-0.286421
Akap13	3.06073e-15	0.851	0.91	6.15451e-11	-0.326909	-0.302391
Arrdc4	3.36576e-15	0.083	0.206	6.76787e-11	-0.48075	-0.184733
Cables1	3.82889e-15	0.304	0.467	7.69914e-11	-0.49017	-0.312393
Rps16	5.37791e-15	0.95	0.94	1.08139e-10	0.27255	0.27255
Arrdc3	6.28003e-15	0.186	0.336	1.26279e-10	-0.470555	-0.252957
Rpl27	6.74193e-15	0.565	0.443	1.35567e-10	0.467857	0.58353
Arpc2	7.10115e-15	0.806	0.886	1.4279e-10	-0.295686	-0.265986
Capg	7.19155e-15	0.227	0.103	1.44608e-10	0.509122	1.02275
Gm37728	9.49328e-15	0.224	0.38	1.90891e-10	-0.447904	-0.257258
Trf	9.86515e-15	0.095	0.22	1.98369e-10	-0.481467	-0.198867
Lag3	1.10471e-14	0.682	0.582	2.22134e-10	0.466459	0.537374
Morc1	1.12497e-14	0.163	0.057	2.26209e-10	0.396719	0.965151
Gm19585	1.86835e-14	0.457	0.307	3.75689e-10	0.43894	0.632794
Rps2	2.14316e-14	0.949	0.988	4.30948e-10	-0.274237	-0.260773
Psmb8	2.83002e-14	0.779	0.865	5.69061e-10	-0.339007	-0.301813
Hnrnpa0	2.97366e-14	0.748	0.859	5.97943e-10	-0.340069	-0.292717
Camk2n1	4.53325e-14	0.205	0.352	9.11545e-10	-0.444936	-0.251967
Hspd1	5.48475e-14	0.318	0.47	1.10287e-09	-0.451801	-0.299318
Avl9	5.96428e-14	0.324	0.492	1.1993e-09	-0.39185	-0.252907
Reg3g	6.01109e-14	0.207	0.092	1.20871e-09	0.433716	0.880189
Vsir	6.77516e-14	0.349	0.513	1.36235e-09	-0.431568	-0.287987
Tpp2	6.97736e-14	0.373	0.545	1.40301e-09	-0.408563	-0.274584
Tle5	7.49669e-14	0.65	0.79	1.50743e-09	-0.338129	-0.27473
Txk	8.06824e-14	0.527	0.671	1.62236e-09	-0.412339	-0.319094
Pygl	1.1542e-13	0.114	0.241	2.32088e-09	-0.377289	-0.171358
Rpl18a	1.1986e-13	0.961	0.965	2.41015e-09	0.273726	0.269795
Jakmip1	1.3366e-13	0.326	0.493	2.68764e-09	-0.396872	-0.257217
Ikzf2	1.40981e-13	0.962	0.937	2.83484e-09	0.299721	0.304469
Zfp318	1.60085e-13	0.103	0.225	3.219e-09	-0.362559	-0.158909
Luc7l2	2.22445e-13	0.778	0.87	4.47292e-09	-0.294906	-0.260724
Hectd1	2.6379e-13	0.426	0.591	5.30428e-09	-0.407661	-0.288957
Gm42571	2.72357e-13	0.097	0.22	5.47655e-09	-0.337808	-0.142467
Eif3a	3.07459e-13	0.633	0.768	6.18238e-09	-0.355478	-0.289225
Klhl24	3.09956e-13	0.273	0.429	6.23259e-09	-0.381014	-0.236941
Ctsc	3.11328e-13	0.593	0.731	6.26019e-09	-0.358547	-0.286934
Spint2	3.22584e-13	0.101	0.221	6.48652e-09	-0.32929	-0.143975
Rchy1	4.49057e-13	0.189	0.329	9.02964e-09	-0.38241	-0.213202
Orai1	4.64576e-13	0.187	0.326	9.34169e-09	-0.423883	-0.235911
Hnrnpa3	5.04421e-13	0.721	0.831	1.01429e-08	-0.328821	-0.281903
Nrp2	6.45854e-13	0.033	0.117	1.29868e-08	-0.295789	-0.0768585
Cdkn1b	7.25916e-13	0.48	0.645	1.45967e-08	-0.36968	-0.270911
Tyrobp	7.49063e-13	0.49	0.659	1.50622e-08	-0.361481	-0.264762
Saraf	7.75805e-13	0.655	0.771	1.55999e-08	-0.370279	-0.310542
Lncpint	8.2964e-13	0.3	0.459	1.66824e-08	-0.402634	-0.257549
Crebzf	8.35267e-13	0.205	0.345	1.67956e-08	-0.392973	-0.226928
Rbms1	8.52235e-13	0.261	0.407	1.71367e-08	-0.405715	-0.253937
Nudc	1.08772e-12	0.25	0.403	2.18718e-08	-0.372236	-0.225325
Runx2	1.20428e-12	0.385	0.258	2.42156e-08	0.448434	0.644206
Hbp1	1.74468e-12	0.276	0.428	3.5082e-08	-0.338883	-0.213543
Mcl1	1.74873e-12	0.603	0.738	3.51635e-08	-0.351996	-0.283761
Nedd9	2.16005e-12	0.566	0.701	4.34343e-08	-0.352622	-0.280709
Dennd4a	2.16347e-12	0.827	0.903	4.3503e-08	-0.276331	-0.250302
Apoa1	2.21605e-12	0.1	0.216	4.45602e-08	-0.330579	-0.146274
Pdcd4	2.33259e-12	0.5	0.671	4.69038e-08	-0.336216	-0.246855
Rpl7	2.71868e-12	0.905	0.965	5.46672e-08	-0.25508	-0.236767
Ccr9	2.85088e-12	0.555	0.435	5.73255e-08	0.425939	0.531228
Hmgb2	3.31187e-12	0.671	0.777	6.65951e-08	-0.339436	-0.289405
Psma3	3.63581e-12	0.525	0.692	7.31088e-08	-0.318814	-0.238429
Coro2a	4.77967e-12	0.461	0.334	9.61097e-08	0.421467	0.564814
Lfng	5.07054e-12	0.171	0.302	1.01958e-07	-0.378341	-0.20736
Gm47087	5.20602e-12	0.159	0.288	1.04683e-07	-0.352166	-0.1879
H2-Q6	6.03536e-12	0.372	0.538	1.21359e-07	-0.357452	-0.24265
Tagap	7.98757e-12	0.085	0.19	1.60614e-07	-0.338671	-0.143935
Snx10	8.38272e-12	0.202	0.097	1.6856e-07	0.406055	0.766571
Aopep	8.74648e-12	0.353	0.508	1.75874e-07	-0.394117	-0.268578
Crim1	9.43465e-12	0.034	0.112	1.89712e-07	-0.288714	-0.0804613
Rps13	1.04444e-11	0.875	0.869	2.10016e-07	0.294309	0.29297
Cited4	1.13398e-11	0.339	0.48	2.2802e-07	-0.421027	-0.291282
Atp5pb	1.63219e-11	0.673	0.798	3.28201e-07	-0.2842	-0.236716
Dnm3	1.81371e-11	0.221	0.114	3.647e-07	0.407385	0.726065
Srsf3	2.13128e-11	0.656	0.779	4.28559e-07	-0.310067	-0.257799
6330403K07Rik	2.54443e-11	0.184	0.086	5.11635e-07	0.397146	0.761196
4930503L19Rik	2.58073e-11	0.334	0.478	5.18933e-07	-0.349742	-0.239373
Rpl17	2.60635e-11	0.909	0.886	5.24084e-07	0.282603	0.286703
Il12rb2	3.25236e-11	0.043	0.123	6.53985e-07	-0.301608	-0.0975122
Phf3	3.57835e-11	0.594	0.726	7.19535e-07	-0.313747	-0.253215
Bcl10	3.58954e-11	0.225	0.354	7.21786e-07	-0.369613	-0.228469
Gimap3	4.39515e-11	0.657	0.772	8.83777e-07	-0.325226	-0.27324
Eif3e	5.53548e-11	0.545	0.673	1.11307e-06	-0.345858	-0.275978
Ran	5.99393e-11	0.54	0.663	1.20526e-06	-0.342489	-0.274806
Rpl32	5.99546e-11	0.948	0.949	1.20557e-06	0.251469	0.248585
Prag1	6.83397e-11	0.298	0.444	1.37418e-06	-0.358166	-0.235096
Mfsd10	7.79351e-11	0.408	0.556	1.56712e-06	-0.326113	-0.235078
Padi2	7.79748e-11	0.187	0.314	1.56792e-06	-0.346331	-0.199888
Ntan1	7.84491e-11	0.461	0.607	1.57745e-06	-0.355017	-0.265256
Rnf138	8.05311e-11	0.255	0.402	1.61932e-06	-0.329255	-0.203787
Pgm2l1	8.52739e-11	0.225	0.36	1.71469e-06	-0.325229	-0.197775
Rhoh	9.87526e-11	0.419	0.56	1.98572e-06	-0.326837	-0.240254
Srsf5	1.26289e-10	0.809	0.883	2.53942e-06	-0.254375	-0.230447
Rhoa	1.31911e-10	0.629	0.738	2.65247e-06	-0.304124	-0.255741
Malt1	1.38275e-10	0.218	0.345	2.78044e-06	-0.393068	-0.241377
Fcgr3	1.42823e-10	0.035	0.107	2.87189e-06	-0.267939	-0.0801528
H2-Q4	1.46338e-10	0.324	0.473	2.94256e-06	-0.293567	-0.196927
Emid1	1.6026e-10	0.06	0.145	3.2225e-06	-0.294285	-0.113917
Sumo2	1.61246e-10	0.62	0.759	3.24234e-06	-0.2921	-0.235503
Zc3hav1	2.35186e-10	0.496	0.634	4.72913e-06	-0.346442	-0.266825
Hspa9	2.75558e-10	0.191	0.321	5.54091e-06	-0.313438	-0.180866
Tnfrsf18	2.77655e-10	0.242	0.37	5.58308e-06	-0.382667	-0.243699
Tra2b	2.92861e-10	0.484	0.627	5.88886e-06	-0.295325	-0.224391
Cct2	3.11333e-10	0.384	0.513	6.26028e-06	-0.371086	-0.272461
Nolc1	3.22534e-10	0.09	0.187	6.48552e-06	-0.294613	-0.134595
Btg3	3.27118e-10	0.22	0.352	6.57769e-06	-0.313899	-0.190768
Mgat2	3.92395e-10	0.195	0.314	7.89029e-06	-0.332599	-0.200175
Rbm3	3.98261e-10	0.682	0.795	8.00823e-06	-0.283721	-0.240369
Eif5	4.13613e-10	0.623	0.752	8.31692e-06	-0.293288	-0.239788
St8sia4	5.49724e-10	0.661	0.781	1.10539e-05	-0.300965	-0.251502
Suco	6.56661e-10	0.284	0.424	1.32041e-05	-0.331558	-0.216964
Atf7ip	7.06383e-10	0.315	0.453	1.4204e-05	-0.352656	-0.239928
G3bp1	7.09178e-10	0.339	0.489	1.42601e-05	-0.327454	-0.222459
Zeb2	7.16126e-10	0.304	0.185	1.43999e-05	0.338647	0.527942
Pag1	7.37792e-10	0.182	0.295	1.48355e-05	-0.376869	-0.224886
Il21r	8.90069e-10	0.632	0.747	1.78975e-05	-0.31052	-0.259245
Nudt4	1.00334e-09	0.23	0.354	2.01752e-05	-0.326944	-0.206585
Snhg5	1.06771e-09	0.188	0.309	2.14695e-05	-0.357862	-0.210903
Fasl	1.09482e-09	0.468	0.593	2.20146e-05	-0.359069	-0.27868
Zfp395	1.14505e-09	0.064	0.146	2.30247e-05	-0.295143	-0.121084
Timm23	1.28988e-09	0.255	0.375	2.59369e-05	-0.320364	-0.212189
Ddc	1.41466e-09	0.124	0.227	2.8446e-05	-0.325385	-0.170244
Cela1	1.50425e-09	0.624	0.53	3.02474e-05	0.344359	0.397926
Ppp1r14b	1.5318e-09	0.16	0.271	3.08014e-05	-0.302539	-0.172264
Morf4l1	1.55476e-09	0.449	0.586	3.12632e-05	-0.300915	-0.226696
Ap1s2	1.76119e-09	0.117	0.046	3.5414e-05	0.303841	0.63481
Trp53inp1	1.86521e-09	0.436	0.557	3.75057e-05	-0.360615	-0.277298
Pde3b	1.89815e-09	0.452	0.58	3.81681e-05	-0.321146	-0.246031
Prkd3	1.91928e-09	0.134	0.234	3.85929e-05	-0.321871	-0.176765
Cd69	2.04315e-09	0.327	0.455	4.10836e-05	-0.407641	-0.286664
Cacybp	2.14684e-09	0.214	0.327	4.31686e-05	-0.359433	-0.228245
St3gal6	2.15198e-09	0.099	0.192	4.32721e-05	-0.29702	-0.145569
Fdps	2.19267e-09	0.308	0.446	4.40902e-05	-0.297691	-0.201072
Rnf130	2.7096e-09	0.136	0.245	5.44847e-05	-0.279606	-0.149123
Gm2a	2.72559e-09	0.226	0.13	5.48062e-05	0.339272	0.547682
Cebpz	2.73095e-09	0.186	0.304	5.49139e-05	-0.302465	-0.179167
Zfp652	2.86017e-09	0.19	0.307	5.75123e-05	-0.296932	-0.177972
Zfp207	2.98627e-09	0.246	0.377	6.00479e-05	-0.316588	-0.201242
Ifi27l2a	3.1606e-09	0.13	0.056	6.35533e-05	0.357002	0.703186
Pik3cd	3.17331e-09	0.425	0.565	6.38089e-05	-0.307046	-0.226947
Alkbh1	3.4186e-09	0.136	0.242	6.87411e-05	-0.299322	-0.161539
Oip5os1	3.44857e-09	0.386	0.54	6.93439e-05	-0.266136	-0.186779
Snx20	3.61809e-09	0.35	0.494	7.27526e-05	-0.301997	-0.20972
Fgfr1op2	3.62522e-09	0.331	0.475	7.28959e-05	-0.280817	-0.191651
Smyd3	3.74798e-09	0.075	0.16	7.53644e-05	-0.250089	-0.110333
Rpl23	3.81702e-09	0.928	0.933	7.67526e-05	0.25436	0.250314
Setd7	3.82821e-09	0.074	0.156	7.69777e-05	-0.291198	-0.129811
Fabp2	3.9092e-09	0.23	0.14	7.86062e-05	0.659824	1.01173
Eif4a2	3.99676e-09	0.585	0.72	8.03669e-05	-0.276415	-0.221511
Map2	3.99771e-09	0.107	0.04	8.0386e-05	0.30631	0.655503
Calr	4.11853e-09	0.76	0.866	8.28154e-05	-0.280839	-0.24365
Itgav	4.15533e-09	0.312	0.431	8.35553e-05	-0.35843	-0.253583
Gimap9	4.60977e-09	0.282	0.416	9.26932e-05	-0.312566	-0.20691
Jun	4.93446e-09	0.393	0.286	9.92222e-05	0.343521	0.456094
Smc6	4.94645e-09	0.439	0.571	9.94632e-05	-0.296867	-0.224311
Cbx4	4.95414e-09	0.468	0.596	9.96178e-05	-0.321328	-0.248154
Slc16a11	5.18847e-09	0.194	0.107	0.00010433	0.446333	0.740073
Nt5e	5.81219e-09	0.309	0.44	0.000116871	-0.343059	-0.235567
Pim1	5.97666e-09	0.432	0.566	0.000120179	-0.311379	-0.233534
Smco4	6.5321e-09	0.138	0.062	0.000131347	0.287402	0.550854
Ncl	6.99038e-09	0.755	0.828	0.000140563	-0.273268	-0.246202
Pnpla7	7.04539e-09	0.141	0.242	0.000141669	-0.293618	-0.164286
Cotl1	8.42428e-09	0.586	0.693	0.000169395	-0.269787	-0.224886
Lcp2	8.63621e-09	0.461	0.592	0.000173657	-0.274664	-0.210332
Clta	9.02483e-09	0.637	0.76	0.000181471	-0.272298	-0.225265
Per1	9.18474e-09	0.277	0.408	0.000184687	-0.292768	-0.194011
Dock10	9.35642e-09	0.724	0.807	0.000188139	-0.283247	-0.251005
Tecr	9.37188e-09	0.262	0.383	0.00018845	-0.305116	-0.20341
Dock5	9.40117e-09	0.189	0.3	0.000189039	-0.287204	-0.175102
Mkln1	9.9197e-09	0.305	0.441	0.000199465	-0.300455	-0.20319
Zmynd11	1.02893e-08	0.249	0.372	0.000206898	-0.287321	-0.187285
Vgll4	1.12443e-08	0.453	0.573	0.000226101	-0.29615	-0.230113
Ssrp1	1.12459e-08	0.362	0.485	0.000226132	-0.322912	-0.236149
Sgpp1	1.1411e-08	0.117	0.21	0.000229453	-0.316317	-0.168223
Hipk1	1.20826e-08	0.328	0.454	0.000242956	-0.325957	-0.230418
Snap23	1.25105e-08	0.187	0.294	0.000251561	-0.311018	-0.191317
Mia2	1.28824e-08	0.334	0.465	0.000259039	-0.289411	-0.203502
Eef1g	1.37967e-08	0.619	0.752	0.000277423	-0.287966	-0.233925
Epsti1	1.38211e-08	0.371	0.49	0.000277914	-0.344338	-0.255499
Gm3940	1.41663e-08	0.138	0.237	0.000284857	-0.357209	-0.199574
Rnf19b	1.44569e-08	0.302	0.426	0.0002907	-0.313046	-0.216835
Cd52	1.55416e-08	0.652	0.59	0.000312511	0.32208	0.349994
Chsy1	1.55864e-08	0.398	0.527	0.000313412	-0.291298	-0.215897
Ccnd3	1.89127e-08	0.16	0.27	0.000380298	-0.267301	-0.152744
Ptpn5	1.96403e-08	0.101	0.191	0.000394926	-0.275546	-0.138459
Irf2bp2	1.99438e-08	0.215	0.328	0.000401029	-0.288455	-0.183484
Rsl1d1	2.17651e-08	0.23	0.345	0.000437653	-0.314687	-0.203882
Trib2	2.18999e-08	0.158	0.08	0.000440363	0.328	0.575822
Ifng	2.23182e-08	0.106	0.042	0.000448774	0.384061	0.782894
Dnaja1	2.29981e-08	0.487	0.606	0.000462447	-0.276911	-0.218922
Eif4h	2.60084e-08	0.359	0.49	0.000522977	-0.282273	-0.202672
Trerf1	2.60227e-08	0.483	0.397	0.000523264	0.349131	0.414325
Igtp	2.6274e-08	0.099	0.185	0.000528318	-0.269004	-0.136571
Cd226	2.67717e-08	0.073	0.15	0.000538326	-0.271761	-0.123991
2900026A02Rik	2.7732e-08	0.539	0.453	0.000557636	0.358663	0.417536
Lgals4	2.92464e-08	0.195	0.112	0.000588087	0.372286	0.595047
Ms4a6b	3.12905e-08	0.12	0.21	0.000629189	-0.329743	-0.17986
Wapl	3.19781e-08	0.422	0.552	0.000643016	-0.278751	-0.209311
Lgals9	3.24558e-08	0.107	0.196	0.000652622	-0.266086	-0.13821
Eef1d	3.29387e-08	0.637	0.743	0.000662331	-0.262495	-0.222058
Sh3glb1	3.3251e-08	0.388	0.506	0.000668612	-0.305927	-0.230038
Fubp1	3.40457e-08	0.355	0.485	0.000684591	-0.304252	-0.218201
Yy1	4.02219e-08	0.438	0.564	0.000808781	-0.284136	-0.216815
Tex2	4.08892e-08	0.134	0.228	0.000822199	-0.293392	-0.165187
Tut4	4.09916e-08	0.489	0.609	0.000824258	-0.288726	-0.228089
Me2	4.26442e-08	0.209	0.32	0.000857489	-0.300415	-0.190263
Gm37474	4.28456e-08	0.088	0.172	0.000861539	-0.251501	-0.121605
Nr3c1	4.35293e-08	0.437	0.565	0.000875288	-0.298649	-0.226974
Cyb5a	4.4602e-08	0.461	0.377	0.000896858	0.396085	0.471822
Npm1	4.51595e-08	0.717	0.82	0.000908068	-0.250464	-0.216365
Ankrd11	4.57059e-08	0.613	0.728	0.000919054	-0.253278	-0.210378
mt-Atp6	4.74186e-08	0.117	0.207	0.000953493	-0.254984	-0.13748
Chic2	4.84479e-08	0.41	0.537	0.00097419	-0.270193	-0.202521
Krt8	5.39349e-08	0.141	0.068	0.00108452	0.279577	0.505389
Top2b	5.49255e-08	0.399	0.523	0.00110444	-0.270274	-0.202325
Slc25a5	5.66638e-08	0.583	0.71	0.0011394	-0.254502	-0.206076
Gm36723	5.77619e-08	0.049	0.113	0.00116148	-0.263752	-0.105072
Rps19	6.2372e-08	0.601	0.541	0.00125418	0.32409	0.353499
Gm37033	6.98283e-08	0.569	0.663	0.00140411	-0.316979	-0.267995
Klhdc2	7.02606e-08	0.211	0.315	0.0014128	-0.318734	-0.206932
Rgs10	8.07224e-08	0.119	0.054	0.00162317	0.259995	0.483429
Fam13b	8.44504e-08	0.136	0.23	0.00169813	-0.254894	-0.14444
Emd	9.17189e-08	0.408	0.53	0.00184428	-0.361251	-0.272945
Lman2	9.42578e-08	0.415	0.539	0.00189534	-0.288786	-0.218299
Rab21	9.98861e-08	0.339	0.461	0.00200851	-0.274696	-0.197711
Hnrnpr	1.04409e-07	0.264	0.377	0.00209946	-0.28662	-0.195524
S100a11	1.09512e-07	0.491	0.41	0.00220206	0.377035	0.440772
Pnn	1.13742e-07	0.375	0.497	0.00228712	-0.277501	-0.205252
Mpc1	1.18539e-07	0.213	0.321	0.00238358	-0.257658	-0.165804
Sf3b1	1.20872e-07	0.598	0.7	0.0024305	-0.254118	-0.214031
Inpp4b	1.23004e-07	0.108	0.19	0.00247337	-0.289097	-0.156112
Kansl1	1.23949e-07	0.372	0.498	0.00249238	-0.270604	-0.198159
Hmgn2	1.25762e-07	0.129	0.218	0.00252883	-0.274699	-0.155422
Nr4a3	1.39447e-07	0.44	0.572	0.002804	-0.291088	-0.220066
Sec11c	1.41003e-07	0.624	0.719	0.00283528	-0.258392	-0.221175
Ddx21	1.44196e-07	0.265	0.379	0.00289948	-0.261974	-0.178466
Zg16	1.62359e-07	0.224	0.141	0.00326472	0.359001	0.532558
Park7	1.66005e-07	0.295	0.407	0.00333803	-0.289747	-0.204977
Tmed2	1.66199e-07	0.463	0.58	0.00334194	-0.286756	-0.225031
Sft2d2	1.76716e-07	0.402	0.515	0.00355341	-0.301717	-0.231029
Dnajb6	1.82012e-07	0.514	0.631	0.00365991	-0.264448	-0.212053
Pten	1.8878e-07	0.317	0.434	0.00379599	-0.266636	-0.190369
Ensa	1.95212e-07	0.207	0.311	0.00392533	-0.259177	-0.167133
Cd200r1	2.48344e-07	0.402	0.527	0.0049937	-0.26679	-0.19972
Fasn	2.68004e-07	0.117	0.201	0.00538903	-0.253878	-0.140776
Ifi47	2.73719e-07	0.287	0.393	0.00550395	-0.254035	-0.180913
Braf	2.75032e-07	0.304	0.214	0.00553035	0.338389	0.459243
Cdc42se2	2.75318e-07	0.535	0.642	0.0055361	-0.272886	-0.223917
Nudt18	2.92099e-07	0.122	0.206	0.00587352	-0.263146	-0.148629
Gng2	3.1378e-07	0.549	0.464	0.00630949	0.258049	0.29888
Cd247	3.30608e-07	0.245	0.354	0.00664786	-0.266097	-0.179104
Limd2	3.42698e-07	0.593	0.522	0.00689098	0.308956	0.344381
Runx1	3.73076e-07	0.342	0.258	0.00750181	0.351625	0.448716
Zfp120	3.75508e-07	0.111	0.191	0.00755071	-0.284078	-0.156879
Atp8a2	3.77593e-07	0.159	0.088	0.00759264	0.287352	0.466213
Lbr	3.88805e-07	0.438	0.555	0.0078181	-0.266969	-0.20696
Klrb1a	3.92911e-07	0.173	0.262	0.00790065	-0.331343	-0.210744
Srsf9	3.96733e-07	0.236	0.339	0.00797751	-0.278028	-0.188007
Tatdn2	3.98837e-07	0.192	0.288	0.00801981	-0.264848	-0.170641
Rnf165	4.10245e-07	0.18	0.105	0.0082492	0.316189	0.494905
4930523C07Rik	4.23565e-07	0.141	0.229	0.00851704	-0.256197	-0.151146
Hnrnpm	4.26533e-07	0.433	0.556	0.00857673	-0.264894	-0.202648
Tet3	4.50565e-07	0.188	0.282	0.00905996	-0.28111	-0.180989
Hnrnpdl	5.26491e-07	0.333	0.438	0.0105867	-0.300927	-0.22368
Spen	5.88356e-07	0.209	0.311	0.0118307	-0.266251	-0.173353
Itgad	6.26122e-07	0.339	0.249	0.0125901	0.329286	0.430996
Ndufa13	7.21798e-07	0.541	0.477	0.0145139	0.28421	0.315724
Max	7.28239e-07	0.443	0.541	0.0146434	-0.284739	-0.228928
Gpbp1	7.43342e-07	0.315	0.435	0.0149471	-0.260108	-0.184121
Zfp106	7.65465e-07	0.258	0.369	0.015392	-0.258372	-0.175884
Ddx50	8.04072e-07	0.317	0.427	0.0161683	-0.25742	-0.186733
Ttc3	8.28719e-07	0.371	0.491	0.0166639	-0.279468	-0.206951
Ppp3cc	8.30181e-07	0.184	0.276	0.0166933	-0.267614	-0.172171
Sipa1l1	8.33227e-07	0.357	0.472	0.0167545	-0.261882	-0.193967
Srsf11	8.75471e-07	0.485	0.584	0.017604	-0.255169	-0.208345
Riok1	9.34524e-07	0.35	0.464	0.0187914	-0.270933	-0.200056
Adh5	9.35836e-07	0.18	0.271	0.0188178	-0.254233	-0.162854
Frat2	9.68774e-07	0.194	0.287	0.0194801	-0.27403	-0.178996
Dstn	1.08218e-06	0.138	0.075	0.0217606	0.325982	0.529242
Rbbp4	1.08662e-06	0.293	0.397	0.0218497	-0.267231	-0.19238
Elovl6	1.1384e-06	0.276	0.195	0.0228909	0.413471	0.556673
Trbc1	1.22953e-06	0.63	0.714	0.0247234	-0.336043	-0.292413
Dsp	1.24929e-06	0.125	0.063	0.0251207	0.259334	0.444066
Rab5a	1.27747e-06	0.264	0.369	0.0256874	-0.254058	-0.176969
Gem	1.42497e-06	0.161	0.091	0.0286533	0.254818	0.406195
Rnaset2b	1.45794e-06	0.147	0.228	0.0293163	-0.262349	-0.162039
Akap8	1.50018e-06	0.209	0.302	0.0301656	-0.260206	-0.174304
Socs3	1.75514e-06	0.105	0.05	0.0352924	0.280638	0.491117
Arpc5l	1.80732e-06	0.27	0.368	0.0363417	-0.266034	-0.190024
Nsd3	1.97746e-06	0.539	0.642	0.0397628	-0.258625	-0.213802
Polr2m	2.1099e-06	0.324	0.429	0.0424258	-0.250184	-0.184646
Lsm14a	2.19418e-06	0.229	0.325	0.0441206	-0.268031	-0.183221
Tma7	2.25555e-06	0.552	0.495	0.0453546	0.310872	0.339805
Acoxl	2.27178e-06	0.177	0.261	0.0456809	-0.265707	-0.173543
Ptpn4	2.38606e-06	0.266	0.366	0.047979	-0.271707	-0.192219
Rab9	2.4402e-06	0.108	0.18	0.0490676	-0.256872	-0.146011
