# Supplementary material for: RIPK1 ablation in T cells results in spontaneous enteropathy and TNF-driven villus atrophy
Source: EMBO Rep. 2025 Apr 30;26(10):2654–82. doi: 10.1038/s44319-025-00441-5 (PMC12117051; doi:10.1038/s44319-025-00441-5)
Supplement: Supplementary file 5 — Source data Fig. 4 [file 44319_2025_441_MOESM5_ESM.zip › Figure 4/4D/4D.xlsx]

## Sheet: Sheet1
KEGG_ID	Term_Description	Fold_Enrichment	occurrence	support	lowest_p	highest_p	Up_regulated	Down_regulated	Gene_count	Selected
mmu03010	Ribosome	5.63981	10	0.0425532	4.2e-25	9.7e-25	Fau, Rps23, Rps13, Rps19, Rps10, Rpl23, Rpl17, Rpl32, Rpl18a, Rpl27, Rps15a, Rps16	Rpl3, Rpl7, Rps2, Rpsa	16	No
mmu04940	Type I diabetes mellitus	5.50225	10	0.0215079	0.00054	0.0034	Ifng	Hspd1, Fasl, H2-Q6, H2-Q4	5	No
mmu05332	Graft-versus-host disease	5.1564	10	0.0430157	0.00033	0.0021	Ifng	Fasl, H2-Q6, H2-Q4	4	No
mmu05235	PD-L1 expression and PD-1 checkpoint pathway in cancer	5.07583	10	0.222222	2.9e-10	5.3e-10	Fos, Jun, Ifng	Pik3cd, Pik3r1, Ppp3cc, Cd247, Ifngr1, Pten	9	No
mmu04660	T cell receptor signaling pathway	5.06001	10	0.333333	6.3e-10	1.5e-07	Ifng, Fos, Jun, Ctla4	Malt1, Bcl10, Pik3cd, Pik3r1, Ppp3cc, Rhoa, Lcp2, Cd247	12	Yes
mmu05330	Allograft rejection	5.01316	10	0.0215079	0.00036	0.0023	Ifng	Fasl, H2-Q6, H2-Q4	4	No
mmu04650	Natural killer cell mediated cytotoxicity	4.91389	10	0.26	1.8e-09	1.8e-07	Ifng, Braf, Klrk1	Ppp3cc, Ifngr1, Lcp2, Cd247, Tyrobp, Pik3cd, Pik3r1, Fasl	11	Yes
mmu05142	Chagas disease	4.85145	10	0.281304	1.1e-07	1.1e-07	Ifng, Fos, Jun, Ccl5	Calr, Ifngr1, Pik3cd, Pik3r1, Fasl, Cd247	10	No
mmu05100	Bacterial invasion of epithelial cells	4.74931	10	0.106383	2.5e-07	2.5e-07	Dnm3	Cdh1, Arpc5l, Arpc2, Pik3cd, Pik3r1, Clta, Rhoa	8	Yes
mmu05162	Measles	4.69232	10	0.16	1.6e-09	1.6e-09	Fos, Jun	Pik3cd, Pik3r1, Hspa8, Fasl, Rchy1, Rab9, Ccnd2, Ccnd3, Cdk6, Cdkn1b, Bcl2	13	No
mmu04380	Osteoclast differentiation	4.62754	10	0.32	3.8e-07	9.9e-07	Ifng, Fos, Jun, Junb, Socs3	Pik3cd, Pik3r1, Ifngr1, Fcgr3, Tyrobp, Lcp2, Ppp3cc	12	No
mmu04612	Antigen processing and presentation	4.58832	10	0.0638298	4.4e-06	4.4e-06	Ifng	Calr, H2-Q6, H2-Q4, Hsp90ab1, Hspa8	6	Yes
mmu05222	Small cell lung cancer	4.45614	10	0.175845	3.4e-06	3.4e-06		Itgav, Cdkn1b, Max, Pten, Pik3cd, Pik3r1, Bcl2, Cdk6	9	No
mmu04662	B cell receptor signaling pathway	4.4483	10	0.104348	0.00013	0.00019	Fos, Jun	Malt1, Bcl10, Pik3cd, Pik3r1, Ppp3cc	7	No
mmu05210	Colorectal cancer	4.297	10	0.24	1.8e-08	3.4e-08	Braf, Jun, Fos	Pik3cd, Pik3r1, Rhoa, Bcl2, Bcl2l11	8	No
mmu04659	Th17 cell differentiation	4.27438	10	0.144468	9.9e-10	1.8e-09	Jun, Fos, Ifng, Runx1	Ppp3cc, Ifngr1, Il21r, Hsp90ab1, Cd247	9	Yes
mmu05140	Leishmaniasis	4.22986	10	0.0851064	1.6e-06	1.6e-06	Ifng, Fos, Jun	Fcgr3, Eef1a1, Ifngr1	6	No
mmu04218	Cellular senescence	4.21106	10	0.0860315	0.00019	0.00019	Mras	Hipk1, Pik3cd, Pik3r1, Cdk6, Ccnd2, Ccnd3, Rbbp4, Zfp36l2, Ppp3cc, H2-Q6, H2-Q4, Pten, Slc25a5	14	Yes
mmu04115	p53 signaling pathway	4.16478	10	0.0851064	1.9e-08	1.9e-08		Pten, Rchy1, Cdk6, Ccnd2, Ccnd3, Bcl2	7	Yes
mmu04658	Th1 and Th2 cell differentiation	4.04909	10	0.111111	5.6e-07	1e-06	Ifng, Jun, Fos	Ppp3cc, Cd247, Ifngr1, Il12rb2	7	Yes
mmu05321	Inflammatory bowel disease	4.02843	10	0.0851064	1e-07	1.9e-07	Ifng, Jun	Ifngr1, Il12rb2, Il21r	5	Yes
mmu05206	MicroRNAs in cancer	3.99007	10	0.189495	1e-06	1e-06	Spry2, Zeb2	Cdk6, Pten, Mcl1, Cdkn1b, Pdcd4, Ccnd2, Bcl2, Pik3r1, Pik3cd, Bcl2l11, Rhoa	13	No
mmu05218	Melanoma	3.98104	10	0.108696	3.5e-05	0.00016	Braf	Cdh1, Pten, Cdk6, Pik3cd, Pik3r1	6	No
mmu05220	Chronic myeloid leukemia	3.98104	10	0.0421099	0.0016	0.013	Runx1, Braf	Cdkn1b, Cdk6, Pik3cd, Pik3r1	6	No
mmu05213	Endometrial cancer	3.95776	10	0.130435	7.7e-05	7.7e-05	Braf	Cdh1, Pten, Pik3cd, Pik3r1	5	No
mmu05143	African trypanosomiasis	3.75987	10	0.0212766	0.0023	0.0023	Ifng	Apoa1, Fasl	3	No
mmu01522	Endocrine resistance	3.71564	10	0.130435	1.5e-06	4.4e-06	Braf, Jun, Fos	Pik3cd, Pik3r1, Cdkn1b, Bcl2	7	No
mmu04668	TNF signaling pathway	3.64594	10	0.142917	0.0005	0.0005	Fos, Jun, Ccl5, Socs3, Junb	Pik3cd, Pik3r1, Ifi47	8	Yes
mmu05215	Prostate cancer	3.63022	10	0.193571	4.2e-08	4.2e-08	Braf	Cdkn1b, Pten, Bcl2, Hsp90ab1, Pik3cd, Pik3r1	7	No
mmu01521	EGFR tyrosine kinase inhibitor resistance	3.60948	10	0.12633	2.3e-05	0.00023	Braf	Pik3cd, Pik3r1, Pten, Bcl2, Bcl2l11	6	No
mmu05320	Autoimmune thyroid disease	3.60948	1	0.0212766	0.00098	0.00098	Ctla4	Fasl, H2-Q6, H2-Q4	4	No
mmu04625	C-type lectin receptor signaling pathway	3.57374	10	0.111111	6.5e-06	1e-05	Mras, Jun	Rhoa, Bcl10, Malt1, Ppp3cc, Pik3cd, Pik3r1	8	Yes
mmu05134	Legionellosis	3.5387	10	0.0212766	0.0041	0.0053		Hspd1, Eef1g, Eef1a1, Hspa8	5	No
mmu03040	Spliceosome	3.47065	10	0.0833333	1.8e-14	2.8e-12		Sf3b1, Hnrnpa1, Hnrnpa3, Hnrnpu, Hnrnpm, Srsf9, Srsf3, Srsf5, Tra2b, Hspa8	11	No
mmu04210	Apoptosis	3.38388	10	0.14	1.1e-06	1.6e-05	Jun, Fos	Bcl2, Pik3cd, Pik3r1, Fasl, Bcl2l11, Ctsc, Mcl1	9	Yes
mmu05418	Fluid shear stress and atherosclerosis	3.36705	10	0.322618	5.8e-07	5.8e-07	Fos, Jun, Ifng	Pik3cd, Pik3r1, Itgav, Rhoa, Sumo2, Bcl2, Hsp90ab1	10	No
mmu05169	Epstein-Barr virus infection	3.34211	10	0.129047	2e-08	2e-08	Jun	Cdkn1b, Entpd1, Bcl2, Pik3cd, Pik3r1, H2-Q6, H2-Q4, Calr, Cdk6, Ccnd2, Ccnd3, Bcl2l11, Cd247	14	No
mmu04666	Fc gamma R-mediated phagocytosis	3.34211	10	0.0888889	0.0027	0.0027		Fcgr3, Pik3cd, Pik3r1, Arpc5l, Arpc2, Scin	7	No
mmu05135	Yersinia infection	3.32841	10	0.218696	4.6e-07	4.6e-07	Fos, Jun	Arpc5l, Arpc2, Rhoa, Lcp2, Pik3cd, Pik3r1, Fcgr3	9	No
mmu05214	Glioma	3.31753	10	0.0860315	1.6e-05	0.0025	Braf	Pik3cd, Pik3r1, Pten, Cdk6	5	No
mmu04917	Prolactin signaling pathway	3.31753	10	0.0212766	0.0003	0.016	Socs3, Fos	Pik3cd, Pik3r1, Ccnd2	5	Yes
mmu05167	Kaposi sarcoma-associated herpesvirus infection	3.25856	10	0.0666667	6e-06	9.8e-06	Gng2, Fos, Jun	Pik3cd, Pik3r1, H2-Q6, H2-Q4, Cdk6, Cd200r2, Cd200r1, Ppp3cc, Ifngr1, Ubb	13	No
mmu04215	Apoptosis - multiple species	3.22275	10	0.0425532	0.00064	0.00084		Bcl2, Bcl2l11	3	Yes
mmu05164	Influenza A	3.20196	10	0.170213	3.3e-05	0.00014	Socs3, Ccl5, Ifng	Pik3cd, Pik3r1, Slc25a5, Fdps, Fasl, Ifngr1, Ccnd3, Cdk6	11	No
mmu05166	Human T-cell leukemia virus 1 infection	3.15829	10	0.111111	6.5e-05	0.00061	Jun, Fos	Ppp3cc, Calr, H2-Q6, H2-Q4, Ccnd2, Fdps, Slc25a5, Ran, Pik3cd, Pik3r1, Ccnd3, Pten	14	No
mmu04630	JAK-STAT signaling pathway	3.14116	10	0.172063	6.9e-08	2.7e-06	Ifng, Socs3	Il21r, Il12rb2, Ifngr1, Bcl2, Mcl1, Ccnd2, Ccnd3, Pik3cd, Pik3r1	11	Yes
mmu01524	Platinum drug resistance	3.13323	10	0.0212766	0.015	0.015		Bcl2, Fasl, Top2b, Pik3cd, Pik3r1	6	No
mmu04915	Estrogen signaling pathway	3.12702	10	0.208333	1e-05	1e-05	Fos, Jun	Pik3cd, Pik3r1, Hsp90ab1, Hspa8, Bcl2	7	Yes
mmu05170	Human immunodeficiency virus 1 infection	3.0549	10	0.115556	4.6e-06	4.6e-06	Gng2, Fos, Jun, Ap1s2	Pik3cd, Pik3r1, H2-Q6, H2-Q4, Ppp3cc, Calr, Fasl, Cd247, Bcl2	13	No
mmu05152	Tuberculosis	3.0448	10	0.0944444	3.3e-06	3.3e-06	Ifng	Rab5a, Fcgr3, Ppp3cc, Bcl2, Rhoa, Malt1, Bcl10, Ifngr1, Hspd1, Hspa9	11	No
mmu05417	Lipid and atherosclerosis	3.0079	10	0.245	3e-06	5.6e-06	Fos, Jun, Ccl5	Pik3cd, Pik3r1, Rhoa, Bcl2, Fasl, Ppp3cc, Apoa1, Hspa8, Hspd1, Hsp90ab1	13	No
mmu05031	Amphetamine addiction	3.0079	8	0.0212766	0.0017	0.0017	Fos, Jun	Ddc, Ppp3cc	4	No
mmu04066	HIF-1 signaling pathway	2.97952	10	0.133333	2.1e-05	3.1e-05	Ifng	Pik3cd, Pik3r1, Trf, Ifngr1, Bcl2, Cdkn1b	7	Yes
mmu04722	Neurotrophin signaling pathway	2.92435	10	0.2	1.5e-05	1.5e-05	Braf, Jun	Pik3cd, Pik3r1, Fasl, Rhoa, Bcl2	7	Yes
mmu04068	FoxO signaling pathway	2.91087	10	0.111111	0.00053	0.0018	Braf	Pik3cd, Pik3r1, Pten, Ccnd2, Cdkn1b, Fasl, Bcl2l11	8	Yes
mmu05323	Rheumatoid arthritis	2.89221	10	0.106383	4.4e-06	4.4e-06	Ifng, Fos, Jun, Ccl5, Ctla4		6	No
mmu04012	ErbB signaling pathway	2.8199	10	0.0444444	0.0003	0.0003	Jun, Braf	Cdkn1b, Pik3cd, Pik3r1	5	Yes
mmu04931	Insulin resistance	2.8199	10	0.0666667	0.0012	0.0071	Socs3	Pik3cd, Pik3r1, Ppp1r3b, Pygl, Pten	6	No
mmu05163	Human cytomegalovirus infection	2.80641	10	0.0851064	0.00073	0.00073	Gng2, Ccl5	Pik3cd, Pik3r1, Fasl, Itgav, H2-Q6, H2-Q4, Ppp3cc, Rhoa, Cdk6, Akap13, Calr	13	No
mmu05231	Choline metabolism in cancer	2.78509	10	0.0666667	0.00022	0.00032	Fos, Jun	Pik3cd, Pik3r1, Pcyt1a	5	No
mmu05211	Renal cell carcinoma	2.77652	10	0.0212766	0.011	0.011	Jun, Braf	Pik3cd, Pik3r1	4	No
mmu04910	Insulin signaling pathway	2.77652	8	0.0212766	0.018	0.018	Socs3, Braf	Fasn, Ppp1r3b, Pygl, Pde3b, Pik3cd, Pik3r1	8	Yes
mmu05212	Pancreatic cancer	2.69364	10	0.0212766	0.015	0.019	Braf	Pik3cd, Pik3r1, Cdk6	4	No
mmu04914	Progesterone-mediated oocyte maturation	2.65403	10	0.0652174	0.00039	0.00039	Braf	Pik3cd, Pik3r1, Pde3b, Hsp90ab1	5	No
mmu05223	Non-small cell lung cancer	2.65403	10	0.0222222	0.0025	0.02	Braf	Pik3cd, Pik3r1, Cdk6	4	No
mmu05203	Viral carcinogenesis	2.63991	10	0.0851064	4.1e-06	4.1e-06	Jun	Pik3cd, Pik3r1, Cdk6, Ccnd2, Ccnd3, Cdkn1b, Rhoa, Scin, H2-Q6, H2-Q4	11	No
mmu04611	Platelet activation	2.63191	10	0.131884	7.9e-05	7.9e-05		Orai1, Pik3cd, Pik3r1, Rhoa, Lcp2, Snap23, Fcgr3	8	No
mmu04932	Non-alcoholic fatty liver disease	2.59675	10	0.0421099	0.0019	0.0028	Socs3, Fos, Jun, Uqcrh	Pik3cd, Pik3r1, Bcl2l11, Fasl	8	No
mmu05224	Breast cancer	2.5782	10	0.161111	5.5e-06	1.1e-05	Braf, Fos, Jun	Pik3cd, Pik3r1, Pten, Frat2, Cdk6	8	No
mmu04620	Toll-like receptor signaling pathway	2.53475	10	0.148936	0.0084	0.0084	Ccl5, Fos, Jun	Pik3cd, Pik3r1	5	Yes
mmu04725	Cholinergic synapse	2.53475	10	0.0425532	0.028	0.028	Gng2, Fos	Pik3cd, Pik3r1, Bcl2	5	No
mmu04923	Regulation of lipolysis in adipocytes	2.50658	10	0.0212766	0.0062	0.0062		Pde3b, Pik3cd, Pik3r1	4	No
mmu05160	Hepatitis C	2.45543	10	0.0851064	0.00016	0.0048	Socs3, Braf, Ifng	Eif3e, Pik3cd, Pik3r1, Cdk6, Fasl	8	No
mmu04510	Focal adhesion	2.45209	10	0.285749	2e-07	5e-07	Braf, Jun	Itgav, Pten, Pik3cd, Pik3r1, Rhoa, Bcl2, Ccnd2, Ccnd3	10	No
mmu05208	Chemical carcinogenesis - reactive oxygen species	2.45209	10	0.129047	4.3e-05	0.0084	Braf, Uqcrh, Fos, Jun	Pik3cd, Pik3r1, Atp5pb, Pten, Slc25a5, Prkd3	10	No
mmu05216	Thyroid cancer	2.43884	7	0.0217391	0.01	0.012	Braf	Cdh1	2	No
mmu05219	Bladder cancer	2.43884	7	0.0217391	0.01	0.012	Braf	Cdh1	2	No
mmu05132	Salmonella infection	2.4279	10	0.12766	1.2e-05	1.2e-05	Fos, Jun	Hsp90ab1, Rhoa, Arpc5l, Arpc2, Pik3cd, Snx18, Rhoh, Bcl2, Rab5a, Rab9	12	Yes
mmu04933	AGE-RAGE signaling pathway in diabetic complications	2.42572	10	0.0888889	6.9e-06	6.9e-06	Jun	Bcl2, Pik3cd, Pik3r1, Cdkn1b	5	No
mmu04928	Parathyroid hormone synthesis, secretion and action	2.41706	10	0.0425532	8e-07	0.00082	Braf, Fos, Runx2	Akap13, Rhoa, Bcl2	6	No
mmu04370	VEGF signaling pathway	2.37466	4	0.0204167	7.6e-06	7.6e-06		Ppp3cc, Pik3cd, Pik3r1	4	No
mmu05145	Toxoplasmosis	2.37466	10	0.0851064	0.00018	0.00028	Ifng	Bcl2, Hspa8, Ifngr1, Igtp	5	No
mmu04071	Sphingolipid signaling pathway	2.35401	10	0.105275	2e-05	2e-05		Pik3cd, Pik3r1, Rhoa, Pten, Sgpp1, Bcl2	7	No
mmu04810	Regulation of actin cytoskeleton	2.33006	10	0.0666667	9.4e-06	9.4e-06	Tmsb4x, Braf, Itgad, Mras	Arpc5l, Arpc2, Scin, Rhoa, Pik3cd, Pik3r1, Itgav	11	No
mmu04217	Necroptosis	2.28862	10	0.06	7.8e-05	7.8e-05	Ifng	Ifngr1, Fasl, Hsp90ab1, Pygl, Slc25a5, Bcl2	7	No
mmu05226	Gastric cancer	2.25592	10	0.106383	5.4e-05	5.4e-05	Braf	Pik3cd, Pik3r1, Frat2, Cdh1, Cdkn1b, Bcl2	7	No
mmu04514	Cell adhesion molecules	2.25592	10	0.0444444	0.014	0.014	Ctla4	Cdh1, Itgav, Cd226, H2-Q6, H2-Q4, Vsir	7	Yes
mmu04144	Endocytosis	2.24572	10	0.0212766	0.017	0.017	Dnm3	Clta, Vps37b, Hspa8, Rab5a, Sh3glb1, H2-Q6, H2-Q4, Rhoa, Arpc5l, Arpc2	11	Yes
mmu04670	Leukocyte transendothelial migration	2.23359	10	0.0888889	1.8e-07	1.8e-07		Pik3cd, Pik3r1, Rhoa, Txk, Rhoh	6	No
mmu04657	IL-17 signaling pathway	2.22807	10	0.0851064	0.00044	0.0006	Fos, Jun, Ifng	Hsp90ab1	4	Yes
mmu04664	Fc epsilon RI signaling pathway	2.18315	10	0.0522222	5.4e-06	5.4e-06		Pik3cd, Pik3r1, Lcp2	4	No
mmu04924	Renin secretion	2.1485	8	0.0212766	0.002	0.002		Orai1, Pde3b, Ppp3cc	4	No
mmu04062	Chemokine signaling pathway	2.13579	10	0.0434783	0.00031	0.00031	Ccr9, Ccl5, Gng2, Braf	Cxcr6, Rhoa, Pik3cd, Pik3r1	8	Yes
mmu04935	Growth hormone synthesis, secretion and action	2.12823	10	0.0311111	0.0018	0.047	Socs3, Fos, Junb	Pik3cd, Pik3r1	5	No
mmu05161	Hepatitis B	2.11966	10	0.133333	0.00011	0.00017	Braf, Fos, Jun	Pik3cd, Pik3r1, Bcl2, Fasl	7	No
mmu04140	Autophagy - animal	2.03761	10	0.0631649	1.6e-06	0.00044	Mras	Pik3cd, Pik3r1, Pten, Bcl2, Sh3glb1, Ubb	7	Yes
mmu04145	Phagosome	2.00527	10	0.0212766	0.012	0.012		Fcgr3, Itgav, Rab5a, Calr, H2-Q6, H2-Q4	7	Yes
mmu04141	Protein processing in endoplasmic reticulum	1.99892	10	0.0212766	6.2e-05	9.9e-05		Calr, Lman2, Hspa8, Herpud1, Dnaja1, Hsp90ab1, Bcl2	8	No
mmu05230	Central carbon metabolism in cancer	1.99052	10	0.0444444	0.0025	0.0025		Pik3cd, Pik3r1, Pten	4	No
mmu04070	Phosphatidylinositol signaling system	1.98323	10	0.0631649	2.8e-07	2.8e-07		Pten, Pik3cd, Pik3r1, Inpp4b	5	No
mmu04015	Rap1 signaling pathway	1.98081	10	0.0944444	3.9e-07	3.9e-07	Braf, Mras	Cdh1, Sipa1l1, Rhoa, Prkd3, Pik3cd, Pik3r1, Lcp2	9	Yes
mmu04926	Relaxin signaling pathway	1.97888	8	0.0215079	0.012	0.012	Gng2, Fos, Jun	Pik3cd, Pik3r1	5	No
mmu05133	Pertussis	1.96167	10	0.0842199	0.00012	0.00017	Fos, Jun	Rhoa	3	No
mmu00562	Inositol phosphate metabolism	1.93365	10	0.0421099	1.8e-05	1.8e-05		Pten, Inpp4b, Pik3cd	4	Yes
mmu04310	Wnt signaling pathway	1.91412	10	0.0631649	2.6e-07	1.3e-05	Jun	Ppp3cc, Rhoa, Ccnd2, Ccnd3, Cacybp, Frat2	7	Yes
mmu05205	Proteoglycans in cancer	1.90978	10	0.0430157	2.5e-05	2.5e-05	Mras, Braf	Rhoa, Pik3cd, Pik3r1, Pdcd4, Fasl, Itgav	8	No
mmu05146	Amoebiasis	1.87994	10	0.0666667	0.0044	0.0044	Ifng	Rab5a, Pik3cd, Pik3r1	4	No
mmu04024	cAMP signaling pathway	1.78687	10	0.0842199	5.2e-10	0.00034	Braf, Fos, Jun	Pik3cd, Pik3r1, Rhoa, Pde3b, Orai1	8	Yes
mmu05415	Diabetic cardiomyopathy	1.76441	10	0.0444444	0.029	0.045	Uqcrh	Slc25a5, Atp5pb, Pik3cd, Pik3r1, Pten, Mpc1	7	No
mmu05412	Arrhythmogenic right ventricular cardiomyopathy	1.75786	6	0.021055	0.0054	0.0054	Dsp	Emd, Itgav	3	No
mmu03013	Nucleocytoplasmic transport	1.73533	9	0.0212766	4.4e-05	4.4e-05		Ran, Sumo2, Eef1a1, Pnn	5	No
mmu05207	Chemical carcinogenesis - receptor activation	1.72584	10	0.0666667	6.6e-06	1.1e-05	Fos, Jun	Pik3cd, Pik3r1, Ccnd3, Hsp90ab1, Bcl2	7	No
mmu05225	Hepatocellular carcinoma	1.69194	10	0.0444444	0.0005	0.0015	Braf	Pik3cd, Pik3r1, Pten, Frat2, Cdk6	6	No
mmu04072	Phospholipase D signaling pathway	1.65877	10	0.0666667	0.013	0.013	Mras, Dnm3	Pik3cd, Pik3r1, Rhoa	5	No
mmu04919	Thyroid hormone signaling pathway	1.62589	10	0.0222222	0.011	0.016		Itgav, Pik3cd, Pik3r1, Slc16a10	5	No
mmu04621	NOD-like receptor signaling pathway	1.62102	10	0.0851064	0.0002	0.0002	Jun, Ccl5	Hsp90ab1, Rhoa, Txnip, Bcl2	6	No
mmu04110	Cell cycle	1.57757	10	0.0425532	1e-06	1e-06		Cdkn1b, Cdk6, Ccnd2, Ccnd3, Wapl	6	No
mmu04530	Tight junction	1.54515	10	0.0421099	0.0034	0.0034	Runx1, Jun	Rhoa, Arpc5l, Arpc2	5	Yes
mmu04010	MAPK signaling pathway	1.51517	10	0.0534722	0.0013	0.0039	Braf, Mras, Fos, Jun	Ptpn5, Fasl, Max, Hspa8, Ppp3cc	9	Yes
mmu04150	mTOR signaling pathway	1.51404	10	0.105275	0.0036	0.0036	Braf	Pik3cd, Pik3r1, Pten, Rhoa	5	Yes
mmu04060	Cytokine-cytokine receptor interaction	1.4984	10	0.0638298	7.1e-07	7.1e-07	Ifng, Ccr9, Ccl5	Tnfrsf18, Fasl, Ifngr1, Il21r, Il12rb2, Cxcr6	9	Yes
mmu04014	Ras signaling pathway	1.47584	10	0.0212766	0.049	0.049	Mras, Gng2	Pik3cd, Pik3r1, Fasl, Rab5a, Rhoa	7	No
mmu04064	NF-kappa B signaling pathway	1.47125	10	0.0212766	0.024	0.031		Bcl2, Bcl10, Malt1	4	Yes
mmu04921	Oxytocin signaling pathway	1.34682	8	0.0212766	0.00024	0.00024	Jun, Fos	Rhoa, Ppp3cc	4	No
mmu03082	ATP-dependent chromatin remodeling	1.31413	10	0.04	8.5e-05	0.0055		Rbbp4, Yy1, Morf4l1	4	No
mmu04934	Cushing syndrome	1.22771	10	0.0421099	0.016	0.016	Braf	Orai1, Cdk6, Cdkn1b	4	No
mmu05012	Parkinson disease	1.20316	5	0.0212766	0.0019	0.0019	Uqcrh	Ubb, Park7, Atp5pb, Slc25a5, Psma3	6	No
mmu04613	Neutrophil extracellular trap formation	1.17957	10	0.0666667	0.018	0.028		Fcgr3, Pik3cd, Pik3r1, Slc25a5	5	No
mmu04512	ECM-receptor interaction	1.11404	10	0.0212766	0.0063	0.0063		Itgav, Cd47	3	Yes
mmu04360	Axon guidance	1.03128	10	0.0444444	0.00071	0.0013		Ppp3cc, Rhoa, Pik3cd, Pik3r1	5	No
mmu04520	Adherens junction	1.0139	10	0.0425532	0.0056	0.0084		Cdh1, Rhoa	3	Yes
mmu04390	Hippo signaling pathway	0.878931	5	0.0212766	0.043	0.043		Cdh1, Ccnd2, Ccnd3	4	Yes
mmu00190	Oxidative phosphorylation	0.798557	10	0.0212766	0.0072	0.012	Uqcrh	Atp5pb	2	Yes
mmu04750	Inflammatory mediator regulation of TRP channels	0.758294	4	0.0204167	0.013	0.013		Pik3cd, Pik3r1	3	No
mmu04270	Vascular smooth muscle contraction	0.710527	8	0.0212766	0.016	0.016	Braf	Rhoa	2	No
mmu04714	Thermogenesis	0.453452	5	0.0212766	0.039	0.039	Uqcrh	Atp5pb	2	No
