# Supplementary material for: RIPK1 ablation in T cells results in spontaneous enteropathy and TNF-driven villus atrophy
Source: EMBO Rep. 2025 Apr 30;26(10):2654–82. doi: 10.1038/s44319-025-00441-5 (PMC12117051; doi:10.1038/s44319-025-00441-5)
Supplement: Supplementary file 5 — Source data Fig. 4 [file 44319_2025_441_MOESM5_ESM.zip › Figure 4/4E/4E.xlsx]

## Sheet: Sheet1
	Raw data (counts)										Unpaired t test with Welch's correction
		Ripk1FL/FL				Ripk1ΔCD4
	NKG2D+ TCRγδ+ IELs	8129	18936	28818	12622	670532	1125793	519393	436115		Table Analyzed	NKG2D+ TCRyd (KO)
											Column B	Ripk1ΔCD4
											vs.	vs.
											Column A	Ripk1FL/FL
											Unpaired t test with Welch's correction
											P value	0.0222
											P value summary	*
											Significantly different (P < 0.05)?	Yes
											One- or two-tailed P value?	Two-tailed
											Welch-corrected t, df	t=4.360, df=3.005
											How big is the difference?
											Mean of column A	17126
											Mean of column B	687958
											Difference between means (B - A) ± SEM	670832 ± 153862
											95% confidence interval	181643 to 1160021
											R squared (eta squared)	0.8635
											F test to compare variances
											F, DFn, Dfd	1177, 3, 3
											P value	<0.0001
											P value summary	****
											Significantly different (P < 0.05)?	Yes
											Data analyzed
											Sample size, column A	4
											Sample size, column B	4
