# Supplementary material for: RIPK1 ablation in T cells results in spontaneous enteropathy and TNF-driven villus atrophy
Source: EMBO Rep. 2025 Apr 30;26(10):2654–82. doi: 10.1038/s44319-025-00441-5 (PMC12117051; doi:10.1038/s44319-025-00441-5)
Supplement: Supplementary file 5 — Source data Fig. 4 [file 44319_2025_441_MOESM5_ESM.zip › Figure 4/4F/4F.xlsx]

## Sheet: Sheet1
gene	p_val	pct.1(RIPK1ΔCd4)	pct.2 (RIPK1fl/fl)	p_val_adj (Y-axis)	avg_log2FC (X-axis)	score		Cluster:
Igha	2.92305e-45	0.717	0.161	1.69779	5.87768e-41	7.1188		Epithelial cells
Cd74	2.13646e-33	0.788	0.441	1.36887	4.29599e-29	2.39173
Igkc	7.50748e-33	0.691	0.214	1.37808	1.5096e-28	4.25113
Gpx2	7.83654e-33	0.724	0.368	1.63006	1.57577e-28	3.12212
Dmbt1	1.54433e-31	0.626	0.234	1.90716	3.10535e-27	4.89297
Mcpt1	5.50045e-27	0.417	0.06	1.76932	1.10603e-22	10.5401
H2-Ab1	2.29385e-25	0.653	0.328	1.11698	4.61247e-21	2.15795
Tfrc	4.15581e-24	0.477	0.144	1.14172	8.3565e-20	3.53636
Txn1	5.71252e-24	0.797	0.572	1.22105	1.14867e-19	1.67212
Lgals2	1.06125e-22	0.759	0.482	1.15175	2.13397e-18	1.77679
Atp5g1	7.28391e-22	0.632	0.341	1.23337	1.46465e-17	2.22077
Pycard	1.26721e-21	0.632	0.341	1.44628	2.54811e-17	2.60413
Clca3b	1.321e-21	0.379	0.07	0.834036	2.65627e-17	3.95125
Apoa1	9.15954e-21	0.495	0.729	-1.83501	1.8418e-16	-1.22914
Hspe1	1.23891e-20	0.521	0.234	1.25895	2.49121e-16	2.68816
Uqcr11	1.59419e-20	0.61	0.304	0.910029	3.2056e-16	1.76789
H2-Aa	1.61054e-20	0.535	0.197	0.928925	3.23848e-16	2.40085
Uqcrq	1.651e-20	0.695	0.398	0.897441	3.31982e-16	1.52873
Ccnd1	1.71176e-20	0.396	0.09	0.805292	3.442e-16	3.18896
Selenop	3.93111e-20	0.211	0.472	-1.59331	7.90467e-16	-0.697486
Cps1	5.40909e-20	0.428	0.13	0.980385	1.08766e-15	2.99718
Krt8	6.22048e-20	0.924	0.789	0.812282	1.25081e-15	0.93936
Lypd8	1.08125e-19	0.748	0.445	1.1961	2.17417e-15	1.96634
Tspan8	1.5815e-19	0.633	0.338	1.088	3.18009e-15	1.97904
Muc4	3.52284e-19	0.361	0.077	0.478223	7.08373e-15	1.98435
Mcpt2	7.57191e-19	0.272	0.023	1.38122	1.52256e-14	11.3846
Krt19	1.64615e-18	0.764	0.532	0.921162	3.31007e-14	1.29846
Hsph1	2.68499e-18	0.456	0.154	0.765616	5.39898e-14	2.12879
Rpl41	8.23262e-18	0.837	0.692	0.743906	1.65541e-13	0.886965
Irgm1	1.13637e-17	0.338	0.07	0.502623	2.28502e-13	2.12358
CT010467.1	1.29107e-17	0.931	0.97	-0.745769	2.59608e-13	-0.708481
H2-DMb1	1.54326e-17	0.397	0.11	0.5552	3.10318e-13	1.83679
Ldha	2.18803e-17	0.795	0.589	0.898009	4.39968e-13	1.19185
Gsr	2.4252e-17	0.557	0.288	0.987313	4.8766e-13	1.84541
Hsp90b1	3.9926e-17	0.773	0.619	0.89182	8.02831e-13	1.09599
Mir6236	4.71704e-17	0.985	0.993	-0.913379	9.48503e-13	-0.896987
Cyp2b10	5.17527e-17	0.005	0.14	-0.599991	1.04064e-12	-0.0199997
Dbi	5.93767e-17	0.755	0.542	0.859239	1.19395e-12	1.17523
Chchd10	6.08502e-17	0.574	0.288	0.983586	1.22358e-12	1.89456
Uqcr10	6.2064e-17	0.633	0.361	0.57772	1.24798e-12	0.985705
H2-Eb1	1.10719e-16	0.523	0.241	0.651455	2.22633e-12	1.35741
Mif	1.14615e-16	0.388	0.124	0.602647	2.30467e-12	1.74498
Apoa4	1.94478e-16	0.218	0.441	-2.1198	3.91055e-12	-1.02465
Gpx1	1.94665e-16	0.666	0.398	0.836858	3.91432e-12	1.36605
Cyp3a11	2.01803e-16	0.015	0.161	-0.936191	4.05786e-12	-0.082122
Ets1	2.8208e-16	0.158	0.385	-1.29657	5.67207e-12	-0.518629
Hspd1	3.13027e-16	0.546	0.301	1.0593	6.29434e-12	1.85973
Frrs1	3.77787e-16	0.376	0.11	0.494059	7.59653e-12	1.54805
Ndufs5	3.92441e-16	0.376	0.11	0.470756	7.8912e-12	1.47503
Smpd3	5.25842e-16	0.421	0.134	0.543605	1.05736e-11	1.58929
Gmds	1.01216e-15	0.566	0.291	0.847543	2.03526e-11	1.59372
Lgals9	1.413e-15	0.67	0.388	0.60126	2.84127e-11	1.01217
Aldoa	1.46794e-15	0.695	0.515	0.850578	2.95173e-11	1.126
Mrps28	1.66977e-15	0.33	0.087	0.437164	3.35758e-11	1.48726
Fads2	1.77789e-15	0.348	0.094	0.436197	3.57499e-11	1.45958
Ndufab1	1.83164e-15	0.503	0.227	0.766181	3.68307e-11	1.62612
Car2	2.95323e-15	0.103	0.308	-0.928951	5.93836e-11	-0.300887
Cox6a1	3.05098e-15	0.621	0.378	0.762541	6.13492e-11	1.22046
Gimap3	7.0976e-15	0.1	0.294	-1.14231	1.42719e-10	-0.37576
Gsdmc4	7.51047e-15	0.27	0.047	0.670373	1.51021e-10	3.17545
Tspan1	7.89877e-15	0.37	0.104	0.50335	1.58828e-10	1.63368
Cyth4	8.18865e-15	0.036	0.194	-0.69993	1.64657e-10	-0.123517
Bcl2	9.16153e-15	0.069	0.247	-1.28139	1.8422e-10	-0.344032
Ndufb3	1.05632e-14	0.514	0.234	0.643031	2.12404e-10	1.35458
Reg3g	1.54125e-14	0.795	0.595	1.28094	3.09914e-10	1.68321
Tufm	1.55918e-14	0.474	0.207	0.607449	3.13519e-10	1.32687
Cd3e	1.62608e-14	0.163	0.375	-1.17086	3.26972e-10	-0.495713
Cd3g	1.67577e-14	0.167	0.378	-1.67012	3.36965e-10	-0.71884
Hsp90aa1	1.83684e-14	0.655	0.458	1.00146	3.69352e-10	1.40162
Mrpl55	1.92594e-14	0.365	0.124	0.406082	3.87268e-10	1.10612
Psmb9	2.01973e-14	0.557	0.355	0.901678	4.06127e-10	1.37598
Guca2b	2.037e-14	0.24	0.452	-1.45263	4.09599e-10	-0.754612
Pglyrp1	2.29219e-14	0.452	0.187	0.661184	4.60914e-10	1.51703
Tomm5	2.29942e-14	0.405	0.154	0.643718	4.62368e-10	1.58967
Atp5g3	2.96423e-14	0.704	0.505	0.742137	5.96047e-10	1.01449
Serinc2	3.04027e-14	0.365	0.114	0.351227	6.11337e-10	1.03385
Cd3d	3.12113e-14	0.114	0.318	-0.879871	6.27597e-10	-0.305809
Ctsw	3.29583e-14	0.12	0.321	-0.9704	6.62726e-10	-0.351807
Ctsz	3.40892e-14	0.539	0.271	0.684576	6.85466e-10	1.31312
Ifitm2	3.72543e-14	0.27	0.057	0.461632	7.4911e-10	1.86031
Mpc2	3.77164e-14	0.523	0.274	0.717356	7.58402e-10	1.32105
Gimap4	3.93971e-14	0.14	0.344	-0.94458	7.92196e-10	-0.373563
Gm3336	4.37303e-14	0.365	0.117	0.43226	8.7933e-10	1.24232
Stmn1	4.55538e-14	0.232	0.03	0.37134	9.15996e-10	2.15377
Klf5	5.13549e-14	0.682	0.428	0.627545	1.03264e-09	0.977137
Ssr2	5.4034e-14	0.495	0.258	0.824596	1.08652e-09	1.52304
Krt18	5.91906e-14	0.708	0.401	0.825382	1.19021e-09	1.42183
Wtip	6.015e-14	0.211	0.02	0.338177	1.2095e-09	2.37851
Mt1	6.43117e-14	0.421	0.164	0.808703	1.29318e-09	1.95669
Ap1s1	7.06558e-14	0.436	0.177	0.539095	1.42075e-09	1.25693
Myl7	8.27246e-14	0.245	0.04	0.501072	1.66343e-09	2.45525
Chchd2	1.14754e-13	0.782	0.692	0.728736	2.30748e-09	0.811782
Fblim1	1.23691e-13	0.405	0.147	0.407906	2.48718e-09	1.05224
Tmprss2	1.27952e-13	0.441	0.171	0.456893	2.57286e-09	1.1132
Ndufa12	1.39894e-13	0.397	0.151	0.403416	2.81298e-09	0.99476
Rpl31	1.4757e-13	0.539	0.284	0.594933	2.96735e-09	1.09071
Rpl29	1.54051e-13	0.613	0.418	0.832653	3.09765e-09	1.19256
Ehf	1.69846e-13	0.376	0.12	0.394478	3.41527e-09	1.14095
Cldn7	1.79407e-13	0.862	0.719	0.542419	3.60751e-09	0.641379
Duoxa2	1.86562e-13	0.319	0.087	0.553469	3.75138e-09	1.82017
Cox5a	1.877e-13	0.639	0.435	0.910368	3.77426e-09	1.30725
Prss32	1.91601e-13	0.532	0.274	0.595731	3.85271e-09	1.11595
Gimap7	1.94205e-13	0.067	0.237	-0.845387	3.90508e-09	-0.229316
AI506816	2.38266e-13	0.274	0.057	0.311567	4.79106e-09	1.27417
Gale	2.52029e-13	0.559	0.291	0.601032	5.06779e-09	1.1162
Ppp1r1b	2.54425e-13	0.523	0.247	0.473061	5.11598e-09	0.962688
Uqcrh	2.598e-13	0.666	0.415	0.716005	5.22406e-09	1.12202
Itpkb	2.67289e-13	0.093	0.278	-0.826403	5.37464e-09	-0.266859
Cox5b	2.79243e-13	0.621	0.421	0.670159	5.61502e-09	0.965588
Atp5j2	2.81734e-13	0.661	0.421	0.569336	5.6651e-09	0.873159
Itgae	2.90646e-13	0.156	0.344	-1.34304	5.8443e-09	-0.591848
Timm8b	2.91992e-13	0.428	0.191	0.555495	5.87137e-09	1.18285
Lamtor4	3.22064e-13	0.414	0.161	0.366115	6.47607e-09	0.886384
Ndufc2	3.27638e-13	0.472	0.237	0.668404	6.58814e-09	1.27727
Mrpl30	3.38663e-13	0.45	0.204	0.29156	6.80983e-09	0.613094
Trbc2	3.92096e-13	0.145	0.338	-1.33985	7.88426e-09	-0.55827
Cib1	4.264e-13	0.632	0.405	0.690318	8.57405e-09	1.05128
Nkg7	5.01552e-13	0.154	0.355	-1.28323	1.00852e-08	-0.541416
Ero1l	5.08093e-13	0.376	0.13	0.333674	1.02167e-08	0.896153
Coq7	5.11825e-13	0.359	0.127	0.398263	1.02918e-08	1.04362
Mydgf	5.13264e-13	0.503	0.268	0.635404	1.03207e-08	1.14967
Jagn1	5.25595e-13	0.327	0.104	0.373639	1.05687e-08	1.07175
Apol10a	5.52487e-13	0.579	0.348	0.816151	1.11094e-08	1.31998
Prom1	6.12066e-13	0.33	0.1	0.349135	1.23074e-08	1.04741
Mrpl35	6.31435e-13	0.365	0.137	0.470504	1.26969e-08	1.16826
Ndufb6	6.43229e-13	0.445	0.204	0.640057	1.2934e-08	1.33096
Elovl7	6.46658e-13	0.388	0.151	0.375196	1.3003e-08	0.904198
Hsp90ab1	6.82477e-13	0.858	0.756	0.820467	1.37233e-08	0.919008
Scd2	6.92456e-13	0.465	0.184	0.358815	1.39239e-08	0.860047
Rab25	7.26627e-13	0.505	0.258	0.652338	1.4611e-08	1.22922
Runx3	7.26664e-13	0.074	0.247	-0.578853	1.46117e-08	-0.166674
Ssr4	7.70553e-13	0.554	0.338	0.700541	1.54943e-08	1.11523
Snrpd3	7.82659e-13	0.397	0.154	0.449735	1.57377e-08	1.08869
Rars	8.34366e-13	0.452	0.194	0.263842	1.67774e-08	0.584591
Prkch	8.63245e-13	0.127	0.314	-1.00252	1.73581e-08	-0.392964
Fcer1g	8.84501e-13	0.076	0.251	-0.80788	1.77855e-08	-0.235245
Hvcn1	9.08202e-13	0.018	0.14	-0.457274	1.82621e-08	-0.0548729
Cox7b	9.86561e-13	0.639	0.401	0.607526	1.98378e-08	0.944547
Cox6c	1.12455e-12	0.644	0.425	0.781992	2.26124e-08	1.15771
Atp5o.1	1.12611e-12	0.682	0.492	0.795275	2.26439e-08	1.08043
Asns	1.13469e-12	0.256	0.057	0.376147	2.28163e-08	1.43722
Lgals3bp	1.15725e-12	0.512	0.251	0.472484	2.327e-08	0.926866
Gm8995	1.18252e-12	0.062	0.224	-0.636414	2.37782e-08	-0.168622
Tpi1	1.20045e-12	0.737	0.535	0.592548	2.41386e-08	0.801298
Tap1	1.20577e-12	0.523	0.247	0.514862	2.42457e-08	1.04775
Polr2f	1.23098e-12	0.426	0.174	0.406953	2.47525e-08	0.942184
Tars	1.23772e-12	0.423	0.174	0.45183	2.4888e-08	1.03872
Fam162a	1.26655e-12	0.354	0.13	0.515069	2.54677e-08	1.30239
Vars	1.43455e-12	0.314	0.09	0.400575	2.88458e-08	1.25781
Iglc1	1.50018e-12	0.174	0.01	1.22067	3.01656e-08	10.6198
Nudt5	1.61468e-12	0.405	0.164	0.584258	3.2468e-08	1.35991
Lct	1.6322e-12	0.085	0.258	-0.91793	3.28203e-08	-0.291135
Elovl6	1.70596e-12	0.466	0.234	0.676018	3.43035e-08	1.29108
Mrps6	1.74146e-12	0.303	0.084	0.262377	3.50173e-08	0.845747
Ccl5	1.75828e-12	0.39	0.562	-1.504	3.53555e-08	-1.02545
Cd200r2	1.90035e-12	0.025	0.154	-0.498863	3.82122e-08	-0.0760462
Epcam	1.94902e-12	0.851	0.749	0.554843	3.9191e-08	0.622097
Romo1	1.97891e-12	0.379	0.14	0.347173	3.97919e-08	0.87719
Ndufa10	1.99323e-12	0.555	0.324	0.688543	4.00798e-08	1.14414
Eif5a	2.03079e-12	0.653	0.458	0.725665	4.08351e-08	1.01252
Tmem238	2.30035e-12	0.408	0.161	0.41966	4.62554e-08	1.00129
Rpn1	2.33629e-12	0.639	0.395	0.561071	4.69782e-08	0.885245
Tmem258	2.38973e-12	0.397	0.167	0.461742	4.80527e-08	1.03566
Ndufb8	2.56492e-12	0.561	0.338	0.657079	5.15753e-08	1.05926
Bcl2l15	2.57447e-12	0.261	0.06	0.292414	5.17675e-08	1.09029
Car9	2.625e-12	0.325	0.114	0.420912	5.27836e-08	1.1032
Hsbp1	3.10966e-12	0.434	0.184	0.389479	6.2529e-08	0.871308
Malat1	3.12138e-12	0.976	1	-0.379174	6.27646e-08	-0.36641
Tmem54	3.2205e-12	0.508	0.247	0.472474	6.47577e-08	0.933917
Pdia3	3.22391e-12	0.666	0.462	0.634686	6.48263e-08	0.895553
Pgd	3.23007e-12	0.517	0.294	0.67285	6.49503e-08	1.14429
Rps27l	3.428e-12	0.515	0.288	0.469677	6.89301e-08	0.811691
Gm49980	3.59037e-12	0.405	0.164	0.309431	7.21951e-08	0.720228
Fkbp2	3.60702e-12	0.492	0.241	0.399101	7.25299e-08	0.782302
Emb	3.93548e-12	0.136	0.318	-1.27696	7.91347e-08	-0.529471
Ndufv2	4.03644e-12	0.555	0.324	0.638385	8.11648e-08	1.06079
Gmppb	4.2346e-12	0.472	0.217	0.354747	8.51494e-08	0.737624
2610528J11Rik	4.3409e-12	0.368	0.147	0.410021	8.72869e-08	0.961067
Rhoh	4.40356e-12	0.054	0.207	-0.487545	8.85468e-08	-0.121325
Mrps25	4.86155e-12	0.35	0.124	0.293919	9.77561e-08	0.767698
Cox7a2	4.89372e-12	0.612	0.371	0.616367	9.8403e-08	0.99007
Rpl36al	5.00214e-12	0.437	0.184	0.352957	1.00583e-07	0.795063
Msn	5.12009e-12	0.062	0.217	-0.640229	1.02955e-07	-0.174864
Fam83e	5.52231e-12	0.479	0.197	0.290988	1.11043e-07	0.673348
Ndufa4	5.94797e-12	0.586	0.355	0.655407	1.19602e-07	1.05224
Cdh17	6.131e-12	0.673	0.418	0.593694	1.23282e-07	0.933542
Ndufs8	6.33095e-12	0.534	0.311	0.639177	1.27303e-07	1.0633
Laptm5	6.52188e-12	0.158	0.348	-0.904572	1.31142e-07	-0.399225
Mecr	6.84728e-12	0.274	0.074	0.310579	1.37685e-07	1.01308
Tomm7	6.87289e-12	0.454	0.204	0.435146	1.382e-07	0.923159
Ndufs6	6.94599e-12	0.55	0.291	0.484305	1.3967e-07	0.884944
Ppp1r14d	7.77327e-12	0.532	0.264	0.529249	1.56305e-07	1.02759
Gzma	8.10542e-12	0.684	0.759	-1.89912	1.62984e-07	-1.68921
Mlec	8.87836e-12	0.664	0.472	0.639093	1.78526e-07	0.880411
Marcks	9.00964e-12	0.318	0.097	0.403885	1.81166e-07	1.20033
Gm45912	9.04272e-12	0.26	0.064	0.421192	1.81831e-07	1.47986
Calr	9.38022e-12	0.793	0.682	0.634767	1.88617e-07	0.727414
Manf	9.46163e-12	0.548	0.355	0.862814	1.90254e-07	1.2954
Magt1	1.03252e-11	0.503	0.244	0.394516	2.07619e-07	0.781265
Pgam1	1.04033e-11	0.506	0.271	0.677126	2.09189e-07	1.21931
Ndufc1	1.04979e-11	0.528	0.274	0.591621	2.11093e-07	1.09992
Banf1	1.05252e-11	0.434	0.211	0.525998	2.11642e-07	1.03296
Rps20	1.07122e-11	0.691	0.532	0.690025	2.15402e-07	0.879718
Ptpn22	1.13504e-11	0.162	0.344	-0.960773	2.28233e-07	-0.439676
Lgals4	1.14199e-11	0.924	0.849	0.532849	2.29631e-07	0.57317
Cox6b1	1.1859e-11	0.672	0.472	0.696063	2.38462e-07	0.970445
Gimap6	1.22029e-11	0.113	0.284	-0.950613	2.45375e-07	-0.365372
Slirp	1.35691e-11	0.278	0.077	0.296008	2.72848e-07	0.945866
Mrpl12	1.39362e-11	0.539	0.301	0.587574	2.80229e-07	1.01834
Sec61b	1.41583e-11	0.497	0.298	0.793204	2.84694e-07	1.27994
Slc6a19	1.43832e-11	0.062	0.214	-0.710169	2.89216e-07	-0.196565
Rpl28	1.4672e-11	0.695	0.545	0.681236	2.95025e-07	0.853079
Golm1	1.64974e-11	0.463	0.211	0.338118	3.31731e-07	0.708364
Slc35c1	1.65971e-11	0.319	0.107	0.39917	3.33734e-07	1.08834
Gm43305	1.68793e-11	0.356	0.137	0.556883	3.39408e-07	1.34864
Grn	1.70589e-11	0.352	0.13	0.366604	3.4302e-07	0.921748
Snrpd2	1.79396e-11	0.301	0.09	0.340101	3.60729e-07	1.0237
Rps19	1.94148e-11	0.624	0.415	0.602298	3.90393e-07	0.884315
Dynll1	1.96259e-11	0.534	0.281	0.525724	3.94638e-07	0.964731
Ptprcap	1.97941e-11	0.1	0.271	-0.645242	3.98019e-07	-0.229623
Atox1	2.06729e-11	0.512	0.247	0.400738	4.15691e-07	0.798358
Atp5b	2.17173e-11	0.822	0.709	0.594866	4.36691e-07	0.680083
Cd7	2.18891e-11	0.169	0.355	-1.15589	4.40146e-07	-0.535195
Plac8	2.28949e-11	0.762	0.592	0.744679	4.6037e-07	0.9426
Arl1	2.42592e-11	0.492	0.258	0.512505	4.87804e-07	0.940867
Atp5k	2.55664e-11	0.644	0.398	0.557416	5.14089e-07	0.879843
Ahcyl2	2.68216e-11	0.613	0.378	0.607025	5.39329e-07	0.959038
Ndufb2	2.77483e-11	0.414	0.181	0.313809	5.57962e-07	0.680193
mt-Rnr2	2.80214e-11	0.993	0.997	-0.432555	5.63454e-07	-0.426541
Tuba1c	2.82776e-11	0.515	0.268	0.487927	5.68606e-07	0.903894
Cox10	2.88132e-11	0.292	0.087	0.286761	5.79377e-07	0.86324
Duox2	2.89012e-11	0.374	0.134	0.331003	5.81146e-07	0.859688
Pnkd	2.89137e-11	0.381	0.154	0.334695	5.81396e-07	0.777553
Gpr108	2.90526e-11	0.301	0.09	0.283089	5.8419e-07	0.852097
Tmem97	2.91542e-11	0.341	0.124	0.470961	5.86232e-07	1.19849
Cdc25a	2.97496e-11	0.368	0.14	0.306854	5.98205e-07	0.752815
Gm17018	2.99215e-11	0.278	0.08	0.29047	6.01662e-07	0.897229
Ndufb9	3.01852e-11	0.637	0.445	0.722482	6.06964e-07	1.01147
Csrp2	3.12325e-11	0.312	0.104	0.403986	6.28023e-07	1.10565
Sqle	3.26768e-11	0.445	0.191	0.439744	6.57066e-07	0.973562
Itgb7	3.29262e-11	0.111	0.281	-0.826312	6.62081e-07	-0.315191
Skap1	3.34098e-11	0.074	0.224	-0.676996	6.71804e-07	-0.214093
Comt	3.38554e-11	0.45	0.214	0.489423	6.80764e-07	0.983217
Oit1	3.39005e-11	0.515	0.261	0.436406	6.8167e-07	0.829332
Mrpl21	3.57167e-11	0.405	0.184	0.390034	7.18192e-07	0.814245
Ndufb10	3.60289e-11	0.559	0.348	0.642967	7.24469e-07	1.00396
Ctnnd1	3.78803e-11	0.519	0.254	0.466093	7.61698e-07	0.916297
Selplg	3.84872e-11	0.107	0.274	-0.776817	7.73901e-07	-0.292674
Cycs	3.85427e-11	0.592	0.375	0.602912	7.75016e-07	0.927075
Ptprc	3.94848e-11	0.247	0.425	-1.16716	7.93961e-07	-0.662735
Crb3	3.95683e-11	0.428	0.194	0.412176	7.9564e-07	0.864761
Aldh1b1	4.05411e-11	0.534	0.281	0.544582	8.152e-07	0.999337
Mgst1	4.10717e-11	0.452	0.214	0.672174	8.2587e-07	1.35635
Itk	4.49287e-11	0.054	0.197	-0.53848	9.03427e-07	-0.140473
Bola3	4.68373e-11	0.348	0.13	0.355173	9.41804e-07	0.882858
Mrpl45	4.73412e-11	0.327	0.12	0.26131	9.51937e-07	0.657294
Rps12	4.90248e-11	0.746	0.629	0.661686	9.8579e-07	0.772484
Rps26	5.23169e-11	0.681	0.495	0.608456	1.05199e-06	0.820512
Mrpl34	5.7156e-11	0.408	0.194	0.460844	1.14929e-06	0.921688
Jchain	5.72444e-11	0.191	0.03	0.842024	1.15107e-06	4.02066
Itpa	5.85634e-11	0.347	0.137	0.372059	1.17759e-06	0.878261
Msmo1	6.0407e-11	0.463	0.204	0.448951	1.21466e-06	0.971328
Cd8a	6.26246e-11	0.178	0.351	-1.25478	1.25926e-06	-0.618701
Ptges2	6.32234e-11	0.318	0.114	0.358505	1.2713e-06	0.919392
Lrrc59	6.48276e-11	0.523	0.288	0.540257	1.30355e-06	0.948169
Stard10	6.4959e-11	0.617	0.351	0.49845	1.3062e-06	0.851922
Phb	6.52313e-11	0.334	0.124	0.371931	1.31167e-06	0.927051
Tmem205	6.64929e-11	0.388	0.174	0.48099	1.33704e-06	1.01426
Celf2	6.73384e-11	0.078	0.231	-0.651622	1.35404e-06	-0.210898
Rpn2	6.9684e-11	0.534	0.294	0.593159	1.40121e-06	1.04193
Cd63	7.00965e-11	0.459	0.204	0.504291	1.4095e-06	1.08163
Dock10	7.29122e-11	0.103	0.264	-0.861119	1.46612e-06	-0.323705
Krtcap3	7.39212e-11	0.372	0.157	0.396393	1.48641e-06	0.882984
Spcs1	7.57869e-11	0.439	0.217	0.462654	1.52392e-06	0.894737
Cox4i1	8.42991e-11	0.826	0.769	0.636648	1.69509e-06	0.675059
Gm37033	8.50892e-11	0.073	0.221	-0.633055	1.71097e-06	-0.200056
Atp5a1	8.52891e-11	0.775	0.609	0.604812	1.71499e-06	0.757237
Tmem50b	8.63767e-11	0.289	0.094	0.318178	1.73686e-06	0.884169
Atpif1	9.60352e-11	0.681	0.485	0.556969	1.93107e-06	0.766254
B3gnt3	1.01227e-10	0.365	0.137	0.280001	2.03546e-06	0.695241
Uqcrb	1.02181e-10	0.51	0.308	0.644146	2.05465e-06	1.03306
Phb2	1.02644e-10	0.505	0.298	0.640796	2.06397e-06	1.05066
Igtp	1.06063e-10	0.33	0.12	0.370312	2.1327e-06	0.940022
Sec61a1	1.09442e-10	0.583	0.344	0.482528	2.20065e-06	0.794671
Atp5mpl	1.09993e-10	0.554	0.324	0.570418	2.21175e-06	0.946142
Snrpc	1.14805e-10	0.343	0.13	0.348857	2.30849e-06	0.8547
Slco2b1	1.18468e-10	0.23	0.057	0.294049	2.38215e-06	1.00942
Uqcrfs1	1.18534e-10	0.608	0.388	0.648253	2.38347e-06	0.990296
mt-Nd2	1.28113e-10	0.922	0.89	0.678582	2.57609e-06	0.695169
S100a16	1.29827e-10	0.299	0.104	0.341933	2.61057e-06	0.896825
Mvp	1.30021e-10	0.615	0.355	0.436359	2.61446e-06	0.735235
Mrpl51	1.32201e-10	0.459	0.247	0.590798	2.6583e-06	1.05516
Irf8	1.32504e-10	0.568	0.355	0.558934	2.66438e-06	0.869793
Stt3b	1.35373e-10	0.459	0.231	0.408564	2.72207e-06	0.778137
Car4	1.36422e-10	0.416	0.194	0.550728	2.74318e-06	1.12305
Gdpd1	1.39494e-10	0.503	0.268	0.64626	2.80494e-06	1.16931
Mrpl28	1.42284e-10	0.461	0.221	0.377784	2.86105e-06	0.753933
Nudcd2	1.42392e-10	0.307	0.11	0.418499	2.86321e-06	1.07066
Magoh	1.48861e-10	0.343	0.137	0.371911	2.99331e-06	0.867792
Sdhd	1.57646e-10	0.525	0.291	0.636819	3.16994e-06	1.11073
mt-Cytb	1.60927e-10	0.958	0.946	0.663021	3.23592e-06	0.664408
Abhd11	1.65819e-10	0.374	0.151	0.260143	3.33429e-06	0.604308
Dennd4a	1.68787e-10	0.162	0.328	-1.23676	3.39398e-06	-0.592766
Mme	1.77589e-10	0.078	0.224	-0.804358	3.57096e-06	-0.268119
Reg3b	1.87162e-10	0.833	0.676	1.13632	3.76345e-06	1.37982
Neurl3	2.0219e-10	0.677	0.702	-0.852158	4.06563e-06	-0.810268
Slc7a1	2.03435e-10	0.299	0.097	0.305473	4.09068e-06	0.853611
Ppa1	2.04272e-10	0.544	0.308	0.476305	4.10749e-06	0.81481
Tmbim1	2.0846e-10	0.472	0.231	0.416704	4.19171e-06	0.816117
Slc5a3	2.13802e-10	0.236	0.06	0.340785	4.29913e-06	1.14893
Kcnk1	2.20707e-10	0.241	0.06	0.273412	4.43798e-06	0.941317
Canx	2.2286e-10	0.641	0.465	0.679623	4.48126e-06	0.917133
Bak1	2.2287e-10	0.43	0.217	0.545009	4.48147e-06	1.0324
Pdha1	2.45045e-10	0.521	0.261	0.402496	4.92736e-06	0.773802
9130208D14Rik	2.48068e-10	0.285	0.094	0.427787	4.98816e-06	1.1723
Ankrd44	2.49851e-10	0.076	0.221	-0.665476	5.024e-06	-0.218945
Cops7a	2.57278e-10	0.294	0.1	0.288892	5.17335e-06	0.772131
Atp9a	2.67789e-10	0.441	0.204	0.270141	5.3847e-06	0.556692
Gadd45gip1	2.73326e-10	0.392	0.174	0.36423	5.49603e-06	0.775969
Fkbp4	2.7727e-10	0.543	0.341	0.607448	5.57534e-06	0.939728
Mrps21	2.79373e-10	0.348	0.147	0.299157	5.61763e-06	0.663099
Degs2	2.8183e-10	0.499	0.254	0.42949	5.66703e-06	0.811801
Arhgdib	2.83216e-10	0.116	0.281	-0.763556	5.69491e-06	-0.304373
Mrpl42	2.96996e-10	0.372	0.167	0.471926	5.97199e-06	0.991845
Psmd1	3.03573e-10	0.377	0.161	0.28359	6.10424e-06	0.625225
Nectin3	3.13691e-10	0.374	0.164	0.419013	6.3077e-06	0.900637
Ndufa11	3.45046e-10	0.514	0.298	0.510137	6.93818e-06	0.851333
Slc7a15	3.51655e-10	0.015	0.11	-0.435995	7.07108e-06	-0.0544994
Carhsp1	3.66902e-10	0.379	0.161	0.308617	7.37767e-06	0.68401
Tomm40	3.77628e-10	0.445	0.241	0.430076	7.59334e-06	0.762486
Ccdc124	3.81053e-10	0.481	0.244	0.372646	7.66221e-06	0.705681
Mrps14	3.88842e-10	0.41	0.211	0.529761	7.81884e-06	0.982814
Micos10	3.98749e-10	0.506	0.298	0.509824	8.01804e-06	0.837568
Slc28a1	4.05799e-10	0.013	0.107	-0.268444	8.15981e-06	-0.0298272
Ndufa13	4.13964e-10	0.659	0.448	0.485674	8.32398e-06	0.698819
Nop10	4.20321e-10	0.296	0.104	0.365865	8.45181e-06	0.949964
Twf1	4.42696e-10	0.432	0.214	0.465513	8.90173e-06	0.897775
St14	4.60092e-10	0.477	0.244	0.344577	9.25154e-06	0.6471
Enpp7	4.69725e-10	0.031	0.144	-0.666154	9.44523e-06	-0.134096
Trap1	4.72404e-10	0.345	0.14	0.322602	9.4991e-06	0.741985
Dsg2	4.80603e-10	0.525	0.274	0.266221	9.66396e-06	0.492133
Dtx1	5.01874e-10	0.073	0.214	-0.607553	1.00917e-05	-0.197997
Psmb8	5.10828e-10	0.688	0.545	0.696078	1.02717e-05	0.862885
Ostc	5.17395e-10	0.495	0.301	0.652024	1.04038e-05	1.03779
Cpped1	5.44113e-10	0.307	0.107	0.314061	1.0941e-05	0.824075
Atp5d	5.56394e-10	0.793	0.682	0.592067	1.1188e-05	0.678482
Vps37b	5.69095e-10	0.403	0.515	-1.55586	1.14434e-05	-1.1943
Ndufb5	5.7248e-10	0.546	0.344	0.667781	1.15114e-05	1.02997
Ccdc34	6.02245e-10	0.254	0.074	0.359402	1.21099e-05	1.08676
Mdh2	6.06762e-10	0.726	0.552	0.574068	1.22008e-05	0.74159
H1f0	6.1678e-10	0.466	0.237	0.53437	1.24022e-05	1.00816
Cox8a	6.2589e-10	0.688	0.532	0.575912	1.25854e-05	0.731046
Mrpl20	6.35635e-10	0.437	0.227	0.439451	1.27813e-05	0.810295
Cdkn1a	6.37863e-10	0.554	0.311	0.464536	1.28261e-05	0.801722
Uba52	7.22537e-10	0.49	0.254	0.374223	1.45288e-05	0.69458
Mrps36	7.52294e-10	0.381	0.174	0.348824	1.51271e-05	0.722292
Idi1	7.54795e-10	0.403	0.177	0.369358	1.51774e-05	0.795997
Spint2	8.13302e-10	0.733	0.545	0.53657	1.63539e-05	0.708659
Ndufaf4	8.62625e-10	0.299	0.107	0.328679	1.73457e-05	0.839957
Psma4	8.79153e-10	0.532	0.328	0.505673	1.7678e-05	0.795911
Nedd8	8.8604e-10	0.537	0.311	0.495565	1.78165e-05	0.829029
Psme2	8.97979e-10	0.615	0.425	0.601625	1.80566e-05	0.850574
Lsp1	9.17425e-10	0.094	0.244	-0.580188	1.84476e-05	-0.214715
Gorasp2	9.25975e-10	0.412	0.191	0.278598	1.86195e-05	0.571058
Psmb7	9.3415e-10	0.439	0.237	0.420377	1.87839e-05	0.747148
H4c9	9.55187e-10	0.198	0.04	0.267039	1.92069e-05	1.05748
Lad1	9.79851e-10	0.41	0.187	0.365576	1.97028e-05	0.760844
Cnih1	1.02099e-09	0.336	0.137	0.283064	2.05301e-05	0.647004
Ly6a	1.04273e-09	0.165	0.023	0.31708	2.09672e-05	1.5854
Atp5h	1.07518e-09	0.699	0.532	0.583156	2.16197e-05	0.752077
Nudt19	1.1032e-09	0.327	0.134	0.327954	2.21832e-05	0.744728
Ndufa5	1.10833e-09	0.468	0.241	0.279794	2.22863e-05	0.521687
Commd6	1.17389e-09	0.387	0.171	0.305813	2.36046e-05	0.653866
Prdx1	1.19154e-09	0.702	0.552	0.690814	2.39595e-05	0.862903
Gfpt1	1.21654e-09	0.575	0.351	0.567665	2.44622e-05	0.904176
Dnajc11	1.22223e-09	0.301	0.114	0.281035	2.45766e-05	0.682191
Cisd1	1.22808e-09	0.463	0.247	0.385615	2.46943e-05	0.694707
Ndufa6	1.24963e-09	0.543	0.328	0.583046	2.51275e-05	0.936668
Mki67	1.26368e-09	0.234	0.064	0.490868	2.54101e-05	1.5522
Elob	1.28911e-09	0.53	0.301	0.348183	2.59215e-05	0.593366
Psma7	1.31868e-09	0.579	0.388	0.638852	2.6516e-05	0.929385
St8sia4	1.32799e-09	0.083	0.227	-0.68889	2.67031e-05	-0.241257
Cpt1a	1.39384e-09	0.336	0.13	0.312323	2.80273e-05	0.749576
Stk10	1.39862e-09	0.034	0.147	-0.515583	2.81234e-05	-0.111655
Snrpe	1.40546e-09	0.381	0.171	0.42975	2.82609e-05	0.904612
Pgk1	1.42268e-09	0.559	0.341	0.519088	2.86073e-05	0.826696
Dag1	1.44966e-09	0.419	0.197	0.334283	2.91498e-05	0.67664
Tbca	1.50489e-09	0.403	0.187	0.389918	3.02604e-05	0.79765
Ndufv3	1.52831e-09	0.588	0.341	0.378091	3.07312e-05	0.633383
Mrpl11	1.62293e-09	0.33	0.14	0.323082	3.26339e-05	0.71078
Cant1	1.65966e-09	0.392	0.181	0.30012	3.33724e-05	0.615953
Itga1	1.6955e-09	0.134	0.288	-0.802788	3.4093e-05	-0.360985
Tbc1d10c	1.71138e-09	0.06	0.187	-0.458276	3.44125e-05	-0.139576
Tgm2	1.72795e-09	0.325	0.134	0.307821	3.47456e-05	0.694734
Selenot	1.76769e-09	0.465	0.234	0.380113	3.55447e-05	0.724396
Eif1ax	1.78214e-09	0.376	0.171	0.341395	3.58353e-05	0.709196
Abi3	1.78513e-09	0.111	0.254	-0.78789	3.58955e-05	-0.331272
Lonp1	1.78737e-09	0.341	0.147	0.328365	3.59404e-05	0.713199
Dynlrb1	1.78961e-09	0.448	0.224	0.328703	3.59855e-05	0.629311
Gpsm2	1.79504e-09	0.265	0.087	0.259954	3.60947e-05	0.710182
Ybx3	1.8579e-09	0.492	0.274	0.504873	3.73586e-05	0.874639
Coq5	1.87836e-09	0.318	0.124	0.28264	3.777e-05	0.670743
Mgst3	1.95945e-09	0.581	0.361	0.679605	3.94006e-05	1.06429
Anapc13	2.02887e-09	0.358	0.154	0.284377	4.07965e-05	0.620774
Mrpl36	2.07795e-09	0.359	0.164	0.34472	4.17834e-05	0.711233
Prodh	2.12062e-09	0.314	0.124	0.296282	4.26413e-05	0.694273
Dsc2	2.13492e-09	0.387	0.177	0.313922	4.29291e-05	0.649668
Tjp2	2.14964e-09	0.428	0.201	0.261956	4.3225e-05	0.531361
Timm13	2.16287e-09	0.612	0.395	0.432664	4.3491e-05	0.653804
Ndufs4	2.18814e-09	0.468	0.258	0.270689	4.39991e-05	0.472696
Itga6	2.29006e-09	0.466	0.227	0.282	4.60486e-05	0.55448
Nomo1	2.3358e-09	0.434	0.217	0.370763	4.69682e-05	0.708859
Cdca3	2.34258e-09	0.158	0.023	0.477521	4.71045e-05	2.28631
Wdr83os	2.37134e-09	0.352	0.157	0.308493	4.7683e-05	0.650238
Psmb3	2.39502e-09	0.474	0.281	0.585966	4.81592e-05	0.95446
Hspa8	2.41954e-09	0.721	0.592	0.722853	4.86521e-05	0.865743
Birc5	2.42538e-09	0.172	0.03	0.429532	4.87695e-05	1.84699
Tmem79	2.44853e-09	0.214	0.057	0.274483	4.92351e-05	0.876707
Plin2	2.53115e-09	0.388	0.184	0.369135	5.08964e-05	0.73827
Cst7	2.53826e-09	0.053	0.174	-0.565322	5.10393e-05	-0.162837
Cyc1	2.55529e-09	0.623	0.445	0.646645	5.13819e-05	0.885407
Tnfaip1	2.67495e-09	0.414	0.197	0.37766	5.37879e-05	0.755319
Eif3b	2.69457e-09	0.494	0.274	0.252549	5.41825e-05	0.439292
Psmb2	2.71903e-09	0.461	0.274	0.554084	5.46742e-05	0.899411
Mrpl48	2.72827e-09	0.319	0.127	0.335123	5.486e-05	0.780323
Mrpl33	2.76413e-09	0.336	0.137	0.252381	5.55812e-05	0.57687
Syngr2	2.7879e-09	0.421	0.204	0.39152	5.6059e-05	0.770233
Cpne3	2.79137e-09	0.436	0.221	0.340786	5.61289e-05	0.643216
Smdt1	2.83302e-09	0.637	0.445	0.391411	5.69663e-05	0.547975
Prpsap1	2.83567e-09	0.544	0.331	0.443688	5.70196e-05	0.707819
Tyrobp	2.86039e-09	0.045	0.164	-0.715577	5.75166e-05	-0.185063
Mkrn2os	2.907e-09	0.448	0.217	0.270308	5.8454e-05	0.533471
Ddost	2.97588e-09	0.465	0.264	0.559147	5.9839e-05	0.948918
Coa4	2.99795e-09	0.27	0.097	0.251966	6.02828e-05	0.635801
Srgn	3.13614e-09	0.256	0.401	-1.35019	6.30615e-05	-0.840992
Agpat5	3.17777e-09	0.26	0.087	0.266444	6.38985e-05	0.714181
Eif1a	3.18024e-09	0.457	0.227	0.337822	6.39483e-05	0.651412
Sept6	3.20018e-09	0.058	0.184	-0.419034	6.43491e-05	-0.125278
Nars	3.20247e-09	0.55	0.331	0.503377	6.43952e-05	0.811898
Ube2c	3.21788e-09	0.165	0.027	0.519899	6.47051e-05	2.31847
Ndufb7	3.2595e-09	0.623	0.391	0.48591	6.55419e-05	0.754917
Psmd12	3.38902e-09	0.414	0.207	0.297194	6.81464e-05	0.566997
Dld	3.58286e-09	0.421	0.207	0.379028	7.20441e-05	0.735349
Sptlc2	3.77741e-09	0.497	0.264	0.315705	7.59561e-05	0.572647
Tmx2	3.8152e-09	0.292	0.107	0.25662	7.67161e-05	0.640453
Churc1	4.05346e-09	0.341	0.147	0.258517	8.1507e-05	0.561493
Rad23a	4.09921e-09	0.341	0.14	0.287232	8.2427e-05	0.652975
Cox20	4.12199e-09	0.368	0.164	0.256803	8.28851e-05	0.543124
Klrd1	4.12445e-09	0.147	0.301	-0.90377	8.29345e-05	-0.427184
Trac	4.25301e-09	0.08	0.214	-0.663131	8.55195e-05	-0.236832
Psmc2	4.26883e-09	0.417	0.214	0.385164	8.58376e-05	0.717023
Suclg2	4.37946e-09	0.39	0.181	0.301185	8.80622e-05	0.614986
Gpr34	4.4401e-09	0.036	0.144	-0.530553	8.92816e-05	-0.124025
Perp	4.99062e-09	0.421	0.211	0.414685	0.000100351	0.789966
Hspa9	5.04916e-09	0.479	0.271	0.48169	0.000101529	0.821101
Tmprss4	5.49966e-09	0.436	0.217	0.265757	0.000110587	0.510441
Dpp3	5.64822e-09	0.426	0.214	0.259761	0.000113574	0.49401
Il2rb	5.66897e-09	0.116	0.258	-0.905656	0.000113992	-0.392
Eny2	5.68964e-09	0.434	0.217	0.345102	0.000114407	0.659799
Il21r	5.70742e-09	0.114	0.261	-0.757027	0.000114765	-0.318454
Mcfd2	5.77387e-09	0.412	0.204	0.30848	0.000116101	0.593895
Fasl	5.7789e-09	0.054	0.174	-0.60619	0.000116202	-0.177904
Il13ra1	5.95147e-09	0.363	0.161	0.284364	0.000119672	0.60365
Etfb	6.21527e-09	0.601	0.395	0.524602	0.000124977	0.778484
Hspa1a	6.29574e-09	0.338	0.147	0.618847	0.000126595	1.33229
mt-Nd1	6.34245e-09	0.927	0.9	0.567488	0.000127534	0.57809
Atp1a1	6.35098e-09	0.71	0.522	0.555169	0.000127705	0.740921
Kcne3	6.40622e-09	0.185	0.043	0.33493	0.000128816	1.16909
Larp4	6.52374e-09	0.452	0.234	0.294946	0.000131179	0.546375
Sec13	6.54786e-09	0.474	0.261	0.437629	0.000131664	0.765447
Mal2	6.58145e-09	0.352	0.167	0.490653	0.00013234	0.975761
Gsdmc2	6.70893e-09	0.174	0.037	0.402161	0.000134903	1.48885
Cd48	7.04998e-09	0.06	0.181	-0.488454	0.000141761	-0.153441
Sectm1b	7.10143e-09	0.045	0.161	-0.39249	0.000142795	-0.103287
Kdelr2	7.14298e-09	0.483	0.274	0.44969	0.000143631	0.76479
Taf1d	7.30966e-09	0.439	0.217	0.301116	0.000146983	0.582335
Gtf2h5	7.5635e-09	0.356	0.157	0.344785	0.000152087	0.734991
Immt	7.6577e-09	0.49	0.268	0.386568	0.000153981	0.681362
Zcchc17	7.72646e-09	0.307	0.117	0.271283	0.000155364	0.655778
Tmem161b	7.76785e-09	0.27	0.094	0.269606	0.000156196	0.69994
Gtf2a2	7.78206e-09	0.318	0.134	0.316018	0.000156482	0.697874
Ndufa2	7.85512e-09	0.575	0.348	0.376532	0.000157951	0.604766
Mrps34	7.99606e-09	0.454	0.247	0.359469	0.000160785	0.635015
Tm4sf20	8.13367e-09	0.499	0.288	0.561741	0.000163552	0.940634
Eif3l	8.18759e-09	0.399	0.194	0.320637	0.000164636	0.627129
Fuom	8.30399e-09	0.321	0.134	0.27727	0.000166977	0.61808
Creld2	8.35608e-09	0.372	0.171	0.333758	0.000168024	0.685956
Rps8	8.53664e-09	0.762	0.625	0.598812	0.000171655	0.718574
Slc35b1	8.69386e-09	0.488	0.278	0.43009	0.000174816	0.728763
A130071D04Rik	8.89997e-09	0.065	0.191	-0.768682	0.00017896	-0.248579
Cnpy2	9.12946e-09	0.436	0.237	0.442489	0.000183575	0.781074
Cd81	9.23277e-09	0.408	0.197	0.413872	0.000185653	0.815748
Idh2	9.24032e-09	0.358	0.157	0.294154	0.000185804	0.630582
Pdia4	9.33092e-09	0.397	0.204	0.319657	0.000187626	0.593009
Got2	9.41922e-09	0.334	0.14	0.264793	0.000189402	0.589606
Trgc2	9.60758e-09	0.098	0.234	-0.825691	0.000193189	-0.33163
Cops9	9.66449e-09	0.387	0.181	0.334756	0.000194334	0.678275
Glp1r	9.90585e-09	0.036	0.14	-0.618118	0.000199187	-0.148348
Trim31	1.0069e-08	0.485	0.254	0.324549	0.000202467	0.596235
Cldn15	1.03204e-08	0.563	0.338	0.427223	0.000207524	0.691168
Cd96	1.04125e-08	0.045	0.157	-0.478849	0.000209374	-0.129031
Hsd17b12	1.0425e-08	0.425	0.224	0.391892	0.000209626	0.71177
Hspa4l	1.07832e-08	0.289	0.107	0.296537	0.000216828	0.732472
Slc35g1	1.0848e-08	0.405	0.191	0.280979	0.000218131	0.566153
Sort1	1.09344e-08	0.283	0.104	0.319416	0.00021987	0.792937
Gm10076	1.10544e-08	0.521	0.284	0.370057	0.000222282	0.655781
Cnih4	1.17769e-08	0.359	0.181	0.49148	0.000236809	0.923776
Cdh1	1.22346e-08	0.623	0.415	0.386923	0.000246014	0.567184
Ripk3	1.22493e-08	0.31	0.124	0.304423	0.000246308	0.704263
Ndufb11	1.22779e-08	0.506	0.304	0.541747	0.000246884	0.873007
Nans	1.30618e-08	0.434	0.224	0.329056	0.000262647	0.6103
Stoml2	1.30879e-08	0.336	0.151	0.25901	0.000263171	0.540543
Fzd5	1.30911e-08	0.425	0.207	0.29653	0.000263236	0.580761
Tmem33	1.33127e-08	0.403	0.201	0.291593	0.000267691	0.55693
Emc4	1.35722e-08	0.328	0.147	0.26418	0.00027291	0.551918
Ppia	1.37546e-08	0.701	0.589	0.712341	0.000276577	0.833641
Rab5if	1.37663e-08	0.441	0.271	0.550832	0.000276814	0.864472
Psmb6	1.39404e-08	0.579	0.378	0.396668	0.000280313	0.591935
Pmm2	1.43184e-08	0.494	0.264	0.323412	0.000287914	0.583086
Ssr1	1.44633e-08	0.515	0.301	0.312908	0.000290828	0.51816
Surf4	1.45027e-08	0.532	0.308	0.460256	0.000291621	0.769988
Mep1a	1.47084e-08	0.054	0.171	-0.650074	0.000295756	-0.193945
Cyfip2	1.50291e-08	0.049	0.161	-0.50266	0.000302206	-0.144037
Rnasel	1.50604e-08	0.526	0.308	0.382545	0.000302834	0.632764
Vdac1	1.53888e-08	0.539	0.324	0.399952	0.000309438	0.645432
Tmem176a	1.55595e-08	0.336	0.147	0.596394	0.00031287	1.27636
Mrps33	1.56748e-08	0.361	0.171	0.259782	0.000315189	0.51813
Suclg1	1.60409e-08	0.566	0.361	0.512466	0.000322551	0.781821
Oxct1	1.61403e-08	0.45	0.247	0.375426	0.00032455	0.657362
Apoc3	1.61495e-08	0.178	0.314	-1.2142	0.000324734	-0.667063
Klk8	1.7319e-08	0.049	0.161	-0.511866	0.00034825	-0.146675
Micos13	1.75616e-08	0.505	0.301	0.375404	0.000353128	0.609579
Nop58	1.76219e-08	0.285	0.11	0.305433	0.000354342	0.725403
Ppp1r10	1.81618e-08	0.41	0.201	0.406623	0.000365197	0.79012
Zdhhc7	1.81777e-08	0.372	0.174	0.284313	0.000365518	0.574806
Gpr171	1.82268e-08	0.064	0.184	-0.469207	0.000366504	-0.15479
Trappc6a	1.8311e-08	0.379	0.184	0.37089	0.000368197	0.724573
Lman1	1.8458e-08	0.421	0.211	0.286737	0.000371153	0.546227
Ssb	1.87424e-08	0.492	0.264	0.473688	0.000376873	0.850565
Wars	2.04036e-08	0.307	0.124	0.454603	0.000410275	1.04152
Bcl2l14	2.05159e-08	0.328	0.14	0.338835	0.000412534	0.74092
Lcp1	2.12268e-08	0.134	0.284	-0.598614	0.000426828	-0.272838
Snrpd1	2.15567e-08	0.287	0.11	0.301646	0.000433462	0.721436
Misp	2.22277e-08	0.706	0.512	0.460015	0.000446955	0.622166
S100a10	2.24972e-08	0.69	0.552	0.615451	0.000452373	0.755624
Pcbd1	2.29158e-08	0.319	0.134	0.250724	0.000460791	0.555423
Junb	2.29494e-08	0.784	0.796	-0.676251	0.000461466	-0.657793
Mrps7	2.31211e-08	0.426	0.234	0.333637	0.000464919	0.582497
Acadl	2.39034e-08	0.456	0.247	0.338929	0.000480649	0.601368
Prkacb	2.41482e-08	0.1	0.231	-0.664769	0.000485573	-0.275838
Rpl7l1	2.42397e-08	0.368	0.181	0.299506	0.000487412	0.577059
Lars2	2.49724e-08	0.967	0.983	-0.432571	0.000502146	-0.421245
Cytip	2.57057e-08	0.178	0.328	-0.855113	0.000516891	-0.450326
Ddx5	2.58557e-08	0.753	0.773	-0.610838	0.000519906	-0.587435
Smim6	2.61524e-08	0.332	0.147	0.374105	0.000525873	0.791101
Tax1bp3	2.62767e-08	0.388	0.201	0.369874	0.000528372	0.680148
Hnf4a	2.62852e-08	0.563	0.338	0.295	0.000528542	0.477256
Hcls1	2.63626e-08	0.056	0.171	-0.44191	0.000530099	-0.136724
Cd247	2.65657e-08	0.024	0.114	-0.534075	0.000534183	-0.103369
Zdhhc3	2.6622e-08	0.365	0.174	0.309059	0.000535315	0.613079
Ndufs2	2.73094e-08	0.615	0.408	0.473248	0.000549138	0.696287
Nt5e	2.78197e-08	0.033	0.13	-0.343999	0.000559399	-0.0810854
Upp1	2.87349e-08	0.485	0.278	0.6916	0.000577802	1.16467
Btg1	2.92967e-08	0.633	0.645	-0.942451	0.000589099	-0.910796
Gapdh	2.96349e-08	0.77	0.672	0.603172	0.000595898	0.681001
Cct3	2.97767e-08	0.477	0.288	0.306476	0.000598751	0.490568
C1qbp	3.05931e-08	0.397	0.214	0.538486	0.000615167	0.95437
Myl6	3.1646e-08	0.773	0.645	0.460292	0.000636338	0.543215
Plaa	3.2411e-08	0.256	0.09	0.285462	0.00065172	0.730784
Dnajb11	3.26009e-08	0.488	0.291	0.421387	0.000655539	0.683178
Cd2ap	3.35198e-08	0.613	0.368	0.267609	0.000674017	0.433979
Mrpl52	3.36548e-08	0.385	0.187	0.276892	0.00067673	0.541133
Tmem147	3.52343e-08	0.407	0.207	0.32076	0.000708492	0.601609
Tm9sf2	3.61625e-08	0.519	0.294	0.334348	0.000727156	0.570811
Gng5	3.73659e-08	0.521	0.334	0.462702	0.000751354	0.700778
Tspan31	3.79378e-08	0.338	0.154	0.286276	0.000762854	0.590008
Snrnp27	3.79518e-08	0.296	0.12	0.270827	0.000763134	0.616652
Gss	3.88309e-08	0.365	0.174	0.280833	0.000780812	0.557088
Cdca8	3.88467e-08	0.149	0.027	0.308184	0.00078113	1.24106
Stt3a	3.97688e-08	0.392	0.197	0.355081	0.000799671	0.672424
Tmsb10	3.98384e-08	0.65	0.408	0.420954	0.000801071	0.654594
Psmb10	4.04777e-08	0.662	0.498	0.511561	0.000813926	0.66664
Ggt1	4.10918e-08	0.27	0.408	-0.868201	0.000826274	-0.5608
0610012G03Rik	4.15295e-08	0.486	0.281	0.351742	0.000835076	0.587445
Ndufs7	4.23853e-08	0.564	0.388	0.446482	0.000852283	0.632704
Rps17	4.28387e-08	0.584	0.425	0.564948	0.0008614	0.758458
Cystm1	4.34965e-08	0.632	0.425	0.490369	0.000874627	0.712445
Mrpl46	4.37881e-08	0.35	0.167	0.356336	0.00088049	0.704618
Psmc1	4.44602e-08	0.446	0.241	0.28698	0.000894005	0.509932
Tpd52l2	4.66687e-08	0.289	0.12	0.253787	0.000938414	0.564187
Psmd14	4.80172e-08	0.385	0.197	0.31672	0.000965529	0.589068
Uqcrc1	4.89414e-08	0.652	0.472	0.479464	0.000984113	0.64857
Ndufb1-ps	4.9408e-08	0.517	0.308	0.455022	0.000993496	0.739769
Rpl27a	5.08569e-08	0.526	0.321	0.393702	0.00102263	0.625641
Hmgn5	5.11537e-08	0.31	0.134	0.293963	0.0010286	0.632837
Pigr	5.12505e-08	0.891	0.732	0.284186	0.00103054	0.341253
Pank1	5.13151e-08	0.225	0.074	0.25052	0.00103184	0.671037
Gm37728	5.27045e-08	0.038	0.137	-0.428062	0.00105978	-0.110655
Sypl	5.39074e-08	0.423	0.221	0.316577	0.00108397	0.579706
Tmem176b	5.47685e-08	0.348	0.164	0.434073	0.00110129	0.868146
Tmed10	5.56369e-08	0.521	0.324	0.348103	0.00111875	0.542999
Lncpint	5.62568e-08	0.073	0.191	-0.543592	0.00113121	-0.197424
Ikzf3	5.64521e-08	0.1	0.227	-0.800005	0.00113514	-0.337555
Ivns1abp	5.7775e-08	0.584	0.358	0.387719	0.00116174	0.615293
Arhgef6	5.78087e-08	0.024	0.11	-0.461165	0.00116242	-0.092233
Glo1	5.92872e-08	0.434	0.241	0.41485	0.00119215	0.71731
Trp53inp1	5.95843e-08	0.132	0.264	-0.600729	0.00119812	-0.289402
Nme1	6.18497e-08	0.474	0.311	0.57846	0.00124367	0.854175
Mrpl18	6.32051e-08	0.474	0.298	0.517896	0.00127093	0.797022
Higd1a	6.42676e-08	0.33	0.147	0.2887	0.00129229	0.606821
Ndufv1	6.50964e-08	0.517	0.311	0.407162	0.00130896	0.655771
Psma5	6.56479e-08	0.441	0.261	0.399712	0.00132005	0.650455
Lima1	6.59284e-08	0.648	0.425	0.362607	0.00132569	0.54016
Psmg3	6.62595e-08	0.254	0.094	0.269428	0.00133235	0.658027
Tmem70	6.79009e-08	0.283	0.117	0.260008	0.00136535	0.579388
Mrps18b	6.88541e-08	0.321	0.147	0.259331	0.00138452	0.530225
Mtx2	7.10446e-08	0.341	0.167	0.347982	0.00142856	0.670405
Stk17b	7.16685e-08	0.39	0.495	-0.931176	0.00144111	-0.719126
Mrpl3	7.25192e-08	0.307	0.134	0.266706	0.00145822	0.568603
Rragd	7.38006e-08	0.325	0.147	0.257418	0.00148398	0.532871
Lgr4	7.45125e-08	0.343	0.161	0.37829	0.0014983	0.758791
Ssr3	7.45759e-08	0.49	0.291	0.362141	0.00149957	0.589532
Chchd3	7.48619e-08	0.483	0.274	0.350808	0.00150532	0.596621
Mrpl27	7.77934e-08	0.367	0.181	0.257158	0.00156427	0.494119
Nasp	7.99741e-08	0.285	0.117	0.304363	0.00160812	0.68302
Pcbp1	8.0402e-08	0.632	0.445	0.432997	0.00161672	0.601438
Ier3ip1	8.20716e-08	0.354	0.167	0.295098	0.0016503	0.590195
Casp6	8.58465e-08	0.396	0.204	0.348146	0.0017262	0.644233
Pigt	8.79932e-08	0.428	0.231	0.31352	0.00176937	0.556792
Nhp2	8.92886e-08	0.298	0.124	0.289403	0.00179542	0.643599
Ifi30	9.03646e-08	0.439	0.247	0.391404	0.00181705	0.668585
2210407C18Rik	9.04182e-08	0.459	0.241	0.391188	0.00181813	0.71536
Hras	9.48901e-08	0.481	0.278	0.395587	0.00190805	0.660685
Chsy1	9.57253e-08	0.056	0.164	-0.455118	0.00192484	-0.146475
Ube2v2	9.61628e-08	0.303	0.127	0.317454	0.00193364	0.702107
Rpl32	9.82442e-08	0.748	0.619	0.502944	0.00197549	0.598095
Alg5	9.83888e-08	0.35	0.161	0.255601	0.0019784	0.523159
Suz12	1.02255e-07	0.397	0.201	0.26737	0.00205613	0.503061
Psenen	1.02584e-07	0.368	0.184	0.306964	0.00206276	0.582282
Rnps1	1.02631e-07	0.323	0.14	0.267612	0.00206371	0.576257
Mavs	1.03402e-07	0.241	0.087	0.274678	0.00207921	0.682447
Ndufa8	1.0351e-07	0.486	0.324	0.562915	0.00208137	0.819091
Rpl23a	1.04426e-07	0.506	0.318	0.455362	0.00209979	0.702479
H2-DMa	1.12441e-07	0.361	0.184	0.348674	0.00226096	0.648821
Lsm4	1.14918e-07	0.488	0.301	0.499395	0.00231077	0.783617
Tesc	1.16049e-07	0.047	0.151	-0.438272	0.00233352	-0.127943
Mrps9	1.18938e-07	0.334	0.161	0.258435	0.0023916	0.504779
Ncf1	1.19203e-07	0.054	0.161	-0.454112	0.00239693	-0.143404
Caprin1	1.21949e-07	0.519	0.304	0.292986	0.00245215	0.484266
Cacybp	1.29368e-07	0.396	0.204	0.253407	0.00260133	0.468922
Klf3	1.30165e-07	0.561	0.341	0.358329	0.00261736	0.572715
Gm47586	1.31075e-07	0.045	0.144	-0.475955	0.00263565	-0.139078
Arhgap45	1.3949e-07	0.114	0.241	-0.608632	0.00280486	-0.276431
Baiap2l1	1.3954e-07	0.445	0.241	0.291798	0.00280588	0.51733
Eif2s2	1.39987e-07	0.608	0.421	0.491437	0.00281486	0.693257
Cct7	1.43552e-07	0.508	0.324	0.460127	0.00288654	0.699834
Kdelr1	1.43743e-07	0.456	0.251	0.325585	0.00289038	0.568838
Etfa	1.44696e-07	0.481	0.284	0.313677	0.00290955	0.513193
Gt(ROSA)26Sor	1.49307e-07	0.265	0.107	0.274456	0.00300226	0.621632
Cd9	1.50483e-07	0.296	0.12	0.259266	0.00302592	0.590329
Prkar2a	1.50904e-07	0.488	0.281	0.261779	0.00303438	0.438997
Tubb4b	1.51477e-07	0.63	0.465	0.568639	0.00304591	0.754194
Mrpl57	1.52147e-07	0.348	0.171	0.251139	0.00305937	0.482852
Calm1	1.56935e-07	0.848	0.783	0.485253	0.00315565	0.518909
Vps35	1.61482e-07	0.361	0.181	0.29679	0.00324708	0.560948
Ccdc47	1.63779e-07	0.412	0.214	0.272209	0.00329326	0.50067
Ikzf2	1.70938e-07	0.183	0.318	-0.888012	0.00343723	-0.495446
Arhgap30	1.71552e-07	0.082	0.201	-0.525471	0.00344956	-0.204212
Stip1	1.73332e-07	0.323	0.151	0.282226	0.00348537	0.566205
Elof1	1.73603e-07	0.368	0.191	0.289381	0.00349082	0.529812
Sem1	1.75977e-07	0.528	0.324	0.414104	0.00353854	0.654631
Sipa1	1.81941e-07	0.067	0.177	-0.43761	0.00365848	-0.156791
Id3	1.84848e-07	0.528	0.311	0.41124	0.00371693	0.676433
Lamb3	1.86945e-07	0.02	0.1	-0.260211	0.00375909	-0.0473112
Kars	1.90877e-07	0.388	0.194	0.25245	0.00383816	0.48015
Rpl22	1.91073e-07	0.579	0.418	0.473615	0.0038421	0.640708
Atp5e	1.93499e-07	0.699	0.535	0.372416	0.00389088	0.477649
Ckmt1	1.93952e-07	0.704	0.508	0.38373	0.00389999	0.521517
Pdia6	1.94127e-07	0.519	0.358	0.655816	0.00390351	0.924914
Ldlr	1.9956e-07	0.505	0.278	0.258572	0.00401276	0.453399
Gipc2	2.00178e-07	0.483	0.274	0.352574	0.00402519	0.599624
Pak1ip1	2.02444e-07	0.376	0.194	0.271874	0.00407074	0.501102
Sdcbp2	2.11507e-07	0.441	0.227	0.263295	0.00425298	0.489929
Cct8	2.17237e-07	0.443	0.261	0.338607	0.00436819	0.553516
Fabp2	2.21799e-07	0.572	0.632	-1.71378	0.00445993	-1.52692
Coa3	2.24673e-07	0.466	0.281	0.308646	0.00451772	0.494258
Yif1a	2.25491e-07	0.377	0.197	0.299674	0.00453416	0.545783
Pdxdc1	2.27322e-07	0.494	0.284	0.285066	0.004571	0.478989
Atp5j	2.41275e-07	0.603	0.452	0.52277	0.00485155	0.682316
Yipf1	2.42143e-07	0.399	0.207	0.323806	0.00486902	0.595385
Traf3ip3	2.4996e-07	0.034	0.124	-0.462308	0.0050262	-0.117302
Cldn3	2.50526e-07	0.744	0.582	0.389145	0.00503758	0.489061
Acot7	2.51349e-07	0.401	0.204	0.262314	0.00505413	0.491533
Pdap1	2.67609e-07	0.485	0.281	0.321775	0.00538109	0.536292
Pde7a	2.81275e-07	0.138	0.264	-0.654395	0.00565588	-0.329586
Lpcat3	2.83294e-07	0.446	0.237	0.261678	0.00569647	0.472503
Prdx6	2.91678e-07	0.593	0.468	0.706202	0.00586506	0.876104
Treh	2.95604e-07	0.087	0.201	-0.534613	0.00594402	-0.220433
Cluh	3.01609e-07	0.399	0.217	0.343895	0.00606476	0.604467
Mtch2	3.07681e-07	0.561	0.355	0.391902	0.00618685	0.602348
Trgc4	3.08703e-07	0.062	0.171	-0.372343	0.00620739	-0.127543
Zap70	3.10915e-07	0.098	0.217	-0.611559	0.00625188	-0.264021
Coro1a	3.11455e-07	0.181	0.311	-0.925689	0.00626273	-0.521962
Cdkn2b	3.12183e-07	0.43	0.251	0.490585	0.00627738	0.808243
Rac2	3.1628e-07	0.162	0.308	-0.479962	0.00635976	-0.244509
Larp4b	3.24266e-07	0.525	0.321	0.266359	0.00652033	0.422472
Letm1	3.51768e-07	0.53	0.328	0.381523	0.00707335	0.598246
Plcxd2	3.55406e-07	0.145	0.264	-0.991085	0.0071465	-0.52448
Carmil1	3.57164e-07	0.287	0.127	0.256156	0.00718186	0.536618
Mgat4c	3.62117e-07	0.263	0.107	0.414962	0.00728144	0.932778
Arhgap25	3.64586e-07	0.024	0.104	-0.297704	0.0073311	-0.0626745
Tspan15	3.664e-07	0.452	0.251	0.276092	0.00736758	0.478137
Gm1123	3.69742e-07	0.485	0.284	0.352523	0.00743478	0.581543
Rpl7a	3.70068e-07	0.691	0.565	0.543735	0.00744132	0.653428
Grap2	3.79465e-07	0.031	0.117	-0.330268	0.00763028	-0.0806167
Psmd11	3.80133e-07	0.417	0.231	0.31662	0.00764372	0.547844
Rps10	3.85001e-07	0.514	0.331	0.413271	0.00774161	0.622937
Nus1	3.86832e-07	0.47	0.274	0.318902	0.00777842	0.52776
Rgs1	3.87458e-07	0.416	0.502	-1.42916	0.007791	-1.16119
Ndufs3	3.98045e-07	0.416	0.237	0.295987	0.00800389	0.498504
Gzmb	3.98838e-07	0.323	0.425	-1.83994	0.00801983	-1.36621
Akap13	4.2078e-07	0.497	0.562	-0.894319	0.00846104	-0.777057
Rdx	4.27153e-07	0.051	0.151	-0.34442	0.00858919	-0.109102
Rps4l	4.28783e-07	0.354	0.177	0.395561	0.00862197	0.748815
Psmc3	4.29169e-07	0.506	0.308	0.296547	0.00862973	0.471863
Atp5pb	4.36337e-07	0.69	0.535	0.544086	0.00877386	0.688843
Fyn	4.42024e-07	0.132	0.258	-0.665255	0.00888822	-0.327663
Lag3	4.46698e-07	0.056	0.157	-0.532186	0.00898221	-0.178457
Fh1	4.46707e-07	0.394	0.217	0.324075	0.00898238	0.562492
Dad1	4.57463e-07	0.53	0.375	0.427537	0.00919866	0.588557
Rpl26	4.58373e-07	0.682	0.565	0.533202	0.00921697	0.632423
Asb2	4.58424e-07	0.038	0.13	-0.329045	0.00921798	-0.0893121
Crim1	5.03347e-07	0.074	0.184	-0.40483	0.0101213	-0.15442
mt-Nd4	5.08563e-07	0.94	0.903	0.511874	0.0102262	0.527012
Park7	5.1413e-07	0.51	0.334	0.377715	0.0103381	0.559984
Rnpep	5.45099e-07	0.519	0.321	0.3583	0.0109608	0.561805
Serpinb6a	5.48718e-07	0.59	0.401	0.374026	0.0110336	0.536922
Adora2a	5.66045e-07	0.042	0.134	-0.427395	0.011382	-0.124657
Sf3b5	5.67986e-07	0.408	0.227	0.326569	0.0114211	0.562195
Prr15l	5.79767e-07	0.548	0.331	0.29729	0.0116579	0.477757
Ciao2a	5.81889e-07	0.412	0.234	0.270071	0.0117006	0.456022
Rpl35	5.82174e-07	0.583	0.395	0.326889	0.0117064	0.470559
Rbx1	5.85475e-07	0.417	0.227	0.25004	0.0117727	0.439943
Serpinb1a	5.87745e-07	0.621	0.411	0.398426	0.0118184	0.587703
Cftr	5.89075e-07	0.24	0.097	0.323304	0.0118451	0.725167
Gm43323	5.89417e-07	0.229	0.09	0.302049	0.011852	0.691692
Ormdl2	5.93458e-07	0.334	0.167	0.271485	0.0119332	0.512293
Slc25a5	6.06815e-07	0.735	0.612	0.393848	0.0122018	0.465399
Grpel1	6.41469e-07	0.432	0.258	0.340709	0.0128986	0.549202
Tcf7l2	6.44346e-07	0.468	0.261	0.25601	0.0129565	0.442114
C1galt1c1	6.46721e-07	0.278	0.12	0.267063	0.0130043	0.571104
Rpl14	6.47778e-07	0.657	0.525	0.533309	0.0130255	0.654923
Trbc1	6.48672e-07	0.132	0.261	-0.81645	0.0130435	-0.39768
Mrps24	6.57082e-07	0.437	0.264	0.383343	0.0132126	0.61139
Lcp2	6.68662e-07	0.064	0.167	-0.449389	0.0134455	-0.162491
Npepps	6.81624e-07	0.465	0.271	0.301087	0.0137061	0.49824
Abhd11os	6.82062e-07	0.514	0.314	0.279131	0.0137149	0.442819
Ethe1	6.88525e-07	0.327	0.161	0.296859	0.0138449	0.567677
Sept1	6.99587e-07	0.094	0.207	-0.526057	0.0140673	-0.227877
Runx2	7.0314e-07	0.024	0.1	-0.305422	0.0141387	-0.0666376
Mgst2	7.0319e-07	0.47	0.271	0.293144	0.0141397	0.490311
Areg	7.19068e-07	0.358	0.187	0.629563	0.014459	1.14408
Ckb	7.37063e-07	0.499	0.288	0.339683	0.0148209	0.568798
Erg28	7.52348e-07	0.403	0.211	0.25024	0.0151282	0.45632
Ace	7.53511e-07	0.174	0.288	-0.900823	0.0151516	-0.525984
Pa2g4	7.56044e-07	0.368	0.194	0.253168	0.0152025	0.456696
Gnb2	7.80318e-07	0.623	0.445	0.425022	0.0156906	0.581953
Taf10	7.94076e-07	0.512	0.318	0.400751	0.0159673	0.625563
Atp1b1	8.10545e-07	0.766	0.595	0.358014	0.0162984	0.453288
Cd244a	8.21355e-07	0.082	0.191	-0.605432	0.0165158	-0.246992
Selenos	8.3938e-07	0.485	0.304	0.374583	0.0168782	0.578576
Pdzk1	8.45703e-07	0.042	0.134	-0.382267	0.0170054	-0.111495
Ccnb2	8.66001e-07	0.136	0.03	0.267981	0.0174135	0.911134
Arf1	8.71957e-07	0.604	0.438	0.390698	0.0175333	0.526744
Cds1	8.85538e-07	0.483	0.288	0.349331	0.0178064	0.566198
Rpl23	9.03554e-07	0.677	0.562	0.46389	0.0181687	0.549045
Cdc20	9.10737e-07	0.118	0.02	0.353505	0.0183131	1.39045
Cyb561	9.13969e-07	0.294	0.137	0.259707	0.0183781	0.519413
Pigp	9.19401e-07	0.321	0.157	0.256075	0.0184873	0.492217
Tmem14c	9.43198e-07	0.486	0.328	0.535782	0.0189658	0.770385
Emc7	9.91639e-07	0.37	0.207	0.332275	0.0199399	0.566552
Cox7c	1.01913e-06	0.604	0.431	0.340365	0.0204928	0.466169
Lamtor2	1.02193e-06	0.457	0.268	0.261807	0.0205489	0.430381
Tmed7	1.02796e-06	0.483	0.288	0.433197	0.0206701	0.702128
Vsir	1.0379e-06	0.045	0.137	-0.391065	0.0208701	-0.119714
Reep6	1.04789e-06	0.414	0.221	0.280041	0.0210709	0.501891
Odc1	1.06729e-06	0.388	0.217	0.375532	0.021461	0.641879
Trgc1	1.0749e-06	0.1	0.217	-0.572632	0.021614	-0.252261
Txn2	1.07597e-06	0.474	0.304	0.426935	0.0216357	0.644481
Mlx	1.08888e-06	0.423	0.251	0.334884	0.0218951	0.542743
Adcy7	1.10894e-06	0.044	0.134	-0.321661	0.0222986	-0.0982853
Rpl18	1.11232e-06	0.653	0.508	0.480659	0.0223666	0.605927
Glrx5	1.12929e-06	0.456	0.288	0.319912	0.0227077	0.489529
Smap1	1.13093e-06	0.381	0.204	0.277738	0.0227408	0.494478
Glod5	1.20144e-06	0.401	0.234	0.527255	0.0241585	0.866513
Skp1a	1.20862e-06	0.434	0.241	0.288678	0.0243029	0.499148
Chchd4	1.21728e-06	0.289	0.14	0.32818	0.0244771	0.632293
Metap2	1.2232e-06	0.474	0.281	0.301101	0.0245961	0.490454
Ttc1	1.30372e-06	0.234	0.094	0.289722	0.0262152	0.651875
D16Ertd472e	1.30486e-06	0.094	0.204	-0.527817	0.026238	-0.231845
Akr7a5	1.31844e-06	0.45	0.254	0.320519	0.0265112	0.54634
Gramd1a	1.33905e-06	0.103	0.217	-0.514122	0.0269256	-0.23328
Nt5c	1.35592e-06	0.541	0.334	0.3183	0.0272649	0.500582
Gm26917	1.4124e-06	0.866	0.873	-0.889117	0.0284006	-0.871999
Pitpnc1	1.42541e-06	0.073	0.174	-0.59734	0.0286621	-0.236988
Dock2	1.44578e-06	0.054	0.151	-0.303629	0.0290718	-0.101838
Mrfap1	1.4514e-06	0.512	0.341	0.397076	0.0291847	0.579211
Cd24a	1.45232e-06	0.301	0.144	0.477993	0.0292033	0.93426
Cyp3a25	1.45647e-06	0.049	0.14	-0.452595	0.0292867	-0.147848
Lman2	1.45677e-06	0.526	0.351	0.357752	0.0292928	0.521268
mt-Rnr1	1.5759e-06	0.976	0.987	-0.298498	0.0316882	-0.292211
Sdhc	1.59014e-06	0.508	0.328	0.501306	0.0319746	0.753442
Txk	1.64506e-06	0.082	0.187	-0.574533	0.0330789	-0.239146
Gch1	1.74135e-06	0.361	0.187	0.331831	0.0350151	0.608077
Vcp	1.75468e-06	0.666	0.498	0.277685	0.0352831	0.364052
Eif4a1	1.79549e-06	0.641	0.492	0.447765	0.0361036	0.571748
Tomm70a	1.79688e-06	0.403	0.224	0.252322	0.0361317	0.434555
Cks2	1.8314e-06	0.243	0.104	0.25682	0.0368258	0.547433
Psmb1	1.89454e-06	0.55	0.388	0.363812	0.0380954	0.502755
Ddx39	1.91993e-06	0.401	0.234	0.383223	0.0386059	0.629805
Cd160	1.95321e-06	0.074	0.177	-0.678508	0.0392751	-0.268501
Timm17a	1.95384e-06	0.39	0.234	0.425394	0.0392877	0.679933
Tkt	1.97925e-06	0.601	0.478	0.527023	0.0397988	0.649059
Rpl35a	1.9814e-06	0.604	0.455	0.368567	0.039842	0.47874
Clptm1l	1.99014e-06	0.41	0.234	0.259456	0.0400178	0.435972
Gna11	2.00634e-06	0.657	0.502	0.506101	0.0403434	0.64943
Txndc17	2.01499e-06	0.615	0.421	0.296917	0.0405175	0.423676
Cyp2d26	2.01597e-06	0.107	0.211	-0.620347	0.0405372	-0.300349
Actg1	2.08572e-06	0.882	0.803	0.474139	0.0419397	0.51438
Dstn	2.09309e-06	0.817	0.699	0.330151	0.0420878	0.380442
Irf6	2.12217e-06	0.383	0.204	0.250679	0.0426726	0.448645
Eef1g	2.17295e-06	0.597	0.462	0.495273	0.0436937	0.626437
Rab11a	2.20133e-06	0.47	0.294	0.312769	0.0442644	0.483557
Elf3	2.23321e-06	0.722	0.512	0.29498	0.0449055	0.407999
Ybx1	2.2995e-06	0.755	0.692	0.439775	0.0462384	0.472978
Sdc4	2.31252e-06	0.466	0.264	0.331744	0.0465001	0.564208
Asph	2.34982e-06	0.232	0.097	0.307502	0.0472501	0.666734
Morf4l2	2.38366e-06	0.485	0.288	0.397539	0.0479306	0.647002
Pik3cd	2.41531e-06	0.082	0.184	-0.606366	0.0485671	-0.256299
Psmd7	2.43725e-06	0.479	0.301	0.319595	0.0490083	0.492238
Onecut2	2.44957e-06	0.325	0.164	0.281207	0.0492559	0.525243
Prdx2	2.45903e-06	0.541	0.405	0.504266	0.0494462	0.657368
