# Supplementary material for: RIPK1 ablation in T cells results in spontaneous enteropathy and TNF-driven villus atrophy
Source: EMBO Rep. 2025 Apr 30;26(10):2654–82. doi: 10.1038/s44319-025-00441-5 (PMC12117051; doi:10.1038/s44319-025-00441-5)
Supplement: Supplementary file 5 — Source data Fig. 4 [file 44319_2025_441_MOESM5_ESM.zip › Figure 4/4G/4G.xlsx]

## Sheet: Sheet1
KEGG_ID	Term_Description	Fold_Enrichment	occurrence	support	lowest_p	highest_p	Up_regulated	Down_regulated	Gene_count	Selected
mmu00190	Oxidative phosphorylation	8.46329	10	0.0909091	2.9e-69	3e-67	Cox4i1, Ndufc2, Ndufc1, Ndufb10, Ndufb9, Ndufb8, Ndufb7, Ndufb6, Ndufb5, Ndufb3, Ndufb2, Ndufab1, Ndufa10, Ndufa8, Ndufa6, Ndufa5, Ndufa4, Ndufa2, Ndufv3, Ndufv2, Ndufv1, Ndufs8, Ndufs7, Ndufs6, Ndufs5, Ndufs4, Ndufs3, Ndufs2, Cox8a, Cox7c, Cox7b, Cox7a2, Cox6c, Uqcrc1, Uqcr10, Cyc1, Uqcrh, Uqcr11, Uqcrfs1, Uqcrb, Cox6b1, Cox5a, Cox5b, Cox6a1, Atp5pb, Ppa1, Sdhc, Sdhd, Cox10, Cycs		51	Yes
mmu03050	Proteasome	8.07586	10	0.0909091	4.1e-27	1.3e-24	Psmd12, Psmd7, Psmd14, Sem1, Psmd1, Psmc2, Psmc3, Psme2, Psma4, Psma7, Psma5, Psmb6, Psmb7, Psmb3, Psmb2, Psmb1, Psmb9, Psmb10, Psmb8		20	No
mmu04932	Non-alcoholic fatty liver disease	6.88023	10	0.0909091	4.8e-63	2.4e-62	Mlx, Cycs, Cox6b1, Cox4i1, Cox5a, Cox5b, Cox6a1, Cox6c, Cox7a2, Cox7c, Cox8a, Cox7b, Ndufa2, Ndufa4, Ndufs4, Ndufv1, Ndufs8, Ndufs2, Ndufb6, Ndufs6, Ndufs5, Ndufb5, Ndufb9, Ndufc1, Ndufb3, Ndufb7, Ndufa6, Ndufb8, Ndufa10, Ndufc2, Ndufb2, Ndufa5, Ndufb10, Ndufs3, Ndufa8, Ndufab1, Ndufv2, Ndufs7, Ndufv3, Sdhc, Sdhd, Uqcrc1, Uqcr10, Cyc1, Uqcrh, Uqcr11, Uqcrfs1, Uqcrb	Pik3cd, Fasl	50	No
mmu05020	Prion disease	6.28952	10	0.13961	1.2e-54	4.9e-53	Stip1, Hspa8, Cycs, Ndufa2, Ndufa4, Ndufs4, Ndufv1, Ndufs8, Ndufs2, Ndufb6, Ndufs6, Ndufs5, Ndufb5, Ndufb9, Ndufc1, Ndufb3, Ndufb7, Ndufa6, Ndufb8, Ndufa10, Ndufc2, Ndufb2, Ndufa5, Ndufb10, Ndufs3, Ndufa8, Ndufab1, Ndufv2, Ndufs7, Ndufv3, Sdhc, Sdhd, Uqcrc1, Uqcr10, Cyc1, Uqcrh, Uqcr11, Uqcrfs1, Uqcrb, Atp5pb, Cox6b1, Cox4i1, Cox5a, Cox5b, Cox6a1, Cox6c, Cox7a2, Cox7c, Cox8a, Cox7b, Slc25a5, Vdac…	Prkacb, Fyn, Ccl5, Pik3cd, Rac2	73	No
mmu03010	Ribosome	6.27606	10	0.272727	7.3e-67	5.9e-61	Rpl28, Rps8, Rps17, Rps19, Rps27l, Rps10, Rps12, Rps26, Mrpl11, Mrpl3, Rpl23, Mrpl18, Rpl23a, Rpl26, Rpl35, Mrpl30, Rpl18, Uba52, Rpl41, Rpl36al, Rpl31, Rpl32, Rpl35a, Rpl22, Rpl29, Rpl7a, Rpl14, Mrpl12, Mrpl20, Mrpl21, Mrpl27, Mrpl28, Mrpl33, Mrpl34, Mrpl35, Mrpl36, Mrps7, Mrps9, Rps20, Mrps14, Mrps6, Mrps21		43	No
mmu05012	Parkinson disease	6.20566	10	0.17029	2.3e-54	9e-53	Uba52, Park7, Cycs, Ndufa2, Ndufa4, Ndufs4, Ndufv1, Ndufs8, Ndufs2, Ndufb6, Ndufs6, Ndufs5, Ndufb5, Ndufb9, Ndufc1, Ndufb3, Ndufb7, Ndufa6, Ndufb8, Ndufa10, Ndufc2, Ndufb2, Ndufa5, Ndufb10, Ndufs3, Ndufa8, Ndufab1, Ndufv2, Ndufs7, Ndufv3, Sdhc, Sdhd, Uqcrc1, Uqcr10, Cyc1, Uqcrh, Uqcr11, Uqcrfs1, Uqcrb, Cox6b1, Cox4i1, Cox5a, Cox5b, Cox6a1, Cox6c, Cox7a2, Cox7c, Cox8a, Cox7b, Atp5pb, Slc25a5, Vdac…	Adora2a, Prkacb	73	No
mmu05415	Diabetic cardiomyopathy	6.09073	10	0.136364	4.1e-59	2.2e-57	Gfpt1, Slc25a5, Vdac1, Ndufa2, Ndufa4, Ndufs4, Ndufv1, Ndufs8, Ndufs2, Ndufb6, Ndufs6, Ndufs5, Ndufb5, Ndufb9, Ndufc1, Ndufb3, Ndufb7, Ndufa6, Ndufb8, Ndufa10, Ndufc2, Ndufb2, Ndufa5, Ndufb10, Ndufs3, Ndufa8, Ndufab1, Ndufv2, Ndufs7, Ndufv3, Sdhc, Sdhd, Uqcrc1, Uqcr10, Cyc1, Uqcrh, Uqcr11, Uqcrfs1, Uqcrb, Atp5pb, Cox6b1, Cox4i1, Cox5a, Cox5b, Cox6a1, Cox6c, Cox7a2, Cox7c, Cox8a, Cox7b, Pdha1, Mpc…	Rac2, Pik3cd, Ace	57	No
mmu05208	Chemical carcinogenesis - reactive oxygen species	5.61337	10	0.0909091	1.6e-58	8e-57	Hras, Ndufa2, Ndufa4, Ndufs4, Ndufv1, Ndufs8, Ndufs2, Ndufb6, Ndufs6, Ndufs5, Ndufb5, Ndufb9, Ndufc1, Ndufb3, Ndufb7, Ndufa6, Ndufb8, Ndufa10, Ndufc2, Ndufb2, Ndufa5, Ndufb10, Ndufs3, Ndufa8, Ndufab1, Ndufv2, Ndufs7, Ndufv3, Sdhc, Sdhd, Uqcrc1, Uqcr10, Cyc1, Uqcrh, Uqcr11, Uqcrfs1, Uqcrb, Atp5pb, Cox6b1, Cox4i1, Cox5a, Cox5b, Cox6a1, Cox6c, Cox7a2, Cox7c, Cox8a, Cox7b, Slc25a5, Vdac1, Mgst2, Mgst…	Pik3cd	54	Yes
mmu00020	Citrate cycle (TCA cycle)	5.37948	10	0.0454545	2.2e-14	4.6e-09	Dld, Suclg2, Suclg1, Idh2, Fh1, Mdh2, Pdha1, Sdhc, Sdhd		10	Yes
mmu04714	Thermogenesis	5.28637	10	0.0909091	6.2e-59	3e-57	Actg1, Cpt1a, Hras, Cox6b1, Cox4i1, Cox5a, Cox5b, Cox6a1, Cox6c, Cox7a2, Cox7c, Cox8a, Ndufa2, Ndufa4, Ndufs4, Ndufv1, Uqcrc1, Ndufs8, Ndufs2, Ndufb6, Ndufs6, Coa3, Ndufs5, Ndufb5, Sdhc, Cox7b, Uqcr10, Ndufb9, Ndufc1, Cyc1, Ndufb3, Uqcrh, Uqcr11, Uqcrfs1, Ndufb7, Sdhd, Ndufa6, Ndufb8, Ndufa10, Uqcrb, Ndufc2, Ndufb2, Ndufa5, Ndufb10, Ndufs3, Ndufa8, Ndufaf4, Ndufab1, Cox10, Ndufv2, Ndufs7, Ndufv3,…	Prkacb, Adcy7	55	No
mmu04260	Cardiac muscle contraction	5.24028	10	0.0909091	1.9e-17	2.9e-17	Cox6b1, Cox4i1, Cox5a, Cox5b, Cox6a1, Cox6c, Cox7a2, Cox7c, Cox8a, Uqcrc1, Cox7b, Uqcr10, Cyc1, Uqcrh, Uqcr11, Uqcrfs1, Uqcrb, Atp1a1, Atp1b1, Asph		21	No
mmu05016	Huntington disease	5.15533	10	0.136364	9.4e-52	3.2e-50	Ndufa2, Ndufa4, Ndufs4, Ndufv1, Ndufs8, Ndufs2, Ndufb6, Ndufs6, Ndufs5, Ndufb5, Ndufb9, Ndufc1, Ndufb3, Ndufb7, Ndufa6, Ndufb8, Ndufa10, Ndufc2, Ndufb2, Ndufa5, Ndufb10, Ndufs3, Ndufa8, Ndufab1, Ndufv2, Ndufs7, Ndufv3, Sdhc, Sdhd, Uqcrc1, Uqcr10, Cyc1, Uqcrh, Uqcr11, Uqcrfs1, Uqcrb, Cox6b1, Cox4i1, Cox5a, Cox5b, Cox6a1, Cox6c, Cox7a2, Cox7c, Cox8a, Cox7b, Atp5pb, Polr2f, Slc25a5, Vdac1, Cycs, Gpx…		70	No
mmu04723	Retrograde endocannabinoid signaling	4.90437	10	0.0909091	7.2e-35	1.7e-34	Gnb2, Ndufa2, Ndufa4, Ndufs4, Ndufv1, Ndufs8, Ndufs2, Ndufb6, Ndufs6, Ndufs5, Ndufb5, Ndufb9, Ndufc1, Ndufb3, Ndufb7, Ndufa6, Ndufb8, Ndufa10, Ndufc2, Ndufb2, Ndufa5, Ndufb10, Ndufs3, Ndufa8, Ndufab1, Ndufv2, Ndufs7, Ndufv3	Adcy7, Prkacb	30	No
mmu04612	Antigen processing and presentation	4.8628	10	0.232684	4.5e-10	7.7e-09	Cd74, H2-Aa, H2-Ab1, H2-Eb1, H2-DMa, H2-DMb1, Calr, Tap1, Canx, Hsp90ab1, Hsp90aa1, Hspa8, Psme2	Klrd1, Cd8a	15	Yes
mmu00513	Various types of N-glycan biosynthesis	4.53009	10	0.0454545	9.1e-17	9.1e-17	Rpn1, Dad1, Ddost, Stt3a, Rpn2, Ostc, Magt1, Stt3b, Tmem258		10	No
mmu05310	Asthma	4.15805	10	0.0454545	4.2e-08	2.9e-07	H2-Aa, H2-Ab1, H2-Eb1, H2-DMa, H2-DMb1		6	No
mmu04141	Protein processing in endoplasmic reticulum	4.11594	10	0.232684	5.5e-27	5.5e-27	Canx, Calr, Sec61a1, Sec61b, Rpn1, Dad1, Ddost, Stt3a, Rpn2, Ostc, Magt1, Stt3b, Tmem258, Lman2, Lman1, Bak1, Rad23a, Plaa, Hspa8, Selenos, Rbx1, Pdia4, Pdia6, Dnajb11, Hsp90ab1, Hsp90aa1, Sec13, Hsp90b1, Hspa4l, Ssr1, Ssr4, Ssr2, Ssr3	Bcl2	34	No
mmu00510	N-Glycan biosynthesis	3.90348	10	0.0454545	1.1e-15	1.1e-15	Stt3a, Stt3b, Alg5, Rpn1, Dad1, Ddost, Rpn2, Ostc, Magt1, Tmem258		11	Yes
mmu05332	Graft-versus-host disease	3.82541	10	0.0454545	8e-09	4e-07	H2-Aa, H2-Ab1, H2-Eb1, H2-DMa, H2-DMb1	Fasl, Klrd1	7	No
mmu04640	Hematopoietic cell lineage	3.47764	10	0.0889328	7.1e-20	2.3e-17	Itga6, Cd9, Cd24a, Tfrc, H2-Aa, H2-Ab1, H2-Eb1, H2-DMa, H2-DMb1	Itga1, Mme, Cd3d, Cd3e, Cd3g, Cd8a, Cd7	16	No
mmu05340	Primary immunodeficiency	3.47764	10	0.105263	5.4e-09	2.1e-07	Tap1	Cd8a, Cd3d, Cd3e, Ptprc, Zap70	6	No
mmu04672	Intestinal immune network for IgA production	3.34723	10	0.0454545	8e-07	5.5e-06	H2-Aa, H2-Ab1, H2-Eb1, H2-DMa, H2-DMb1, Pigr	Itgb7	7	Yes
mmu04940	Type I diabetes mellitus	3.26559	10	0.0454545	2.2e-08	9.1e-07	Hspd1, H2-Aa, H2-Ab1, H2-Eb1, H2-DMa, H2-DMb1	Fasl	7	No
mmu05330	Allograft rejection	3.18784	10	0.0454545	9.5e-09	4.6e-07	H2-Aa, H2-Ab1, H2-Eb1, H2-DMa, H2-DMb1	Fasl	6	No
mmu05216	Thyroid cancer	3.10168	10	0.210526	2.1e-09	4.4e-09	Hras, Cdh1, Ccnd1, Tcf7l2, Cdkn1a, Bak1		7	No
mmu05416	Viral myocarditis	3.04924	10	0.133399	9.8e-07	9e-05	Dag1, Ccnd1, H2-Aa, H2-Ab1, H2-Eb1, H2-DMa, H2-DMb1, Cycs, Actg1	Fyn, Rac2	11	No
mmu00620	Pyruvate metabolism	3.04294	7	0.0454545	0.0053	0.0065	Pdha1, Glo1, Mdh2, Ldha, Aldh1b1, Dld, Fh1		8	No
mmu01200	Carbon metabolism	2.89316	10	0.130435	8e-11	2.6e-06	Pgam1, Pgk1, Gapdh, Aldoa, Tkt, Pgd, Tpi1, Dld, Pdha1, Mdh2, Fh1, Sdhc, Sdhd, Suclg2, Suclg1, Idh2, Cps1, Got2		19	Yes
mmu05017	Spinocerebellar ataxia	2.79549	10	0.0454545	1.5e-13	8.2e-12	Psmb1, Psmb6, Psmb7, Psma4, Psma5, Psma7, Psmb2, Psmb3, Psmd7, Psmc2, Psmc3, Sem1, Psmd14, Psmd12, Psmd1, Cycs, Slc25a5, Vdac1	Pik3cd	19	No
mmu04215	Apoptosis - multiple species	2.73243	7	0.0454545	0.0016	0.0016	Cycs, Birc5, Bak1	Bcl2	4	Yes
mmu04658	Th1 and Th2 cell differentiation	2.6974	10	0.0889328	7.6e-17	1e-15	H2-Aa, H2-Ab1, H2-Eb1, H2-DMa, H2-DMb1	Zap70, Cd3e, Cd3d, Cd247, Cd3g, Runx3	11	No
mmu00010	Glycolysis / Gluconeogenesis	2.68974	10	0.0869565	4.6e-13	1.4e-07	Aldoa, Aldh1b1, Pdha1, Ldha, Pgam1, Gapdh, Tpi1, Dld, Pgk1		10	Yes
mmu01524	Platinum drug resistance	2.65653	10	0.100251	6.3e-06	0.001	Birc5, Cycs, Bak1, Mgst2, Mgst1, Mgst3, Cdkn1a	Bcl2, Fasl, Pik3cd	10	No
mmu05169	Epstein-Barr virus infection	2.63123	10	0.186147	6.6e-10	3e-08	H2-Aa, H2-Ab1, H2-Eb1, H2-DMa, H2-DMb1, Psmd7, Psmc2, Psmc3, Sem1, Psmd14, Psmd12, Psmd1, Tap1, Calr, Cdkn1a, Bak1, Ccnd1, Mavs, Cycs	Bcl2, Pik3cd, Runx3, Cd3d, Cd3e, Cd3g, Cd247	26	No
mmu04659	Th17 cell differentiation	2.61738	10	0.0679825	7.5e-16	8e-15	H2-Aa, H2-Ab1, H2-Eb1, H2-DMa, H2-DMb1, Hsp90ab1, Hsp90aa1	Zap70, Il21r, Cd3e, Cd3g, Cd3d, Cd247	13	No
mmu05145	Toxoplasmosis	2.61738	10	0.0454545	6.7e-05	0.00045	Irgm1, H2-Aa, H2-Ab1, H2-Eb1, H2-DMa, H2-DMb1, Cycs, Itga6, Hspa8, Ldlr, Igtp	Bcl2, Lamb3	13	No
mmu00640	Propanoate metabolism	2.55027	1	0.0434783	0.0041	0.0041	Ldha, Suclg2, Suclg1, Dld		5	No
mmu01230	Biosynthesis of amino acids	2.51671	10	0.0869565	3.7e-10	2.2e-05	Tpi1, Gapdh, Pgk1, Pgam1, Aldoa, Tkt, Got2, Idh2, Cps1, Asns		11	No
mmu05210	Colorectal cancer	2.50473	10	0.26087	2.4e-07	7.3e-07	Birc5, Ccnd1, Cycs, Tcf7l2, Cdkn1a, Bak1, Hras, Areg	Pik3cd, Rac2, Bcl2	11	No
mmu04670	Leukocyte transendothelial migration	2.4619	10	0.0454545	2.4e-05	2.4e-05	Cldn3, Cldn7, Cldn15, Ctnnd1, Actg1, Myl7	Sipa1, Pik3cd, Rac2, Msn, Itk, Txk, Rhoh	13	No
mmu05213	Endometrial cancer	2.34893	10	0.210526	3.2e-08	6.7e-08	Hras, Cdh1, Tcf7l2, Ccnd1, Cdkn1a, Bak1	Pik3cd	7	No
mmu05164	Influenza A	2.3446	10	0.0454545	2.1e-06	2.1e-05	Mavs, Pycard, H2-Aa, H2-Ab1, H2-Eb1, H2-DMa, H2-DMb1, Rnasel, Slc25a5, Vdac1, Actg1, Tmprss4, Tmprss2, Rab11a, Bak1, Cycs	Pik3cd, Ccl5, Fasl	19	No
mmu04660	T cell receptor signaling pathway	2.32384	10	0.13961	3.1e-19	3.3e-13	Hras	Pik3cd, Itk, Grap2, Lcp2, Zap70, Cd3e, Cd3d, Cd247, Fyn, Cd3g, Cd8a, Ptprc	13	No
mmu04514	Cell adhesion molecules	2.32257	10	0.0540936	3.4e-09	9.3e-08	Itga6, Cdh1, Nectin3, Sdc4, H2-Aa, H2-Ab1, H2-Eb1, H2-DMa, H2-DMb1, Cldn3, Cldn7, Cldn15	Ptprc, Cd8a, Selplg, Itgb7, Vsir	17	Yes
mmu05320	Autoimmune thyroid disease	2.29524	10	0.0454545	7.7e-08	2.6e-06	H2-Aa, H2-Ab1, H2-Eb1, H2-DMa, H2-DMb1	Fasl	6	No
mmu05134	Legionellosis	2.25024	7	0.0454545	0.0083	0.021	Pycard, Arf1, Cycs, Hspd1, Eef1g, Hspa8		7	No
mmu05215	Prostate cancer	2.19851	10	0.318182	1.7e-09	1.1e-08	Ccnd1, Tcf7l2, Cdkn1a, Hras, Hsp90ab1, Hsp90aa1, Hsp90b1, Tmprss2	Bcl2, Pik3cd	10	No
mmu05132	Salmonella infection	2.14429	10	0.275253	1.6e-05	6.7e-05	Pycard, Hsp90ab1, Hsp90aa1, Hsp90b1, Hras, Tcf7l2, Actg1, Arf1, Bak1, Ripk3, Cycs, Txn1, Txn2, Gapdh, Myl7, S100a10, Dynll1, Dynlrb1, Tubb4b	Cyfip2, Cyth4, Pik3cd, Rhoh, Bcl2, Ptprc	25	Yes
mmu05222	Small cell lung cancer	2.12523	10	0.147129	2.2e-05	4e-05	Ccnd1, Itga6, Cks2, Cycs, Cdkn1a, Bak1	Pik3cd, Lamb3, Bcl2	9	No
mmu05166	Human T-cell leukemia virus 1 infection	2.10397	10	0.120773	1.1e-09	5.1e-08	Canx, Calr, Hras, Slc25a5, Vdac1, Cdkn1a, Anapc13, Cdc20, Ccnb2, Ccnd1, H2-Aa, H2-Ab1, H2-Eb1, H2-DMa, H2-DMb1	Adcy7, Prkacb, Cd3d, Cd3e, Cd3g, Pik3cd, Ets1	22	No
mmu04650	Natural killer cell mediated cytotoxicity	2.08314	10	0.100251	2.1e-11	0.0011	Hras	Fyn, Lcp2, Zap70, Cd247, Tyrobp, Cd48, Pik3cd, Rac2, Fasl, Klrd1	11	Yes
mmu04915	Estrogen signaling pathway	2.08314	10	0.263158	4.8e-07	2.4e-05	Hras, Hsp90ab1, Hsp90aa1, Hsp90b1, Fkbp4, Hspa8, Krt18	Prkacb, Adcy7, Pik3cd, Bcl2	11	No
mmu05219	Bladder cancer	2.06779	10	0.210526	3.9e-07	7.1e-07	Hras, Cdh1, Cdkn1a, Ccnd1		5	No
mmu05211	Renal cell carcinoma	2.05983	10	0.0909091	0.021	0.026	Rbx1, Elob, Fh1, Hras, Cdkn1a	Ets1, Pik3cd	7	No
mmu05142	Chagas disease	2.05667	10	0.0889328	3.5e-06	6e-05	Calr, Gna11	Pik3cd, Fasl, Cd3d, Cd3e, Cd3g, Cd247, Ccl5, Ace	10	No
mmu05321	Inflammatory bowel disease	2.04932	10	0.0454545	4.6e-06	3.1e-05	H2-Aa, H2-Ab1, H2-Eb1, H2-DMa, H2-DMb1	Il21r	6	No
mmu05412	Arrhythmogenic right ventricular cardiomyopathy	1.98722	4	0.0444664	0.029	0.029	Dag1, Dsc2, Dsg2, Itga6, Actg1, Tcf7l2	Itga1, Itgb7	8	No
mmu04066	HIF-1 signaling pathway	1.98488	10	0.0909091	1.5e-06	3e-06	Rbx1, Elob, Ldha, Pdha1, Gapdh, Aldoa, Pgk1, Tfrc, Cdkn1a	Pik3cd, Bcl2	11	Yes
mmu04145	Phagosome	1.98354	10	0.0454545	9.1e-06	9.3e-05	Actg1, Tubb4b, Sec61a1, Sec61b, Calr, Canx, H2-Aa, H2-Ab1, H2-Eb1, H2-DMa, H2-DMb1, Tap1, Tfrc	Coro1a	14	No
mmu05150	Staphylococcus aureus infection	1.9127	10	0.0454545	1.4e-05	9.6e-05	H2-Aa, H2-Ab1, H2-Eb1, H2-DMa, H2-DMb1, Krt18	Selplg	7	No
mmu05170	Human immunodeficiency virus 1 infection	1.89278	10	0.130435	2.4e-05	0.0016	Hras, Bak1, Cycs, Gnb2, Gna11, Tap1, Calr, Ccnb2, Elob, Ap1s1, Rbx1	Pik3cd, Fasl, Rac2, Cd3d, Cd3e, Cd3g, Cd247, Bcl2	19	No
mmu05207	Chemical carcinogenesis - receptor activation	1.88135	10	0.227273	3.4e-07	1.1e-05	Hras, Birc5, Mgst2, Mgst1, Mgst3, Hsp90ab1, Hsp90aa1, Hsp90b1, Ccnd1, Klf5, Cdc25a	Adcy7, Prkacb, Pik3cd, Cyp2b10, Cyp3a11, Cyp3a25, Bcl2	18	No
mmu05418	Fluid shear stress and atherosclerosis	1.85561	10	0.222332	4.1e-06	0.0045	Mgst2, Mgst1, Mgst3, Txn1, Txn2, Actg1, Hsp90ab1, Hsp90aa1, Hsp90b1, Sdc4	Pik3cd, Rac2, Bcl2	13	No
mmu05162	Measles	1.8362	10	0.136364	0.0002	0.00035	Mavs, Hspa8, Ccnd1, Bak1, Cycs	Msn, Cd3d, Cd3e, Cd3g, Pik3cd, Fasl, Bcl2	12	No
mmu05160	Hepatitis C	1.82162	10	0.0980861	0.00044	0.00078	Mavs, Cd81, Cldn3, Cldn7, Cldn15, Rnasel, Hras, Cdkn1a, Ldlr, Cycs, Bak1, Ccnd1	Pik3cd, Fasl	14	No
mmu04914	Progesterone-mediated oocyte maturation	1.80019	3	0.047619	0.047	0.047	Anapc13, Cdc25a, Ccnb2, Hsp90ab1, Hsp90aa1	Adcy7, Pik3cd, Prkacb	8	No
mmu04115	p53 signaling pathway	1.76557	10	0.100251	0.00025	0.00069	Cdkn1a, Cycs, Ccnd1, Perp, Ccnb2	Bcl2	6	Yes
mmu04210	Apoptosis	1.75331	10	0.0869565	1.4e-06	0.008	Birc5, Casp6, Cycs, Bak1, Ctsz, Actg1, Hras	Bcl2, Pik3cd, Fasl, Ctsw	11	Yes
mmu04520	Adherens junction	1.71928	10	0.173913	1.4e-07	1.4e-07	Cdh1, Ctnnd1, Tcf7l2, Actg1, Nectin3, Myl7	Fyn, Rac2	8	Yes
mmu04725	Cholinergic synapse	1.71928	10	0.071256	0.0012	0.044	Gna11, Gnb2, Hras	Adcy7, Prkacb, Pik3cd, Bcl2, Fyn	8	No
mmu05212	Pancreatic cancer	1.71287	10	0.147129	0.00028	0.00028	Ccnd1, Cdkn1a, Bak1	Pik3cd, Arhgef6, Rac2	6	No
mmu05218	Melanoma	1.68768	10	0.210526	9.7e-08	2e-07	Cdh1, Ccnd1, Cdkn1a, Hras, Bak1	Pik3cd	6	No
mmu05230	Central carbon metabolism in cancer	1.68768	9	0.0454545	0.0003	0.029	Pdha1, Ldha, Hras, Pgam1, Idh2	Pik3cd	6	No
mmu05235	PD-L1 expression and PD-1 checkpoint pathway in cancer	1.67362	10	0.13961	1.1e-07	4e-06	Hras	Pik3cd, Zap70, Cd3e, Cd3d, Cd247, Cd3g	7	Yes
mmu05322	Systemic lupus erythematosus	1.62399	10	0.0454545	0.00012	0.00077	H2-Aa, H2-Ab1, H2-Eb1, H2-DMa, H2-DMb1, H4c9, Snrpd1, Snrpd3, Ssb		10	No
mmu03040	Spliceosome	1.61844	10	0.0454545	3.1e-09	1.3e-07	Snrpc, Snrpd2, Snrpd1, Snrpe, Snrpd3, Sf3b5, Hspa8, Lsm4, Snrnp27, Magoh	Ddx5	11	No
mmu01522	Endocrine resistance	1.57517	10	0.181818	1.5e-05	3.8e-05	Hras, Cdkn1a, Ccnd1	Prkacb, Adcy7, Pik3cd, Bcl2	7	No
mmu05417	Lipid and atherosclerosis	1.5694	10	0.262014	2.5e-05	8.2e-05	Hras, Pycard, Casp6, Cycs, Hspa8, Hspd1, Hsp90ab1, Hsp90aa1, Hsp90b1, Ldlr	Pik3cd, Bcl2, Ccl5, Fasl, Apoa4, Apoa1	16	No
mmu05206	MicroRNAs in cancer	1.56139	10	0.162281	1.1e-05	2.2e-05	Cdc25a, St14, Stmn1, Ccnd1, Slc7a1, Hras, Bak1, Marcks, Cdkn1a	Bcl2, Pik3cd, Rdx	12	No
mmu04664	Fc epsilon RI signaling pathway	1.5425	10	0.136364	2e-06	0.015	Hras	Fyn, Pik3cd, Lcp2, Rac2	5	No
mmu05140	Leishmaniasis	1.4943	10	0.0454545	9.1e-06	6.1e-05	H2-Aa, H2-Ab1, H2-Eb1, H2-DMa, H2-DMb1		6	No
mmu05323	Rheumatoid arthritis	1.47131	10	0.0454545	3.3e-07	3.4e-06	H2-Aa, H2-Ab1, H2-Eb1, H2-DMa, H2-DMb1	Ccl5	6	No
mmu05414	Dilated cardiomyopathy	1.47131	4	0.0444664	0.00096	0.00096	Itga6, Dag1, Actg1	Itga1, Itgb7, Adcy7, Prkacb	7	No
mmu05163	Human cytomegalovirus infection	1.46427	10	0.133399	0.0018	0.0033	Hras, Bak1, Cycs, Gnb2, Gna11, Tap1, Ccnd1, Cdkn1a, Calr	Pik3cd, Fasl, Ccl5, Adcy7, Prkacb, Rac2, Akap13	16	No
mmu04512	ECM-receptor interaction	1.41682	4	0.0444664	0.0006	0.0006	Dag1, Itga6, Sdc4	Lamb3, Itgb7, Itga1	6	Yes
mmu05205	Proteoglycans in cancer	1.41682	10	0.267943	0.00079	0.0015	Actg1, Hras, Ccnd1, Cdkn1a, Fzd5, Sdc4, Cd63	Pik3cd, Ddx5, Hcls1, Fasl, Rdx, Msn, Prkacb	14	No
mmu03420	Nucleotide excision repair	1.41682	10	0.0454545	0.012	0.015	Gtf2h5, Rbx1, Rad23a, Polr2f		5	No
mmu05152	Tuberculosis	1.40813	10	0.0454545	0.00098	0.0063	Cycs, Cd74, H2-Aa, H2-Ab1, H2-Eb1, H2-DMa, H2-DMb1, Hspd1, Hspa9	Coro1a, Bcl2, Lsp1	12	No
mmu05214	Glioma	1.4064	10	0.108187	9.2e-06	1.6e-05	Ccnd1, Hras, Cdkn1a, Bak1	Pik3cd	5	No
mmu05220	Chronic myeloid leukemia	1.4064	10	0.0980861	9.2e-06	1.6e-05	Cdkn1a, Ccnd1, Hras, Bak1	Pik3cd	5	No
mmu05223	Non-small cell lung cancer	1.4064	10	0.108187	9.2e-06	1.6e-05	Ccnd1, Hras, Cdkn1a, Bak1	Pik3cd	5	No
mmu04621	NOD-like receptor signaling pathway	1.3744	10	0.0454545	0.023	0.036	Pycard, Hsp90ab1, Hsp90aa1, Mavs, Vdac1, Txn1, Txn2, Ripk3, Rnasel, Irgm1	Bcl2, Ccl5	12	Yes
mmu05221	Acute myeloid leukemia	1.34225	10	0.0980861	0.014	0.021	Ccnd1, Tcf7l2, Hras	Pik3cd	4	No
mmu05225	Hepatocellular carcinoma	1.31498	10	0.0980861	0.00067	0.00067	Hras, Ccnd1, Tcf7l2, Fzd5, Cdkn1a, Bak1, Mgst2, Mgst1, Mgst3, Actg1	Pik3cd	11	No
mmu05410	Hypertrophic cardiomyopathy	1.30412	4	0.0444664	0.043	0.043	Itga6, Dag1, Actg1	Itga1, Itgb7, Ace	6	No
mmu05100	Bacterial invasion of epithelial cells	1.25836	10	0.0869565	5.7e-06	5.7e-06	Cdh1, Actg1, Cd2ap	Hcls1, Pik3cd	5	No
mmu04510	Focal adhesion	1.24742	10	0.210526	1e-08	2.7e-05	Itga6, Myl7, Ccnd1, Hras, Actg1	Itgb7, Itga1, Pik3cd, Fyn, Lamb3, Bcl2, Rac2	12	Yes
mmu04217	Necroptosis	1.24742	10	0.130435	0.00032	0.00057	Ripk3, Hsp90ab1, Hsp90aa1, Slc25a5, Pycard, Ppia, Vdac1	Fasl, Bcl2	9	No
mmu05217	Basal cell carcinoma	1.234	10	0.0909091	0.027	0.027	Fzd5, Tcf7l2, Cdkn1a, Bak1		5	No
mmu05226	Gastric cancer	1.22959	10	0.210526	1.4e-07	3.4e-07	Hras, Ccnd1, Tcf7l2, Fzd5, Cdkn1a, Bak1, Cdh1	Pik3cd, Bcl2	9	No
mmu04919	Thyroid hormone signaling pathway	1.20621	10	0.071256	0.0037	0.0047	Hras, Atp1a1, Atp1b1, Actg1, Ccnd1	Pik3cd, Prkacb	7	No
mmu04934	Cushing syndrome	1.17104	10	0.0454545	0.00044	0.00044	Gna11, Ldlr, Fzd5, Tcf7l2, Ccnd1, Cdkn1a, Fh1	Adcy7, Prkacb	9	No
mmu04810	Regulation of actin cytoskeleton	1.16738	10	0.100251	0.00099	0.00099	Myl7, Itga6, Hras, Actg1	Cyfip2, Msn, Rdx, Arhgef6, Rac2, Pik3cd, Itga1, Itgae, Itgb7	13	No
mmu04071	Sphingolipid signaling pathway	1.16425	10	0.0869565	9.4e-05	0.0042	Hras, Sptlc2, Degs2	Pik3cd, Bcl2, Rac2, Fyn	7	No
mmu04218	Cellular senescence	1.14762	10	0.0694444	0.00049	0.00086	Hras, Ccnd1, Cdkn1a, Cdc25a, Ccnb2, Slc25a5, Vdac1	Pik3cd, Ets1	9	Yes
mmu05135	Yersinia infection	1.09745	10	0.133399	0.0031	0.0031	Actg1, Pycard	Zap70, Lcp2, Pik3cd, Rac2, Cd8a	7	No
mmu04662	B cell receptor signaling pathway	1.07758	8	0.0454545	0.022	0.033	Cd81, Hras	Pik3cd, Rac2	4	No
mmu05167	Kaposi sarcoma-associated herpesvirus infection	1.06261	10	0.120773	0.0012	0.0021	Bak1, Cycs, Cdkn1a, Gnb2, Hras, Ccnd1, Uba52, Tcf7l2	Pik3cd, Cd200r2	10	No
mmu05161	Hepatitis B	1.02695	10	0.0980861	0.00024	0.019	Cycs, Birc5, Hras, Cdkn1a, Mavs	Pik3cd, Bcl2, Fasl	8	No
mmu04015	Rap1 signaling pathway	1.02633	10	0.13961	2.1e-05	2.1e-05	Actg1, Cdh1, Hras, Ctnnd1	Rac2, Sipa1, Adora2a, Adcy7, Pik3cd, Lcp2, Skap1	11	Yes
mmu04062	Chemokine signaling pathway	1.0186	10	0.0869565	0.00064	0.011	Gnb2, Hras	Ccl5, Pik3cd, Itk, Adcy7, Prkacb, Dock2, Rac2	9	No
mmu05203	Viral carcinogenesis	1.0174	10	0.071256	0.0015	0.0026	Bak1, Ccnd1, Mrps18b, Hras, Cdkn1a, Gtf2a2, Cdc20, H4c9	Pik3cd, Prkacb	10	No
mmu04820	Cytoskeleton in muscle cells	1.01641	4	0.0444664	0.025	0.025	Dag1, Itga6, Dsc2, Dsg2, Atp1a1, Atp1b1, Sdc4, Myl7, Actg1	Itga1, Itgb7	11	No
mmu04370	VEGF signaling pathway	1.00669	10	0.0930736	0.00025	0.012	Hras	Pik3cd, Rac2	3	Yes
mmu04922	Glucagon signaling pathway	0.9962	7	0.0434783	1.9e-05	2.7e-05	Pdha1, Pgam1, Cpt1a, Ldha	Prkacb	5	Yes
mmu04916	Melanogenesis	0.9962	10	0.0454545	5.2e-05	5.2e-05	Fzd5, Tcf7l2, Hras	Prkacb, Adcy7	5	No
mmu04390	Hippo signaling pathway	0.993612	10	0.0465368	0.00055	0.00055	Birc5, Areg, Cdh1, Wtip, Actg1, Fzd5, Tcf7l2, Ccnd1		9	Yes
mmu04072	Phospholipase D signaling pathway	0.984479	4	0.0501253	0.0063	0.0082	Hras, Arf1, Agpat5	Pik3cd, Cyth4, Adcy7, Fyn	7	No
mmu05202	Transcriptional misregulation in cancer	0.974626	10	0.0454545	0.018	0.028	Cdkn1a, Tmprss2, Klf3, Prom1, Bak1	Ddx5, Runx2, Itgb7	8	No
mmu05224	Breast cancer	0.956352	10	0.0980861	0.00035	0.00035	Hras, Ccnd1, Tcf7l2, Fzd5, Cdkn1a, Bak1	Pik3cd	7	No
mmu04012	ErbB signaling pathway	0.956352	7	0.0526316	0.00099	0.048	Cdkn1a, Areg, Hras	Pik3cd	4	Yes
mmu04611	Platelet activation	0.956352	5	0.0454545	0.005	0.005	Actg1	Pik3cd, Adcy7, Prkacb, Fyn, Lcp2	6	No
mmu04371	Apelin signaling pathway	0.948448	10	0.0454545	0.0066	0.0066	Gnb2, Hras, Ccnd1, Cdh1	Adcy7, Prkacb	6	No
mmu04666	Fc gamma R-mediated phagocytosis	0.944545	10	0.0515873	0.033	0.033	Marcks	Ptprc, Pik3cd, Rac2	4	No
mmu04110	Cell cycle	0.936288	10	0.0694444	0.00014	0.01	Anapc13, Rbx1, Cdkn1a, Cdc20, Cdc25a, Ccnb2, Ccnd1		8	No
mmu04310	Wnt signaling pathway	0.927371	10	0.0454545	2.1e-05	2.1e-05	Fzd5, Ccnd1, Tcf7l2, Rbx1, Cacybp, Lgr4	Rac2, Prkacb	8	Yes
mmu04068	FoxO signaling pathway	0.925501	4	0.0501253	0.0044	0.0057	Hras, Ccnb2, Ccnd1, Cdkn1a	Pik3cd, Fasl	6	Yes
mmu04917	Prolactin signaling pathway	0.84384	10	0.0490431	0.00052	0.029	Hras, Ccnd1	Pik3cd	3	No
mmu04120	Ubiquitin mediated proteolysis	0.83768	10	0.0454545	0.00016	0.00023	Elob, Rbx1, Cdc20, Ube2c, Anapc13, Uba52		7	No
mmu04933	AGE-RAGE signaling pathway in diabetic complications	0.822668	7	0.0526316	0.0014	0.0018	Hras, Ccnd1	Bcl2, Pik3cd	4	No
mmu04380	Osteoclast differentiation	0.817395	6	0.0454545	0.0026	0.0035		Fyn, Pik3cd, Junb, Tyrobp, Lcp2	6	No
mmu01521	EGFR tyrosine kinase inhibitor resistance	0.765081	10	0.0869565	0.00059	0.026	Hras	Pik3cd, Bcl2	3	No
mmu03008	Ribosome biogenesis in eukaryotes	0.765081	10	0.0454545	0.0012	0.0015	Nop58, Nop10, Nhp2		4	No
mmu04630	JAK-STAT signaling pathway	0.726343	10	0.108187	0.00033	0.015	Ccnd1, Cdkn1a, Hras	Il21r, Bcl2, Pik3cd	6	Yes
mmu04014	Ras signaling pathway	0.715029	4	0.0490431	0.028	0.037	Hras, Gnb2	Pik3cd, Rac2, Fasl, Ets1, Zap70, Prkacb	8	No
mmu05231	Choline metabolism in cancer	0.708409	9	0.0555556	0.033	0.049	Hras	Pik3cd, Rac2	3	No
mmu04657	IL-17 signaling pathway	0.708409	10	0.0851449	0.041	0.049	Hsp90ab1, Hsp90aa1, Hsp90b1		4	No
mmu04360	Axon guidance	0.437189	10	0.0930736	0.00076	0.013	Hras	Rac2, Fyn, Pik3cd	4	No
