# Supplementary material for: RIPK1 ablation in T cells results in spontaneous enteropathy and TNF-driven villus atrophy
Source: EMBO Rep. 2025 Apr 30;26(10):2654–82. doi: 10.1038/s44319-025-00441-5 (PMC12117051; doi:10.1038/s44319-025-00441-5)
Supplement: Supplementary file 6 — Source data Fig. 5 [file 44319_2025_441_MOESM6_ESM.zip]

Archive with 8 entries (4 files):
- Figure 5/
- Figure 5/5A/
- Figure 5/5A/UMAP.png
- Figure 5/5A/UMAP.svg
- Figure 5/5B/
- Figure 5/5B/5B.xlsx
- Figure 5/5C/
- Figure 5/5C/5C.xlsx
