# Supplementary material for: RIPK1 ablation in T cells results in spontaneous enteropathy and TNF-driven villus atrophy
Source: EMBO Rep. 2025 Apr 30;26(10):2654–82. doi: 10.1038/s44319-025-00441-5 (PMC12117051; doi:10.1038/s44319-025-00441-5)
Supplement: Supplementary file 6 — Source data Fig. 5 [file 44319_2025_441_MOESM6_ESM.zip › Figure 5/5B/5B.xlsx]

## Sheet: Sheet1
ID	Term_Description	Fold_Enrichment	occurrence	support	lowest_p	highest_p	Up_regulated	Down_regulated	Gene_count	Selected
mmu05321	Inflammatory bowel disease	8.85947	10	0.0678161	4.7e-10	6e-08	Tgfb1, Il17a, Jun, Il18rap, Il18r1, Rora	Il4ra, Nfatc1, Il12rb2, Il21r	10	Yes
mmu04061	Viral protein interaction with cytokine and cytokine receptor	8.36846	10	0.105296	1.3e-11	6.8e-07	Ccr1, Ccr2, Ccr4, Ccr6, Cxcl3, Il2ra, Il18rap, Il18r1	Ccl5, Ccr5, Ccr9, Il6st, Tnfrsf1a, Tnfrsf1b	14	No
mmu04659	Th17 cell differentiation	6.26691	10	0.25	2.2e-12	2.4e-10	Jun, Il2ra, Il17a, Rora, Irf4, Tgfb1, Cd3g, Hif1a	Nfatc1, Il4ra, Il21r, Il6st	12	Yes
mmu04060	Cytokine-cytokine receptor interaction	5.30914	10	0.105296	9.8e-13	4.2e-12	Il18rap, Il18r1, Il1r2, Il17a, Tgfb1, Tnfrsf4, Tnfrsf9, Tnfsf8, Ltb, Il2ra, Cxcr6, Cxcl3, Tnfsf11, Ccr1, Ccr2, Ccr4, Ccr6, Tnfrsf25	Il6st, Cd27, Fasl, Il21r, Il4ra, Il12rb2, Tnfrsf1a, Tnfrsf1b, Ccr5, Ccr9, Ccl5	29	Yes
mmu04660	T cell receptor signaling pathway	5.1004	10	0.283482	5.6e-12	6.3e-07	Jun, Cdc42, Cd3g, Ctla4	Pik3r1, Nfatc1, Itk, Grap2, Fyn, Ptprc, Ppp2r5a	11	Yes
mmu05323	Rheumatoid arthritis	5.08852	10	0.140394	4.7e-07	8.9e-07	Tnfsf11, Il17a, Tgfb1, Ltb, Cxcl3, Jun, Ctla4	Ccl5	8	No
mmu04658	Th1 and Th2 cell differentiation	5.08852	10	0.0645161	2.7e-05	0.0038	Cd3g, Jun, Il2ra, Notch2, Rbpj	Nfatc1, Il12rb2, Il4ra	8	Yes
mmu04380	Osteoclast differentiation	4.66447	10	0.267561	3.4e-05	7.1e-05	Tnfsf11, Jun, Tgfb1, Cyba, Itpr1	Nfatc1, Fyn, Pik3r1, Junb, Tnfrsf1a, Socs3	11	No
mmu00010	Glycolysis / Gluconeogenesis	4.65122	10	0.033908	2e-12	6.4e-07	Ldha, Pkm, Eno1, Gapdh, Tpi1, Pgk1		7	Yes
mmu04929	GnRH secretion	4.61517	3	0.0333333	0.00062	0.00062	Plcb4, Itpr1	Prkca, Pik3r1	4	No
mmu05211	Renal cell carcinoma	4.57966	10	0.203448	1.1e-06	9.1e-05	Tgfb1, Epas1, Hif1a, Cdc42, Jun	Pik3r1	6	No
mmu01230	Biosynthesis of amino acids	4.56962	10	0.033908	1.4e-14	1.5e-06	Tpi1, Gapdh, Pgk1, Eno1, Pkm, Taldo1	Got1	7	Yes
mmu04668	TNF signaling pathway	4.51028	10	0.101724	3.6e-05	3.6e-05	Jun, Cxcl3, Il18r1	Tnfrsf1a, Tnfrsf1b, Pik3r1, Ccl5, Socs3, Junb	9	Yes
mmu04710	Circadian rhythm	4.51028	3	0.0333333	0.00017	0.00017	Rora, Nfil3, Bhlhe40		4	No
mmu04971	Gastric acid secretion	4.44296	10	0.0655914	0.007	0.0092	Plcb4, Itpr1, Actb, Actg1	Prkca, Car2	6	No
mmu04670	Leukocyte transendothelial migration	4.42096	10	0.250319	3e-07	0.00054	Actb, Actg1, Myl12a, Cyba, Cdc42	Pik3r1, Prkca, Itk, Rhoh	9	Yes
mmu05142	Chagas disease	4.26779	10	0.0714286	8e-05	0.0045	Jun, Plcb4, Tgfb1, Cd3g	Tnfrsf1a, Pik3r1, Fasl, Ccl5	8	No
mmu04210	Apoptosis	4.13442	10	0.190524	3.7e-08	3.7e-08	Pmaip1, Bcl2a1b, Bcl2a1d, Jun, Itpr1, Actb, Actg1	Pik3r1, Tnfrsf1a, Fasl	10	Yes
mmu04919	Thyroid hormone signaling pathway	4.02268	10	0.193548	1.7e-05	0.0011	Itgav, Plcb4, Hif1a, Actb, Actg1, Notch2	Pik3r1, Prkca, Slc16a10	9	No
mmu04970	Salivary secretion	3.91682	2	0.0322917	0.0052	0.0074	Plcb4, Itpr1, Atp2b4, Cst3	Prkca, Lyz1	6	No
mmu04062	Chemokine signaling pathway	3.81639	10	0.0715198	2.9e-14	1.4e-08	Ccr6, Ccr1, Ccr2, Ccr4, Cxcr6, Cxcl3, Plcb4, Cdc42	Ccr9, Ccr5, Ccl5, Pik3r1, Itk	13	Yes
mmu04933	AGE-RAGE signaling pathway in diabetic complications	3.73431	10	0.2	0.00056	0.019	Jun, Cdc42, Plcb4, Tgfb1	Pik3r1, Nfatc1, Prkca	7	No
mmu04611	Platelet activation	3.72098	10	0.15877	5e-06	1.6e-05	Itpr1, Plcb4, Ppp1ca, Myl12a, Actb, Actg1	Pik3r1, Gna13, Fyn	9	No
mmu05418	Fluid shear stress and atherosclerosis	3.70246	10	0.178571	2.7e-05	0.0001	Jun, Cyba, Txn1, Itgav, Actb, Actg1, Il1r2, Sdc4	Pik3r1, Tnfrsf1a	10	No
mmu04666	Fc gamma R-mediated phagocytosis	3.67504	10	0.083912	1.6e-05	0.009	Cdc42, Cfl1, Marcksl1	Ptprc, Pik3r1, Prkca	6	No
mmu05230	Central carbon metabolism in cancer	3.64802	5	0.0333333	0.0016	0.0073	Hif1a, Pkm, Ldha, Kit	Pik3r1	5	No
mmu05146	Amoebiasis	3.61762	3	0.0322581	0.035	0.035	Cxcl3, Il1r2, Plcb4, Tgfb1, Serpinb6a	Pik3r1, Prkca	7	No
mmu05417	Lipid and atherosclerosis	3.56196	10	0.225806	0.00043	0.0011	Plcb4, Jun, Atf6, Cyba, Cxcl3, Xbp1, Cdc42, Itpr1	Pik3r1, Ccl5, Nfatc1, Tnfrsf1a, Fasl, Prkca	14	No
mmu04928	Parathyroid hormone synthesis, secretion and action	3.54379	4	0.031754	0.017	0.032	Itpr1, Plcb4, Mmp25, Tnfsf11, Runx2, Wnk1	Prkca, Gna13	8	No
mmu04370	VEGF signaling pathway	3.48162	9	0.0714286	0.0015	0.0074	Cdc42, Mapkapk2	Pik3r1, Prkca	4	Yes
mmu04071	Sphingolipid signaling pathway	3.45134	10	0.125	6.6e-05	6.6e-05	Plcb4	Pik3r1, Prkca, Gna13, Cers4, Ppp2r5a, Tnfrsf1a, Fyn	8	No
mmu05017	Spinocerebellar ataxia	3.43475	3	0.0333333	0.018	0.018	Plcb4, Itpr1, Atxn1, Rora, Rbpj, Xbp1, Slc25a5	Prkca, Pik3r1	9	No
mmu04730	Long-term depression	3.42159	3	0.0322581	0.0023	0.0045	Plcb4, Itpr1	Gna13, Prkca	4	No
mmu05205	Proteoglycans in cancer	3.41254	10	0.3	3.8e-11	3.1e-08	Ppp1ca, Itpr1, Cdc42, Actb, Actg1, Tgfb1, Hif1a, Itgav, Sdc4	Pik3r1, Ddx5, Prkca, Fasl	13	No
mmu04640	Hematopoietic cell lineage	3.38271	10	0.0983871	6.1e-05	0.0001	Kit, Il1r2, Cd3g, Cd5, Il2ra	Il4ra	6	No
mmu04921	Oxytocin signaling pathway	3.33222	10	0.16129	0.00044	0.0017	Itpr1, Plcb4, Myl6, Actb, Actg1, Ppp1ca, Jun	Prkca, Nfatc1	9	No
mmu05167	Kaposi sarcoma-associated herpesvirus infection	3.30754	10	0.183036	8.7e-06	0.0014	Hif1a, Ccr1, Ccr4, Cxcl3, Itpr1, Jun, Mapkapk2	Pik3r1, Tnfrsf1a, Il6st, Ccr5, Nfatc1	12	No
mmu04066	HIF-1 signaling pathway	3.27633	10	0.120072	1.7e-08	1.3e-05	Hif1a, Ldha, Gapdh, Eno1, Pgk1	Pik3r1, Prkca	7	Yes
mmu05412	Arrhythmogenic right ventricular cardiomyopathy	3.22163	10	0.0983871	0.00018	0.00036	Itgav, Itgb7, Actb, Actg1, Actn2		6	No
mmu04932	Non-alcoholic fatty liver disease	3.21235	10	0.131183	0.00059	0.013	Tgfb1, Jun, Cdc42, Cox4i1, Xbp1	Socs3, Pik3r1, Fasl, Tnfrsf1a	9	No
mmu05164	Influenza A	3.20084	10	0.103571	3.3e-05	5.6e-05	Slc25a5, Actb, Actg1	Pik3r1, Socs3, Ccl5, Prkca, Nup98, Fasl, Tnfrsf1a	10	No
mmu05203	Viral carcinogenesis	3.16679	10	0.103571	0.0043	0.0091	Jun, Pmaip1, Rbpj, Ccr4, Ywhae, Ywhah, Pkm, Cdc42, Mapkapk2	Pik3r1, Ccr5, Il6st	12	No
mmu04114	Oocyte meiosis	3.12875	10	0.0350985	0.0069	0.0069	Itpr1, Ywhae, Ywhah, Ppp1ca, Ar	Ppp2r5a, Slk	7	No
mmu05132	Salmonella infection	3.11472	10	0.292857	3.4e-06	0.0002	Jun, Cdc42, Actb, Actg1, Arf1, Txn1, Gapdh, Pfn1, Myl12a, Anxa2, S100a10	Rhoh, Ptprc, Tnfrsf1a	14	No
mmu05170	Human immunodeficiency virus 1 infection	3.10081	10	0.131183	0.00052	0.00052	B2m, Itpr1, Jun, Cfl1, Cd3g	Pik3r1, Tnfrsf1a, Nfatc1, Prkca, Ccr5, Fasl, Tnfrsf1b	12	No
mmu05235	PD-L1 expression and PD-1 checkpoint pathway in cancer	3.10081	10	0.0678161	0.0041	0.0061	Jun, Cd3g, Hif1a	Pik3r1, Nfatc1	5	No
mmu05140	Leishmaniasis	3.10081	10	0.0333333	0.008	0.013	Tgfb1, Marcksl1, Jun, Cyba		5	No
mmu05163	Human cytomegalovirus infection	3.08598	10	0.101724	4.1e-05	0.0097	Itgav, Itpr1, Plcb4, Ccr1, B2m	Pik3r1, Fasl, Tnfrsf1a, Nfatc1, Gna13, Ccl5, Ccr5, Prkca	13	No
mmu04912	GnRH signaling pathway	3.06253	10	0.0678161	0.0027	0.016	Plcb4, Cdc42, Itpr1, Jun	Prkca	5	No
mmu04022	cGMP-PKG signaling pathway	2.99676	10	0.0655914	0.00067	0.026	Ppp1ca, Itpr1, Pde5a, Plcb4, Atp2b4, Slc25a5	Nfatc1, Pde3b, Gna13	9	No
mmu04621	NOD-like receptor signaling pathway	2.97084	7	0.0344828	0.00059	0.037	Jun, Itpr1, Plcb4, Txn1, Cyba, Cxcl3, Ywhae	Antxr2, Ccl5, Defa24	10	No
mmu04510	Focal adhesion	2.966	10	0.278556	2.8e-09	5.5e-08	Itgb7, Itgav, Cdc42, Myl12a, Ppp1ca, Jun, Actb, Actg1	Pik3r1, Prkca, Fyn	11	No
mmu05210	Colorectal cancer	2.95316	10	0.16954	0.00017	0.01	Tgfb1, Jun, Pmaip1, Areg	Pik3r1	5	No
mmu04625	C-type lectin receptor signaling pathway	2.94731	10	0.0983871	0.0011	0.032	Lsp1, Mapkapk2, Itpr1, Jun	Nfatc1, Pik3r1	6	No
mmu01200	Carbon metabolism	2.91841	10	0.033908	5.8e-13	1.5e-05	Pgk1, Gapdh, Tpi1, Taldo1, Eno1, Pkm	Got1	7	No
mmu04917	Prolactin signaling pathway	2.91841	4	0.0322581	7.3e-05	0.0025	Cish, Tnfsf11	Pik3r1, Socs3	4	No
mmu04820	Cytoskeleton in muscle cells	2.87612	10	0.0983871	0.00024	0.00086	Itgav, Itgb7, Vim, Actn2, Sdc4, Capzb, Inf2, Nebl, Eno1, Actb, Actg1	Sun2	12	No
mmu05410	Hypertrophic cardiomyopathy	2.81892	10	0.163978	3.2e-06	1.2e-05	Itgav, Itgb7, Tgfb1, Actb, Actg1		6	No
mmu04935	Growth hormone synthesis, secretion and action	2.80828	4	0.0322917	9.5e-05	0.028	Itpr1, Plcb4	Prkca, Pik3r1, Socs3, Junb	6	No
mmu04810	Regulation of actin cytoskeleton	2.7951	10	0.190524	1.6e-11	7.2e-08	Tmsb4x, Pfn1, Cfl1, Ppp1ca, Myl12a, Cdc42, Itgav, Itgb7, Actb, Actg1	Pik3r1, Gna13	12	No
mmu04520	Adherens junction	2.78725	10	0.16954	2e-06	0.00014	Cdc42, Actb, Actg1, Myl12a	Fyn	5	No
mmu04725	Cholinergic synapse	2.78725	9	0.0357143	4.7e-05	0.044	Plcb4, Itpr1	Prkca, Pik3r1, Fyn	5	No
mmu04960	Aldosterone-regulated sodium reabsorption	2.75628	1	0.03125	0.00036	0.00036		Pik3r1, Prkca	3	No
mmu04722	Neurotrophin signaling pathway	2.75628	10	0.107143	0.001	0.021	Jun, Mapkapk2, Cdc42, Ywhae	Pik3r1, Fasl	6	No
mmu04270	Vascular smooth muscle contraction	2.73458	3	0.0322581	0.024	0.047	Myl6, Ppp1ca, Plcb4, Itpr1	Prkca, Prkch, Gna13	7	No
mmu05166	Human T-cell leukemia virus 1 infection	2.72872	6	0.0357599	0.0021	0.0058	Slc25a5, Tspo, Tgfb1, Il2ra, Il1r2, Cd3g, Jun, B2m	Nfatc1, Tnfrsf1a, Pik3r1	11	No
mmu05414	Dilated cardiomyopathy	2.72599	10	0.163978	3.8e-06	1.4e-05	Itgav, Itgb7, Actb, Actg1, Tgfb1		6	No
mmu04070	Phosphatidylinositol signaling system	2.72599	8	0.033908	2.8e-07	0.0038	Plcb4, Itpr1	Pik3r1, Itpkb, Prkca	5	No
mmu04218	Cellular senescence	2.64603	8	0.033908	0.0052	0.017	Ppp1ca, Mapkapk2, Itpr1, Tgfb1, Slc25a5	Pik3r1, Zfp36l2, Nfatc1	8	Yes
mmu05100	Bacterial invasion of epithelial cells	2.61121	10	0.172619	2.5e-06	0.00017	Cdc42, Actb, Actg1	Pik3r1	4	No
mmu04922	Glucagon signaling pathway	2.58401	5	0.0322581	0.00019	0.011	Pkm, Plcb4, Itpr1, Ldha	Pde3b	5	Yes
mmu04072	Phospholipase D signaling pathway	2.55361	10	0.0952621	0.00013	0.00026	Kit, Plcb4, Arf1	Pik3r1, Prkca, Gna13, Fyn	7	No
mmu04630	JAK-STAT signaling pathway	2.51205	10	0.0727513	2.2e-11	1.7e-06	Il2ra, Cish	Il4ra, Il21r, Il12rb2, Il6st, Socs3, Pik3r1	8	Yes
mmu04750	Inflammatory mediator regulation of TRP channels	2.5015	3	0.0333333	0.00015	0.00015	Plcb4, Itpr1, Ppp1ca	Pik3r1, Prkca, Prkch	6	No
mmu05415	Diabetic cardiomyopathy	2.49451	10	0.0727513	0.0023	0.0075	Slc25a5, Cyba, Cox4i1, Tgfb1, Plcb4, Gapdh, Ppp1ca	Prkca, Pik3r1	9	No
mmu04012	ErbB signaling pathway	2.48065	10	0.0350985	0.0041	0.016	Jun, Areg	Prkca, Pik3r1	4	Yes
mmu04650	Natural killer cell mediated cytotoxicity	2.45609	10	0.101724	7.8e-05	0.0082		Nfatc1, Fyn, Prkca, Pik3r1, Fasl	6	No
mmu05231	Choline metabolism in cancer	2.45003	10	0.0350985	0.0042	0.027	Jun, Hif1a	Pik3r1, Prkca	4	No
mmu05135	Yersinia infection	2.43998	10	0.166667	9.9e-06	0.00049	Actb, Actg1, Jun, Cdc42	Nfatc1, Pik3r1	6	No
mmu04664	Fc epsilon RI signaling pathway	2.40063	10	0.0363757	5.4e-06	0.015		Fyn, Pik3r1, Prkca	4	Yes
mmu04924	Renin secretion	2.36253	2	0.0322917	0.003	0.0042	Plcb4, Itpr1	Pde3b	3	No
mmu04920	Adipocytokine signaling pathway	2.28983	10	0.0333333	0.0014	0.0014		Socs3, Tnfrsf1b, Tnfrsf1a	4	Yes
mmu04613	Neutrophil extracellular trap formation	2.26988	8	0.0357599	0.004	0.0076	Plcb4, Slc25a5, Cyba, Actb, Actg1	Pik3r1, Prkca	7	No
mmu04360	Axon guidance	2.26802	10	0.163978	6e-05	0.0021	Cdc42, Fes, Cfl1, Myl12a	Fyn, Prkca, Pik3r1, Ablim1	8	No
mmu04390	Hippo signaling pathway	2.25514	10	0.0678161	0.00021	0.00021	Areg, Ppp1ca, Ywhae, Ywhah, Actb, Actg1, Tgfb1		8	Yes
mmu04925	Aldosterone synthesis and secretion	2.25514	2	0.0322917	0.0081	0.012	Itpr1, Plcb4, Atp2b4	Prkca	4
mmu04010	MAPK signaling pathway	2.22148	10	0.0491071	0.0005	0.00084	Kit, Mapkapk2, Tgfb1, Cdc42, Jun, Areg	Dusp10, Fasl, Prkca, Stk4, Tnfrsf1a, Nfatc1	12	Yes
mmu05212	Pancreatic cancer	2.22148	9	0.0357143	6.9e-05	0.019	Cdc42, Tgfb1	Pik3r1	3	No
mmu04145	Phagosome	2.20502	10	0.0333333	0.0017	0.0046	Itgav, Actb, Actg1, Cyba, Sec61b, Coro1a		7	No
mmu05223	Non-small cell lung cancer	2.18881	3	0.0333333	0.0025	0.0025		Prkca, Pik3r1, Stk4	4	No
mmu04926	Relaxin signaling pathway	2.17601	10	0.0363757	0.018	0.045	Tgfb1, Plcb4, Jun	Pik3r1, Prkca	5	No
mmu05416	Viral myocarditis	2.15709	10	0.133333	0.0055	0.01	Actb, Actg1	Fyn	3	No
mmu01524	Platinum drug resistance	2.06721	10	0.0333333	0.0063	0.0063	Pmaip1	Fasl, Pik3r1	3	No
mmu04931	Insulin resistance	2.06721	10	0.0333333	0.0071	0.0071	Ppp1ca	Tnfrsf1a, Pik3r1, Socs3	4	No
mmu04530	Tight junction	2.03889	10	0.0952621	2.4e-05	0.001	Cdc42, Actb, Actg1, Jun, Myl6, Myl12a		7	Yes
mmu05160	Hepatitis C	2.02502	10	0.0357143	0.016	0.016	Ywhae, Ywhah	Socs3, Pik3r1, Tnfrsf1a, Fasl	6	No
mmu05206	MicroRNAs in cancer	2.02502	3	0.0333333	0.025	0.025	Zeb2, Notch2, Vim	Pik3r1, Abcb1a, Prkca	6	No
mmu05161	Hepatitis B	1.99784	10	0.033908	0.0017	0.0025	Jun, Tgfb1	Prkca, Nfatc1, Pik3r1, Fasl	6	No
mmu05162	Measles	1.98452	10	0.0635081	0.023	0.033	Il2ra, Cd3g, Jun	Pik3r1, Fasl	5	No
mmu04915	Estrogen signaling pathway	1.96487	10	0.070197	0.012	0.017	Jun, Plcb4, Itpr1	Pik3r1	4	No
mmu04015	Rap1 signaling pathway	1.93612	10	0.107143	2.1e-05	0.00036	Kit, Pfn1, Actb, Actg1, Plcb4, Cdc42	Pik3r1, Prkca	8	No
mmu04814	Motor proteins	1.87219	8	0.0333333	0.0047	0.0065	Capzb, Myo1e, Myl6, Myl12a, Actb, Actg1		7	No
mmu04657	IL-17 signaling pathway	1.83752	3	0.0333333	0.0042	0.027	Jun, Il17a, Cxcl3		4	Yes
mmu05222	Small cell lung cancer	1.83752	10	0.0333333	0.016	0.033	Itgav, Cks2	Pik3r1	3	No
mmu04512	ECM-receptor interaction	1.83752	10	0.0333333	0.016	0.033	Itgav, Sdc4, Itgb7		4	Yes
mmu04514	Cell adhesion molecules	1.77189	10	0.0655914	0.002	0.0053	Itgav, Sdc4, Itgb7, Ctla4	Ptprc	5	Yes
mmu01522	Endocrine resistance	1.75105	10	0.0333333	0.0073	0.019	Notch2, Jun	Pik3r1	3	No
mmu04371	Apelin signaling pathway	1.6401	4	0.031754	0.021	0.041	Plcb4, Itpr1	Pde3b, Gna13	4	Yes
mmu05207	Chemical carcinogenesis - receptor activation	1.62666	10	0.0491071	0.0015	0.0057	Jun, Tnfsf11, Ar, Notch2	Pik3r1, Prkca	6	No
mmu05208	Chemical carcinogenesis - reactive oxygen species	1.61782	10	0.0333333	0.0059	0.012	Cyba, Cox4i1, Slc25a5, Jun, Hif1a	Pik3r1	6	No
mmu04068	FoxO signaling pathway	1.60042	1	0.03125	0.044	0.044	Tgfb1	Pik3r1, Stk4, Fasl	4	Yes
mmu05225	Hepatocellular carcinoma	1.55041	10	0.0350985	0.00011	0.0048	Tgfb1, Actb, Actg1	Pik3r1, Prkca	5	No
mmu04020	Calcium signaling pathway	1.52992	8	0.033908	0.001	0.001	Itpr1, Plcb4, Slc25a5, Atp2b4	Itpkb, Prkca, Nfatc1	7	Yes
mmu04024	cAMP signaling pathway	1.47365	10	0.0333333	1.6e-05	6.8e-05	Atp2b4, Ppp1ca, Jun	Pik3r1, Pde3b, Nfatc1	6	Yes
mmu05214	Glioma	1.45921	3	0.0333333	0.0025	0.0025		Prkca, Pik3r1	3	No
mmu05133	Pertussis	1.43806	10	0.0333333	0.0055	0.01	Cfl1, Jun		3	No
mmu04014	Ras signaling pathway	1.39102	2	0.0334821	0.0016	0.049	Kit, Cdc42	Pik3r1, Prkca, Fasl, Stk4	6	Yes
mmu04150	mTOR signaling pathway	1.33189	1	0.03125	0.026	0.026		Pik3r1, Prkca, Tnfrsf1a, Slc3a2	5	Yes
mmu01521	EGFR tyrosine kinase inhibitor resistance	1.32301	3	0.0333333	0.0034	0.0034		Prkca, Pik3r1	3	No
mmu04310	Wnt signaling pathway	1.20274	5	0.0344828	0.036	0.036	Plcb4, Jun	Nfatc1, Prkca	4	Yes
mmu04137	Mitophagy - animal	1.07854	10	0.0333333	0.024	0.031	Jun, Hif1a		3	Yes
mmu04217	Necroptosis	1.07854	10	0.0333333	0.044	0.044	Slc25a5	Tnfrsf1a, Fasl	3	No
mmu03010	Ribosome	0.775204	10	0.0357143	0.017	0.017		Rps27, Rpl12	3	No
