# Supplementary material for: RIPK1 ablation in T cells results in spontaneous enteropathy and TNF-driven villus atrophy
Source: EMBO Rep. 2025 Apr 30;26(10):2654–82. doi: 10.1038/s44319-025-00441-5 (PMC12117051; doi:10.1038/s44319-025-00441-5)
Supplement: Supplementary file 6 — Source data Fig. 5 [file 44319_2025_441_MOESM6_ESM.zip › Figure 5/5C/5C.xlsx]

## Sheet: Sheet1
gene	p_val	pct.1 (RIPK1fl/fl)	pct.2 (RIPK1ΔCd4)	p_val_adj (Y-axis)	avg_log2FC (X-axis)	score		Cluster:
Cxcl3	5.45934e-44	0.226	0.028	1.29867e-39	2.33018	38.8865		TCRb+ CD4+ LP T cells
Iglc1	1.39529e-140	0.726	0.157	3.31913e-136	1.89052	135.479
Zeb2	3.13368e-67	0.569	0.184	7.45439e-63	1.51014	62.1276
Tmem176a	1.38236e-66	0.406	0.081	3.28835e-62	1.48743	61.483
Areg	8.73209e-33	0.287	0.081	2.07719e-28	1.47248	27.6825
Il17a	4.06508e-28	0.281	0.086	9.67002e-24	1.41142	23.0146
Ly6a	5.11836e-52	0.541	0.214	1.21756e-47	1.37212	46.9145
Serpinb1a	7.55556e-38	0.367	0.119	1.79732e-33	1.33591	32.7454
Tmem176b	2.55489e-61	0.42	0.098	6.07758e-57	1.32808	56.2163
Tnfsf8	6.06506e-37	0.47	0.188	1.44276e-32	1.11041	31.8408
Nebl	1.79467e-42	0.33	0.084	4.26915e-38	0.998958	37.3697
Gpr183	1.75981e-41	0.507	0.2	4.18624e-37	0.997291	36.3782
Lgals1	3.38362e-39	0.375	0.119	8.04895e-35	0.965738	34.0943
Ece1	8.75766e-22	0.225	0.073	2.08327e-17	0.925476	16.6813
Il18r1	6.22176e-35	0.684	0.399	1.48003e-30	0.896002	29.8297
Ppp1r14c	1.35362e-40	0.239	0.037	3.21998e-36	0.887914	35.4921
Actb	2.24102e-48	0.971	0.92	5.33093e-44	0.875002	43.2732
Ccr2	3.11179e-30	0.499	0.236	7.40232e-26	0.861871	25.1306
Cpm	5.78727e-23	0.35	0.153	1.37668e-18	0.853381	17.8612
Capg	3.18619e-34	0.295	0.08	7.57932e-30	0.849562	29.1204
Ostf1	1.80091e-35	0.819	0.624	4.284e-31	0.847716	30.3682
Slc15a3	1.79467e-32	0.245	0.057	4.26916e-28	0.837037	27.3697
Fdx1	2.21204e-26	0.253	0.076	5.26199e-22	0.820616	21.2788
Vim	2.46932e-23	0.35	0.151	5.87402e-19	0.796776	18.2311
Cxcr4	1.23572e-14	0.251	0.116	2.93952e-10	0.783844	9.53172
Tmsb4x	7.50489e-66	0.983	0.978	1.78526e-61	0.772816	60.7483
Il1r2	1.0455e-13	0.233	0.104	2.48704e-09	0.771371	8.60432
Smox	2.19923e-25	0.267	0.087	5.23153e-21	0.757291	20.2814
Plcb4	1.12216e-29	0.231	0.054	2.66938e-25	0.756574	24.5736
Itgb7	4.33939e-29	0.485	0.235	1.03225e-24	0.753625	23.9862
Rbpj	4.16579e-17	0.429	0.249	9.90957e-13	0.746329	12.0039
Kcnmb4	2.96683e-30	0.268	0.073	7.0575e-26	0.738386	25.1513
Iglc3	1.18802e-33	0.163	0.016	2.82606e-29	0.738268	28.5488
Tgfb1	8.32007e-21	0.481	0.265	1.97918e-16	0.736724	15.7035
Il2ra	1.2925e-20	0.208	0.064	3.07461e-16	0.72827	15.5122
Ar	5.20236e-16	0.285	0.134	1.23754e-11	0.727464	10.9074
Pxdc1	5.42566e-11	0.13	0.047	1.29066e-06	0.722645	5.88919
Pde5a	1.3329e-15	0.186	0.066	3.1707e-11	0.71705	10.4988
Tnfsf11	7.647e-16	0.304	0.145	1.81907e-11	0.692613	10.7402
Mpp7	2.09684e-16	0.491	0.301	4.98797e-12	0.669648	11.3021
Dennd5a	7.27828e-24	0.535	0.3	1.73136e-19	0.66701	18.7616
Lmo4	4.17721e-19	0.431	0.231	9.93675e-15	0.662013	14.0028
Dmbt1	3.02389e-27	0.184	0.036	7.19323e-23	0.661891	22.1431
Tnfrsf9	3.15046e-16	0.364	0.188	7.49431e-12	0.653336	11.1253
Mcpt1	8.00671e-30	0.107	0.002	1.90464e-25	0.653267	24.7202
Tnfrsf4	1.18928e-19	0.509	0.291	2.82907e-15	0.64632	14.5484
Slc22a15	1.02502e-22	0.233	0.071	2.43831e-18	0.645963	17.6129
Crip1	9.34513e-18	0.305	0.14	2.22302e-13	0.644942	12.6531
Iglc2	5.30373e-22	0.189	0.05	1.26165e-17	0.64448	16.8991
Gpx1	2.9129e-17	0.422	0.235	6.92921e-13	0.633222	12.1593
Jun	2.45429e-12	0.315	0.171	5.83827e-08	0.631164	7.23372
Arap2	6.09717e-20	0.789	0.647	1.45039e-15	0.620806	14.8385
Itgav	9.77753e-14	0.397	0.232	2.32588e-09	0.619103	8.63341
Fam110a	6.94124e-20	0.392	0.191	1.65118e-15	0.612276	14.7822
Kcnq1ot1	8.28415e-07	0.299	0.202	0.0197063	0.608773	1.70539
Kit	2.62116e-21	0.143	0.027	6.23522e-17	0.606386	16.2051
Furin	1.5136e-24	0.862	0.641	3.60056e-20	0.601116	19.4436
Ltb	7.64818e-13	0.426	0.263	1.81935e-08	0.599305	7.74008
Rab11fip1	4.80643e-18	0.409	0.216	1.14335e-13	0.590747	12.9418
Cyba	6.79746e-16	0.566	0.383	1.61698e-11	0.57816	10.7913
Itm2b	8.5715e-25	0.899	0.799	2.03899e-20	0.562717	19.6906
Anp32a	2.09833e-11	0.462	0.308	4.9915e-07	0.5613	6.30177
S100a6	1.22226e-14	0.14	0.041	2.90752e-10	0.555996	9.53648
Stx11	8.48173e-11	0.295	0.167	2.01763e-06	0.549409	5.69516
Tagln2	6.50575e-13	0.355	0.2	1.54759e-08	0.545517	7.81034
Cd52	2.74875e-17	0.588	0.384	6.53872e-13	0.538425	12.1845
Il18rap	1.66967e-11	0.496	0.34	3.97181e-07	0.537538	6.40101
Xdh	2.70989e-10	0.18	0.083	6.44629e-06	0.536486	5.19069
Epas1	2.27196e-11	0.338	0.195	5.40453e-07	0.535492	6.26724
Nmrk1	1.18217e-12	0.397	0.238	2.81214e-08	0.526053	7.55096
Bhlhe40	2.5372e-19	0.854	0.724	6.03549e-15	0.524246	14.2193
Ifitm2	1.7803e-12	0.237	0.112	4.23498e-08	0.520482	7.37315
Lilr4b	3.27052e-16	0.636	0.43	7.77992e-12	0.519466	11.109
Atp10a	1.98847e-14	0.167	0.058	4.73018e-10	0.518626	9.32512
Srgn	1.09058e-35	0.972	0.963	2.59427e-31	0.517616	30.586
Cxcr6	1.20356e-20	0.873	0.725	2.86302e-16	0.515202	15.5432
Plin2	1.47034e-11	0.242	0.118	3.49765e-07	0.512394	6.45622
Gmfg	7.80971e-15	0.465	0.279	1.85777e-10	0.51204	9.73101
Notch2	6.63469e-15	0.212	0.084	1.57826e-10	0.5111	9.80182
Cpd	1.39937e-14	0.307	0.151	3.32881e-10	0.510727	9.47771
Mapkapk2	4.49668e-13	0.462	0.288	1.06967e-08	0.510678	7.97075
Odc1	1.90143e-24	0.932	0.819	4.52312e-20	0.505498	19.3446
Tspo	4.33517e-13	0.391	0.231	1.03125e-08	0.503501	7.98664
Ly6e	5.57383e-19	0.816	0.639	1.3259e-14	0.501938	13.8775
Uhrf2	1.6206e-11	0.595	0.44	3.85509e-07	0.498574	6.41397
Gm19585	1.4761e-08	0.265	0.157	0.000351134	0.497656	3.45453
Tnfrsf25	8.78708e-15	0.174	0.06	2.09027e-10	0.4965	9.6798
Rora	9.38699e-24	0.913	0.803	2.23298e-19	0.493583	18.6511
Manf	4.94871e-12	0.642	0.483	1.1772e-07	0.491832	6.92915
Ckb	5.03906e-16	0.209	0.078	1.19869e-11	0.491807	10.9213
Bcl2a1d	6.44561e-13	0.512	0.34	1.53328e-08	0.485971	7.81438
Jchain	5.05336e-19	0.922	0.812	1.20209e-14	0.482868	13.9201
Slc25a51	1.47448e-13	0.378	0.215	3.50748e-09	0.481923	8.455
Ifng	0.0422724	0.121	0.091	1	0.477953	0
Igkc	5.62638e-17	1	0.993	1.3384e-12	0.469282	11.8734
Ldha	5.07572e-10	0.513	0.374	1.20741e-05	0.466496	4.91814
Osbpl3	2.81773e-10	0.291	0.166	6.70282e-06	0.465428	5.17374
Pgk1	3.05922e-12	0.375	0.218	7.27728e-08	0.462242	7.13803
Olfr60	2.65917e-17	0.136	0.032	6.32563e-13	0.460133	12.1989
Igha	7.46087e-38	1	0.995	1.77479e-33	0.459321	32.7509
Sh3bgrl3	4.6136e-13	0.667	0.502	1.09748e-08	0.459211	7.9596
Gm26917	1.53676e-07	0.992	0.984	0.00365565	0.456711	2.43704
Cfl1	4.4652e-15	0.795	0.683	1.06218e-10	0.454493	9.9738
Anxa2	1.50689e-12	0.188	0.077	3.58459e-08	0.454236	7.44556
Lsp1	1.08041e-08	0.406	0.275	0.000257008	0.453498	3.59005
Coro1a	1.42484e-08	0.656	0.545	0.000338941	0.447602	3.46988
Mbnl1	5.44472e-19	0.943	0.885	1.29519e-14	0.444889	13.8877
Pqlc1	1.30919e-08	0.164	0.077	0.00031143	0.439756	3.50664
Asb2	1.90659e-12	0.291	0.151	4.53539e-08	0.438811	7.34339
S100a10	7.14388e-10	0.443	0.298	1.69939e-05	0.438809	4.76971
Thy1	1.41602e-11	0.521	0.346	3.36842e-07	0.438033	6.47257
Runx2	2.06448e-09	0.233	0.126	4.911e-05	0.438032	4.30883
Serpinb6a	1.09939e-09	0.143	0.058	2.61523e-05	0.43288	4.58249
Ttc39c	2.08158e-10	0.177	0.078	4.95167e-06	0.43208	5.30525
Atp2b4	1.71693e-09	0.467	0.319	4.08424e-05	0.430861	4.38889
Ston2	2.57026e-11	0.158	0.063	6.11412e-07	0.427566	6.21367
Slco3a1	8.07294e-11	0.174	0.075	1.92039e-06	0.425287	5.71661
Sept11	5.57296e-09	0.265	0.155	0.00013257	0.424374	3.87756
Sec14l1	9.43991e-12	0.167	0.066	2.24557e-07	0.424046	6.64867
Emb	1.3304e-20	0.972	0.931	3.16475e-16	0.422781	15.4997
Capzb	2.1306e-09	0.521	0.383	5.06827e-05	0.418474	4.29514
Pigr	1.663e-10	0.171	0.074	3.95594e-06	0.41789	5.40275
Ehd1	3.88729e-10	0.533	0.37	9.24708e-06	0.415003	5.034
Abcb1b	8.61104e-06	0.416	0.31	0.204839	0.414111	0.688586
Ppme1	6.80114e-11	0.268	0.14	1.61786e-06	0.412339	5.79106
Sdc4	2.44072e-09	0.13	0.053	5.80599e-05	0.411813	4.23612
Adam8	1.19688e-15	0.107	0.021	2.84713e-11	0.409956	10.5456
Cd5	9.20956e-12	0.445	0.273	2.19077e-07	0.407572	6.6594
Hif1a	2.64579e-14	0.847	0.713	6.29381e-10	0.403087	9.20109
Cyb5a	3.29701e-07	0.231	0.137	0.00784292	0.401925	2.10552
Rcor1	5.05011e-10	0.288	0.16	1.20132e-05	0.400219	4.92034
Actg1	1.58205e-20	0.984	0.983	3.76337e-16	0.400026	15.4244
Mdfic	2.54117e-08	0.203	0.109	0.000604493	0.398485	3.21861
Cd53	2.09955e-15	0.888	0.773	4.99441e-11	0.395947	10.3015
Tent5a	2.04835e-06	0.305	0.21	0.0487261	0.395713	1.31224
Avpi1	3.85778e-09	0.132	0.054	9.17688e-05	0.395652	4.0373
Fchsd2	2.83701e-06	0.126	0.063	0.0674868	0.393933	1.17078
Picalm	6.18756e-11	0.616	0.446	1.4719e-06	0.393925	5.83212
Stap1	1.7252e-06	0.216	0.13	0.0410391	0.391582	1.3868
Pmaip1	1.37844e-09	0.203	0.101	3.27904e-05	0.391201	4.48425
Etv6	1.06444e-11	0.194	0.084	2.53209e-07	0.39004	6.59652
Tecpr1	2.76457e-07	0.364	0.252	0.00657636	0.387677	2.18201
Actn2	1.41235e-10	0.276	0.147	3.35971e-06	0.387042	5.4737
Txn1	1.0474e-09	0.402	0.258	2.49157e-05	0.386051	4.60353
Psme2	9.43414e-09	0.479	0.34	0.000224419	0.385179	3.64894
Ccr1	1.42612e-06	0.105	0.047	0.0339245	0.385036	1.46949
Sec61b	4.59696e-09	0.319	0.19	0.000109353	0.384233	3.96117
Fes	4.95326e-09	0.127	0.051	0.000117828	0.380046	3.92875
Clic1	2.20969e-08	0.465	0.328	0.000525641	0.379349	3.27931
Fam129a	2.21708e-09	0.389	0.249	5.27398e-05	0.377049	4.27786
Krtcap2	4.9187e-08	0.257	0.152	0.00117006	0.376737	2.93179
Inf2	6.30785e-10	0.212	0.105	1.50051e-05	0.376334	4.82376
Prelid1	1.60687e-10	0.409	0.258	3.82241e-06	0.375612	5.41766
Reg3b	1.95323e-05	0.155	0.089	0.464634	0.373288	0.332889
Reep5	4.19061e-09	0.36	0.226	9.96862e-05	0.37268	4.00136
Hopx	0.124656	0.454	0.412	1	0.372264	0
Nfil3	2.10135e-06	0.245	0.155	0.0499868	0.368295	1.30114
Clint1	6.24854e-09	0.709	0.578	0.00014864	0.364213	3.82786
Wnk1	1.2584e-07	0.828	0.716	0.00299348	0.363325	2.52382
Ctla4	6.30966e-10	0.797	0.665	1.50094e-05	0.362672	4.82364
Mmp25	3.20941e-11	0.101	0.028	7.63455e-07	0.361865	6.11722
Pim1	1.24804e-07	0.735	0.612	0.00296884	0.361447	2.52741
Ero1l	1.23037e-08	0.229	0.124	0.000292681	0.356011	3.53361
Pecam1	2.66605e-06	0.295	0.193	0.06342	0.353451	1.19777
Gpx2	1.15295e-12	0.119	0.034	2.74263e-08	0.351934	7.56183
Ybx1	3.85444e-07	0.766	0.669	0.00916894	0.35054	2.03768
Ywhah	5.84182e-07	0.338	0.228	0.0138965	0.349383	1.85709
Pfn1	2.95309e-07	0.806	0.732	0.00702481	0.34704	2.15337
Gem	4.71988e-05	0.129	0.071	1	0.345532	0
Fxyd5	3.60345e-07	0.502	0.386	0.00857188	0.343577	2.06692
Mex3c	3.63991e-06	0.284	0.187	0.0865861	0.343165	1.06255
Pkm	9.38006e-07	0.544	0.405	0.0223133	0.342744	1.65144
Hnrnpll	1.84866e-07	0.305	0.194	0.00439759	0.342203	2.35679
Muc13	3.62891e-07	0.144	0.069	0.00863244	0.341434	2.06387
Ncald	1.92352e-11	0.115	0.035	4.57567e-07	0.340174	6.33954
Gm2a	3.44689e-09	0.278	0.155	8.19946e-05	0.340138	4.08621
Irf4	8.93847e-07	0.169	0.091	0.0212628	0.339653	1.67238
Ccr6	1.17159e-07	0.116	0.05	0.00278698	0.33914	2.55487
Myl12a	1.29574e-07	0.654	0.532	0.0030823	0.338315	2.51112
H2-T23	2.36836e-08	0.597	0.452	0.000563386	0.33742	3.24919
Myl12b	7.0176e-06	0.433	0.323	0.166935	0.337109	0.777453
Cd44	4.55492e-05	0.471	0.374	1	0.336664	0
Eno1	8.31733e-10	0.212	0.105	1.97853e-05	0.336643	4.70366
Prelid2	3.18476e-10	0.146	0.058	7.57591e-06	0.336605	5.12057
Hcls1	2.13448e-05	0.338	0.243	0.507751	0.336222	0.294349
Taldo1	3.36263e-08	0.279	0.164	0.000799903	0.335052	3.09696
Mmd	0.00101753	0.206	0.145	1	0.333173	0
Atxn1	1.82278e-07	0.53	0.403	0.00433604	0.332675	2.36291
Hip1r	1.57385e-06	0.278	0.18	0.0374387	0.332211	1.42668
Slc25a5	7.60333e-08	0.553	0.425	0.00180868	0.332118	2.74264
Myo1e	3.05461e-08	0.124	0.052	0.00072663	0.332083	3.13869
Atf6	1.82128e-06	0.211	0.125	0.0433247	0.332034	1.36326
Gch1	6.07775e-08	0.417	0.284	0.00144577	0.331549	2.8399
Sgip1	3.32275e-05	0.113	0.059	0.790415	0.329653	0.102145
Sptssa	7.52991e-06	0.285	0.193	0.179122	0.328585	0.746852
Mier1	4.7215e-08	0.664	0.532	0.00112315	0.328371	2.94956
Ankrd17	2.1736e-05	0.474	0.366	0.517056	0.328193	0.286463
Pdlim1	1.43394e-05	0.211	0.132	0.341106	0.328137	0.46711
H2az1	1.53652e-08	0.918	0.867	0.000365506	0.328122	3.4371
Serf2	3.36501e-05	0.296	0.207	0.800469	0.327862	0.0966553
Spcs2	1.338e-06	0.541	0.425	0.0318283	0.327246	1.49719
Ccr4	4.54187e-08	0.127	0.054	0.00108042	0.327003	2.96641
Gm42819	1.51342e-08	0.129	0.054	0.000360012	0.324588	3.44368
Gltp	5.03783e-09	0.208	0.105	0.00011984	0.324129	3.9214
Cysltr2	3.97902e-06	0.181	0.104	0.0946529	0.323737	1.02387
Nme1	4.7872e-08	0.242	0.135	0.00113878	0.322739	2.94356
Cish	5.57484e-07	0.395	0.272	0.0132614	0.320712	1.87741
Satb1	4.11253e-11	0.834	0.686	9.78288e-07	0.319733	6.00953
Slc25a3	2.31738e-11	0.921	0.844	5.51258e-07	0.319428	6.25864
Arl6ip1	3.20806e-06	0.584	0.455	0.0763134	0.319276	1.1174
Prr7	1.43396e-07	0.355	0.23	0.00341109	0.31926	2.46711
Stat3	3.19805e-06	0.803	0.708	0.0760751	0.319046	1.11876
Marcksl1	2.1567e-07	0.181	0.094	0.00513036	0.318499	2.28985
Tox2	1.73053e-05	0.126	0.067	0.411658	0.318099	0.385463
Hs2st1	2.92385e-07	0.188	0.102	0.00695525	0.318073	2.15769
9930111J21Rik2	8.39377e-07	0.178	0.097	0.0199671	0.317333	1.69968
Bclaf3	6.61404e-06	0.146	0.08	0.157335	0.317315	0.803176
Tank	5.40364e-06	0.428	0.318	0.128542	0.316124	0.890956
Xbp1	8.30561e-07	0.46	0.331	0.0197574	0.315805	1.70427
Serp1	2.38048e-07	0.623	0.488	0.00566268	0.315002	2.24698
Ywhae	1.80009e-06	0.541	0.412	0.0428205	0.313673	1.36835
Ankib1	6.02802e-07	0.223	0.128	0.0143395	0.313277	1.84347
Nucb1	8.76107e-06	0.247	0.158	0.208408	0.312852	0.681085
Rwdd1	1.87114e-07	0.203	0.111	0.00445106	0.312138	2.35154
Ints6	1.7421e-06	0.197	0.115	0.0414412	0.310343	1.38257
Gm49980	5.3035e-08	0.16	0.076	0.0012616	0.309807	2.89908
Itpr1	6.66876e-07	0.402	0.279	0.0158636	0.309416	1.7996
Rexo2	3.8348e-05	0.212	0.138	0.912223	0.308275	0.0398989
Ehbp1l1	2.30421e-06	0.157	0.084	0.0548125	0.308106	1.26112
Emp3	2.38689e-09	0.119	0.045	5.67793e-05	0.307274	4.24581
AW112010	0.000121713	0.685	0.593	1	0.306818	0
2900097C17Rik	1.74994e-05	0.443	0.329	0.416275	0.3064	0.38062
Cd164	9.93544e-05	0.555	0.47	1	0.30605	0
Arf1	7.98399e-08	0.594	0.45	0.00189923	0.305883	2.72142
Cst3	1.96843e-06	0.247	0.153	0.0468251	0.305757	1.32952
Il2rb	2.59738e-08	0.805	0.689	0.000617866	0.305622	3.20911
Baz1b	2.84707e-05	0.372	0.271	0.677262	0.303952	0.169243
Tpi1	4.19403e-07	0.146	0.071	0.00997676	0.303554	2.00101
Ahnak	2.09035e-05	0.388	0.288	0.497253	0.30346	0.303423
Anxa6	4.06548e-07	0.288	0.18	0.00967097	0.302912	2.01453
Ifi27	8.67323e-07	0.318	0.21	0.0206319	0.299341	1.68546
Myl6	2.88845e-09	0.73	0.589	6.87105e-05	0.298891	4.16298
Slc25a4	9.95343e-06	0.24	0.153	0.236772	0.296357	0.625669
Dipk2a	0.000287517	0.203	0.138	1	0.296122	0
Cd3g	2.73375e-07	0.732	0.64	0.00650306	0.29579	2.18688
Magt1	1.11142e-06	0.138	0.068	0.0264384	0.295094	1.57777
Xlr4b	8.30993e-08	0.198	0.105	0.00197677	0.294844	2.70404
Uhrf1bp1l	5.47415e-07	0.192	0.106	0.0130219	0.294764	1.88533
Cdc42	5.12886e-07	0.749	0.644	0.0122005	0.293876	1.91362
Ssr3	4.59127e-07	0.384	0.258	0.0109217	0.293412	1.96171
Lgals3	0.000962369	0.183	0.125	1	0.293226	0
Lamc1	5.94099e-06	0.319	0.215	0.141324	0.293017	0.849783
Fmnl1	7.99409e-05	0.223	0.149	1	0.291542	0
Mbnl3	1.08597e-09	0.14	0.055	2.58331e-05	0.29148	4.58782
Rc3h2	0.000167947	0.341	0.256	1	0.2914	0
Ucp2	7.123e-06	0.53	0.422	0.169442	0.290799	0.770979
AI662270	6.05166e-08	0.575	0.435	0.00143957	0.290724	2.84177
Cox4i1	4.17395e-07	0.8	0.682	0.00992899	0.289876	2.00309
Cks2	2.05844e-07	0.135	0.062	0.00489662	0.287413	2.3101
Prdx1	3.99311e-05	0.464	0.348	0.94988	0.286627	0.0223311
Scp2	1.51801e-06	0.234	0.141	0.0361104	0.285789	1.44237
Esyt1	2.08408e-06	0.222	0.132	0.0495762	0.285653	1.30473
Rpn2	7.52511e-07	0.27	0.168	0.0179007	0.282582	1.74713
Pomp	1.69473e-07	0.381	0.251	0.00403142	0.282578	2.39454
Hdlbp	6.11017e-05	0.36	0.264	1	0.281598	0
Atp5e	2.72076e-06	0.433	0.314	0.0647214	0.280278	1.18895
Eif1ax	3.54554e-05	0.177	0.106	0.843414	0.27968	0.0739594
Ndufa4	2.7169e-05	0.287	0.194	0.646297	0.278398	0.189568
Gapdh	1.00991e-07	0.767	0.702	0.00240237	0.278389	2.61936
Actr3	5.62261e-05	0.608	0.525	1	0.277434	0
Pdcl3	3.69842e-07	0.217	0.124	0.00879781	0.277256	2.05563
Ppp1ca	5.59355e-07	0.49	0.355	0.0133059	0.276413	1.87595
Mvb12a	6.90664e-07	0.135	0.066	0.0164295	0.275862	1.78438
Gm47015	3.70956e-05	0.122	0.066	0.88243	0.275769	0.0543199
Bcl2a1b	1.52014e-06	0.617	0.495	0.0361612	0.271926	1.44176
Ndufa1	6.36354e-05	0.198	0.127	1	0.271201	0
Thap12	2.18719e-05	0.236	0.152	0.52029	0.270625	0.283755
Atp2a2	2.64125e-05	0.448	0.337	0.628301	0.269313	0.201833
Carnmt1	1.73908e-05	0.332	0.229	0.413692	0.269295	0.383323
Cs	0.000130464	0.166	0.102	1	0.26922	0
Tbcb	1.15159e-06	0.304	0.195	0.0273939	0.269024	1.56235
Cd96	1.42711e-06	0.188	0.103	0.0339482	0.268922	1.46918
Acot7	5.35951e-06	0.126	0.063	0.127492	0.267559	0.894517
Pdia6	0.000532152	0.464	0.373	1	0.26702	0
H13	7.04705e-06	0.31	0.207	0.167635	0.26643	0.775635
Id2	3.19598e-06	0.671	0.535	0.0760259	0.265768	1.11904
Hint1	2.60342e-05	0.336	0.239	0.619302	0.26386	0.208098
Abhd17c	1.298e-06	0.212	0.124	0.0308769	0.263449	1.51037
Ptprcap	8.16232e-05	0.248	0.171	1	0.263076	0
B2m	3.86105e-16	0.977	0.985	9.18467e-12	0.262934	11.0369
Cdk6	0.000143437	0.166	0.102	1	0.262894	0
Ppp1cc	0.000154376	0.591	0.496	1	0.262099	0
Sarnp	4.56248e-05	0.254	0.172	1	0.26074	0
Oaz1	1.28366e-11	0.94	0.916	3.05357e-07	0.260346	6.51519
Ern1	2.72321e-05	0.547	0.428	0.647797	0.260026	0.188561
Il2rg	3.2753e-05	0.465	0.356	0.779127	0.258523	0.108392
Sec11c	9.08021e-05	0.51	0.396	1	0.257561	0
Arpc4	8.98083e-06	0.392	0.273	0.213636	0.25723	0.670326
Mrpl33	0.000119256	0.222	0.148	1	0.256601	0
Srp9	1.33132e-05	0.491	0.363	0.316695	0.256168	0.499359
Soat1	5.3279e-05	0.143	0.08	1	0.255916	0
Cenpa	0.000271674	0.426	0.336	1	0.255852	0
Lgals4	0.000220084	0.129	0.075	1	0.255079	0
Cope	1.21657e-05	0.188	0.11	0.289398	0.254484	0.538505
Cd4	2.49512e-05	0.577	0.465	0.593539	0.254287	0.226551
Cox6c	2.68199e-05	0.357	0.252	0.637991	0.254025	0.195186
Dgat1	5.12232e-08	0.963	0.932	0.0012185	0.253113	2.91418
Micos10	0.000681066	0.267	0.193	1	0.25179	0
Dock10	0.00252992	0.678	0.613	1	0.250743	0
Atp5g1	4.77635e-06	0.202	0.119	0.11362	0.250653	0.944546
Apoe	8.92612e-06	0.229	0.143	0.212334	0.250484	0.672979
Ube2j1	3.7193e-05	0.45	0.344	0.884747	0.250437	0.053181
Chd7	0.00776989	0.363	0.405	1	-0.250023	0
Pde7a	0.0011173	0.25	0.31	1	-0.250118	0
Ptger4	0.0281796	0.228	0.265	1	-0.250199	0
Dnajc8	0.0206183	0.34	0.364	1	-0.250292	0
Gimap1os	0.122292	0.115	0.134	1	-0.250426	0
Rpl26	0.000162499	0.707	0.734	1	-0.250932	0
Tspan3	0.00466106	0.147	0.194	1	-0.251532	0
Fos	0.441188	0.33	0.323	1	-0.251794	0
Dgka	0.00213692	0.124	0.173	1	-0.25298	0
Sh2d2a	0.00181815	0.696	0.716	1	-0.253198	0
Dpm1	0.010166	0.133	0.171	1	-0.253527	0
Clk1	0.00816905	0.487	0.513	1	-0.253723	0
Amz2	0.0455897	0.126	0.154	1	-0.253771	0
Nucks1	0.00251158	0.307	0.362	1	-0.254911	0
mt-Rnr2	1.01271e-23	0.986	0.996	2.40903e-19	-0.254933	18.6182
Mdm4	0.0249697	0.164	0.199	1	-0.25524	0
Gimap5	0.0132243	0.219	0.259	1	-0.255783	0
Mxd4	0.0042427	0.22	0.268	1	-0.255945	0
Rnps1	0.0367482	0.136	0.167	1	-0.2576	0
Limd2	0.00322483	0.372	0.417	1	-0.257661	0
Igsf8	0.0106585	0.127	0.167	1	-0.257811	0
Lats2	0.00498511	0.163	0.213	1	-0.257971	0
Ythdf2	0.0160081	0.082	0.115	1	-0.25997	0
Pik3r5	0.00567226	0.085	0.125	1	-0.260292	0
Chd6	0.00293671	0.141	0.19	1	-0.260685	0
Herpud1	0.0809808	0.293	0.31	1	-0.260924	0
Nin	0.0150391	0.189	0.229	1	-0.261185	0
Zfp644	0.00260017	0.2	0.25	1	-0.261827	0
Mcm4	0.00327799	0.093	0.136	1	-0.262104	0
Fam204a	0.0871825	0.167	0.193	1	-0.262224	0
Rapgef6	0.00310813	0.259	0.311	1	-0.262511	0
Gm28791	0.0104735	0.085	0.12	1	-0.262758	0
Dmtf1	0.0215862	0.178	0.214	1	-0.263091	0
Cdk2ap1	0.00436875	0.135	0.184	1	-0.263296	0
Rcc2	0.0629432	0.155	0.181	1	-0.264067	0
Snhg12	0.00622857	0.104	0.145	1	-0.264739	0
Srsf3	0.000323103	0.591	0.623	1	-0.264746	0
Lpxn	0.00284123	0.336	0.383	1	-0.265257	0
Gpn3	0.00903996	0.135	0.176	1	-0.265656	0
Nsmaf	0.0224533	0.132	0.165	1	-0.265774	0
Tesc	0.0118517	0.192	0.234	1	-0.266171	0
Pnrc1	5.02518e-06	0.74	0.764	0.119539	-0.266555	0.92249
Zfp869	0.000914833	0.101	0.151	1	-0.267412	0
Jmjd1c	0.00317318	0.419	0.451	1	-0.267837	0
Kras	0.00785141	0.467	0.491	1	-0.268693	0
Lrrc8d	0.002534	0.388	0.422	1	-0.268952	0
Mfap1a	0.00563906	0.07	0.107	1	-0.269247	0
Wdr82	0.00723202	0.118	0.16	1	-0.269409	0
Nop56	0.0215061	0.13	0.164	1	-0.269646	0
Zbtb20	0.00145402	0.107	0.158	1	-0.269769	0
Smg7	0.00825145	0.166	0.208	1	-0.269807	0
Tob2	0.0190383	0.42	0.461	1	-0.271802	0
Bcl6	0.00949691	0.144	0.188	1	-0.272625	0
Jakmip1	0.00163039	0.226	0.28	1	-0.273783	0
Fam174a	0.00656895	0.178	0.223	1	-0.273843	0
Gm42572	0.045578	0.113	0.14	1	-0.273934	0
Foxn3	0.00494803	0.264	0.31	1	-0.274624	0
Rlim	0.00214844	0.191	0.246	1	-0.274703	0
Ptpn1	0.00128371	0.383	0.439	1	-0.274812	0
Herc1	0.002791	0.332	0.376	1	-0.274907	0
Bptf	0.0662632	0.336	0.348	1	-0.274962	0
Cxcr3	0.000863778	0.104	0.157	1	-0.275187	0
Kmt2e	8.54683e-05	0.54	0.595	1	-0.275447	0
Arid1b	0.00665229	0.105	0.146	1	-0.276149	0
Emd	0.00108027	0.471	0.513	1	-0.277145	0
Cyth1	0.00205216	0.326	0.378	1	-0.277435	0
Fbxo34	0.0386339	0.167	0.203	1	-0.277976	0
Max	0.0714428	0.135	0.159	1	-0.279413	0
Srsf5	5.2824e-07	0.808	0.833	0.0125658	-0.280777	1.90081
Fcho2	0.0275687	0.181	0.212	1	-0.281363	0
Aars	0.00720118	0.152	0.196	1	-0.282791	0
Zfp706	0.00130847	0.212	0.269	1	-0.282998	0
Cherp	0.0017136	0.109	0.158	1	-0.283018	0
Srpk2	0.0449961	0.166	0.194	1	-0.283108	0
Slc25a28	0.00595507	0.127	0.171	1	-0.283259	0
Cirbp	0.000439744	0.388	0.444	1	-0.284171	0
Lsm8	0.000407729	0.234	0.304	1	-0.284532	0
Zswim6	0.0330732	0.42	0.435	1	-0.286046	0
Smco4	0.245249	0.231	0.24	1	-0.287747	0
Lck	0.000617422	0.34	0.4	1	-0.289463	0
Pitpnc1	0.00437799	0.133	0.18	1	-0.289696	0
Prkacb	0.00216864	0.124	0.173	1	-0.290321	0
Mef2d	0.00628694	0.175	0.219	1	-0.290589	0
Elovl5	0.000676811	0.329	0.39	1	-0.291344	0
Fbxl12	0.0217188	0.132	0.163	1	-0.293236	0
Gtf2i	0.0228769	0.284	0.314	1	-0.293725	0
Pxn	0.00197978	0.183	0.236	1	-0.294752	0
Gm47087	0.000712956	0.136	0.195	1	-0.29514	0
Nsd1	0.0404922	0.195	0.223	1	-0.295222	0
Hp1bp3	0.0533436	0.279	0.295	1	-0.29538	0
Fyb	7.40628e-08	0.797	0.838	0.00176181	-0.298267	2.75404
Fosl2	5.79526e-06	0.795	0.846	0.137858	-0.298275	0.860569
Klhl24	0.0149597	0.251	0.288	1	-0.298731	0
Saraf	5.36715e-06	0.555	0.633	0.127674	-0.299397	0.893899
Eml4	0.00323278	0.146	0.195	1	-0.30087	0
Arhgef1	0.00172585	0.223	0.278	1	-0.302078	0
Ldb1	0.000725472	0.101	0.153	1	-0.302211	0
Bcas2	0.0114034	0.284	0.316	1	-0.302245	0
Atp5md	0.000164183	0.527	0.566	1	-0.30256	0
Mcl1	6.46556e-05	0.557	0.609	1	-0.30265	0
Eif4a2	0.000487269	0.416	0.471	1	-0.302717	0
Ptma	2.06654e-10	0.879	0.919	4.91589e-06	-0.302833	5.3084
Gna13	5.19903e-10	0.871	0.898	1.23674e-05	-0.302837	4.90772
Sp4	0.0096926	0.236	0.276	1	-0.303516	0
Elovl6	0.01755	0.076	0.108	1	-0.303531	0
Trnt1	0.0173345	0.183	0.222	1	-0.303851	0
Kmt2c	0.00287531	0.171	0.22	1	-0.304899	0
Donson	0.0016308	0.178	0.232	1	-0.305885	0
Smc3	0.0131272	0.287	0.318	1	-0.306184	0
Ighm	5.49608e-05	0.064	0.123	1	-0.306458	0
Kpna1	0.000565414	0.375	0.44	1	-0.309139	0
Rpl12	3.3968e-12	0.888	0.935	8.0803e-08	-0.309217	7.09257
Ip6k1	0.000485525	0.293	0.356	1	-0.309825	0
Pum1	0.00990522	0.234	0.274	1	-0.310028	0
D8Ertd738e	0.000341718	0.519	0.563	1	-0.310128	0
Zdhhc18	1.56518e-05	0.505	0.555	0.372324	-0.313005	0.429079
Ccnc	0.000426622	0.161	0.226	1	-0.313721	0
Wbp2	0.00502369	0.205	0.25	1	-0.316318	0
Prkcq	0.000150491	0.056	0.106	1	-0.316357	0
Sept6	0.00121928	0.276	0.324	1	-0.31648	0
N4bp2l1	0.00344149	0.127	0.173	1	-0.318199	0
Tinf2	0.00127071	0.152	0.207	1	-0.318302	0
Cdk11b	0.00142199	0.313	0.36	1	-0.319108	0
4833420G17Rik	0.00164762	0.175	0.227	1	-0.319478	0
Sbno1	4.44793e-05	0.594	0.615	1	-0.319495	0
Bex3	0.000990881	0.225	0.279	1	-0.319537	0
Kansl1	0.000441807	0.327	0.387	1	-0.321774	0
Hnrnpr	0.00017756	0.226	0.293	1	-0.321996	0
Tet3	0.00370117	0.166	0.212	1	-0.322219	0
Avl9	0.000259783	0.336	0.392	1	-0.322281	0
Il7r	0.000380701	0.445	0.507	1	-0.322965	0
Eif5	5.5265e-05	0.662	0.698	1	-0.323054	0
Nudt18	3.76204e-05	0.054	0.11	0.894914	-0.325234	0.0482186
Tlk1	0.000987178	0.178	0.236	1	-0.325797	0
Jade1	0.000694118	0.07	0.117	1	-0.326087	0
Klf6	0.0177434	0.454	0.471	1	-0.326916	0
Dbf4	0.0014982	0.138	0.189	1	-0.327194	0
Tbc1d15	0.00423909	0.225	0.266	1	-0.327253	0
Evi2a	4.43651e-05	0.07	0.131	1	-0.32758	0
Sh3bp5l	0.000135199	0.053	0.103	1	-0.327997	0
Fryl	1.2172e-07	0.707	0.778	0.00289547	-0.32802	2.53828
Agfg1	0.000656047	0.357	0.405	1	-0.328298	0
Ccnd2	0.00650328	0.36	0.397	1	-0.328431	0
Dusp2	0.00698746	0.112	0.153	1	-0.328844	0
Ugp2	0.0186357	0.205	0.238	1	-0.329055	0
Oxr1	0.000493777	0.112	0.167	1	-0.329677	0
Map3k1	9.25621e-05	0.288	0.359	1	-0.329861	0
Adora2a	0.000174955	0.287	0.358	1	-0.33141	0
Cipc	0.000196731	0.098	0.156	1	-0.331681	0
Fgd3	0.000355899	0.101	0.157	1	-0.33177	0
Purb	1.16589e-06	0.722	0.751	0.0277341	-0.334434	1.55699
Rps27	2.2894e-11	0.854	0.916	5.44602e-07	-0.335758	6.26392
Snrk	0.00396223	0.147	0.192	1	-0.336496	0
Cux1	0.00345529	0.091	0.133	1	-0.337056	0
Cyld	1.23905e-05	0.307	0.388	0.294745	-0.337411	0.530553
Gm15472	0.00641248	0.256	0.294	1	-0.338297	0
Foxp1	6.38453e-05	0.408	0.48	1	-0.340949	0
Snhg5	0.000989206	0.081	0.128	1	-0.341231	0
Chd2	9.75242e-05	0.515	0.562	1	-0.341364	0
Plcxd2	0.000148118	0.454	0.513	1	-0.344373	0
Cdkn1a	0.000183668	0.436	0.504	1	-0.345091	0
Ccdc50	4.13738e-06	0.119	0.203	0.0984199	-0.348349	1.00692
Crebrf	0.00732898	0.219	0.258	1	-0.349493	0
Ccr9	6.20733e-07	0.296	0.412	0.014766	-0.350741	1.83074
Grk6	0.00102082	0.236	0.292	1	-0.352176	0
Ddx5	2.45599e-19	0.952	0.975	5.8423e-15	-0.3523	14.2334
Smad7	1.50496e-05	0.501	0.568	0.358	-0.354029	0.446117
Slc25a36	7.7996e-05	0.11	0.175	1	-0.35451	0
Tomm34	9.05266e-05	0.166	0.235	1	-0.355128	0
Mctp2	2.72042e-06	0.047	0.111	0.0647134	-0.355773	1.18901
B3galt5	0.000120308	0.051	0.102	1	-0.356628	0
Selplg	1.43297e-05	0.569	0.624	0.340876	-0.356775	0.467404
AW011738	0.000916344	0.136	0.192	1	-0.356778	0
Epsti1	0.00115922	0.206	0.262	1	-0.360308	0
Cir1	4.15512e-05	0.136	0.207	0.98842	-0.361437	0.00505854
A630081D01Rik	0.000186923	0.172	0.24	1	-0.364681	0
Aff1	2.18244e-05	0.456	0.514	0.519158	-0.364772	0.284701
Gm37390	6.43353e-05	0.091	0.155	1	-0.364774	0
Cnot6l	2.04329e-05	0.453	0.513	0.486059	-0.365014	0.313311
Coq10b	0.000684352	0.369	0.413	1	-0.365417	0
Mri1	4.37619e-05	0.098	0.162	1	-0.36606	0
Ppfia1	0.000206094	0.256	0.327	1	-0.367156	0
Matr3	0.000681085	0.375	0.408	1	-0.369392	0
Tnfrsf1b	1.27362e-08	0.654	0.703	0.000302969	-0.36942	3.5186
Slc3a2	4.21028e-07	0.653	0.702	0.0100154	-0.369665	1.99933
Rnf145	0.000373103	0.153	0.211	1	-0.369786	0
Atp6v1h	6.74832e-05	0.073	0.13	1	-0.370981	0
Mfsd6	2.06826e-06	0.381	0.465	0.0491997	-0.371364	1.30804
Phf3	1.19143e-05	0.391	0.457	0.283417	-0.371986	0.547574
Itk	1.35954e-06	0.636	0.671	0.0323408	-0.372884	1.49025
Cdkn2aip	0.000210332	0.107	0.165	1	-0.37293	0
Rcbtb2	0.00601431	0.098	0.138	1	-0.373521	0
Dcun1d4	0.000330907	0.079	0.131	1	-0.374942	0
Stk4	2.48197e-10	0.681	0.767	5.9041e-06	-0.378256	5.22885
A130071D04Rik	3.8071e-05	0.284	0.363	0.905632	-0.379646	0.043048
Serpinb9	2.99145e-05	0.462	0.539	0.711605	-0.380079	0.147761
Tmem131l	2.45659e-05	0.047	0.101	0.584375	-0.38134	0.233309
Cbarp	0.00013118	0.116	0.176	1	-0.38766	0
Stk10	4.77233e-07	0.341	0.436	0.0113524	-0.388512	1.94491
Ss18	0.000215577	0.361	0.413	1	-0.394229	0
mt-Rnr1	2.55007e-33	0.963	0.983	6.06611e-29	-0.394923	28.2171
Ptk2b	7.06605e-06	0.198	0.284	0.168087	-0.39794	0.774465
Nup98	1.30458e-06	0.417	0.485	0.0310333	-0.398843	1.50817
Atf4	3.15038e-06	0.53	0.569	0.0749412	-0.400519	1.12528
Lyz1	5.0329e-09	0.059	0.149	0.000119723	-0.403222	3.92182
Serbp1	1.18286e-11	0.753	0.825	2.81378e-07	-0.40536	6.55071
Gm38062	0.000139861	0.26	0.319	1	-0.405721	0
Cebpb	3.45645e-06	0.231	0.318	0.0822219	-0.407387	1.08501
Ccm2	4.54934e-05	0.183	0.256	1	-0.410209	0
Kdm5a	5.39001e-07	0.447	0.52	0.0128218	-0.414173	1.89205
Aplp2	3.556e-07	0.526	0.59	0.00845902	-0.414889	2.07268
Arhgap31	0.000364101	0.436	0.484	1	-0.415235	0
Sorl1	0.000344271	0.216	0.272	1	-0.416347	0
Cmtm7	1.1822e-05	0.121	0.194	0.281222	-0.418024	0.550951
Smad3	7.4857e-06	0.06	0.124	0.17807	-0.418481	0.74941
Slain1	1.79055e-05	0.194	0.275	0.425937	-0.418935	0.370655
Eprs	1.52884e-06	0.612	0.669	0.0363682	-0.421574	1.43928
Trmt61b	6.55946e-05	0.078	0.138	1	-0.423185	0
Hacd3	1.10285e-05	0.184	0.263	0.262346	-0.424993	0.581125
Atp11b	0.00319684	0.211	0.252	1	-0.426759	0
Ubr2	2.8978e-07	0.242	0.34	0.00689328	-0.427817	2.16157
Ppp1r15a	0.000121521	0.208	0.271	1	-0.429477	0
Lin54	0.000891253	0.312	0.357	1	-0.431675	0
Frmd6	0.000305753	0.073	0.123	1	-0.434437	0
Rhoh	2.30341e-07	0.333	0.422	0.00547935	-0.434527	2.26127
Arid4b	1.41517e-06	0.326	0.415	0.033664	-0.435142	1.47283
Ncoa3	1.8755e-05	0.186	0.262	0.446143	-0.441976	0.350526
Tut4	1.551e-13	0.616	0.736	3.68952e-09	-0.445083	8.43303
Abcb1a	1.19456e-12	0.66	0.76	2.84161e-08	-0.448037	7.54644
Ankrd12	3.10835e-06	0.4	0.484	0.0739413	-0.450126	1.13111
Btbd11	4.28638e-07	0.045	0.114	0.0101965	-0.45044	1.99155
Sun2	4.20954e-07	0.147	0.239	0.0100136	-0.450842	1.99941
Thada	4.10653e-08	0.071	0.158	0.000976862	-0.459716	3.01017
Mxd1	3.71946e-07	0.414	0.509	0.00884786	-0.461353	2.05316
Gdi2	1.15818e-10	0.67	0.71	2.75507e-06	-0.463436	5.55987
Aopep	2.2543e-05	0.278	0.355	0.536254	-0.467515	0.27063
Crbn	6.58931e-08	0.402	0.496	0.00156746	-0.469145	2.8048
Btg2	7.50441e-11	0.668	0.748	1.78515e-06	-0.470106	5.74833
Inpp5d	2.7001e-06	0.22	0.305	0.0642301	-0.47098	1.19226
Gimap7	5.90019e-10	0.464	0.586	1.40354e-05	-0.471337	4.85278
Litaf	2.74624e-07	0.228	0.331	0.00653276	-0.471914	2.1849
Slk	3.85276e-07	0.546	0.582	0.00916495	-0.473004	2.03787
Cd247	3.16459e-06	0.164	0.245	0.0752794	-0.479181	1.12332
Slc35e1	4.29226e-08	0.146	0.242	0.00102104	-0.47931	2.99096
Tapbpl	8.24506e-07	0.098	0.18	0.0196133	-0.479904	1.70745
Cbx4	1.1281e-06	0.285	0.366	0.0268353	-0.48155	1.57129
Ptprc	8.72212e-19	0.837	0.892	2.07482e-14	-0.481796	13.683
Pik3r1	4.78628e-12	0.631	0.73	1.13856e-07	-0.483207	6.94364
Ppp2r5a	9.42751e-09	0.344	0.456	0.000224262	-0.483794	3.64924
Il6st	4.018e-10	0.047	0.141	9.55801e-06	-0.483799	5.01963
Slc16a6	1.66612e-06	0.236	0.326	0.0396337	-0.489387	1.40194
Pde3b	8.6567e-11	0.44	0.556	2.05925e-06	-0.493795	5.68629
Gramd3	1.35766e-07	0.247	0.359	0.0032296	-0.496456	2.49085
Tmem243	9.42398e-07	0.216	0.297	0.0224178	-0.497366	1.64941
Tnfrsf1a	3.14061e-07	0.119	0.21	0.00747088	-0.499672	2.12663
Gm42684	5.3255e-09	0.088	0.187	0.000126683	-0.501546	3.89728
Junb	3.46133e-20	0.862	0.937	8.23381e-16	-0.502443	15.0844
Irf2bpl	6.94726e-08	0.104	0.195	0.00165261	-0.502949	2.78183
Ablim1	5.8914e-07	0.247	0.34	0.0140145	-0.505004	1.85342
Abcb9	9.12928e-10	0.057	0.154	2.17167e-05	-0.508019	4.66321
Hsph1	0.00040889	0.157	0.219	1	-0.510008	0
Fyn	6.71277e-11	0.443	0.552	1.59683e-06	-0.512629	5.79674
Tiparp	0.000164799	0.212	0.275	1	-0.516093	0
Itln1	1.37802e-09	0.036	0.119	3.27802e-05	-0.516163	4.48439
Il4ra	1.99729e-09	0.358	0.468	4.75116e-05	-0.518091	4.3232
Antxr2	1.65202e-08	0.304	0.409	0.000392982	-0.518513	3.40563
Ifrd1	6.15811e-08	0.391	0.487	0.00146489	-0.522434	2.83419
Prkca	7.05903e-09	0.239	0.348	0.00016792	-0.522905	3.7749
St8sia4	8.52328e-08	0.278	0.377	0.00202752	-0.523019	2.69304
Arid5b	7.89229e-09	0.212	0.324	0.000187742	-0.527579	3.72644
Gimap4	2.05743e-19	0.696	0.814	4.8942e-15	-0.534029	14.3103
Itm2c	6.34336e-08	0.35	0.447	0.00150896	-0.534567	2.82132
Gimap3	6.68725e-16	0.67	0.774	1.59076e-11	-0.539646	10.7984
Atad2	1.972e-07	0.243	0.335	0.00469099	-0.539761	2.32874
Ets2	1.26956e-05	0.188	0.261	0.302003	-0.540855	0.519988
Neurl3	2.31352e-22	0.819	0.897	5.50339e-18	-0.54194	17.2594
Gimap6	5.80412e-19	0.664	0.786	1.38068e-14	-0.544308	13.8599
Nedd9	1.12456e-07	0.174	0.273	0.0026751	-0.550237	2.57266
Dusp1	2.71007e-06	0.319	0.402	0.0644671	-0.550702	1.19066
Ypel3	2.22463e-09	0.228	0.346	5.29195e-05	-0.555626	4.27638
Bcl11b	5.81147e-08	0.38	0.475	0.00138243	-0.560353	2.85936
Vps37b	5.87156e-34	0.922	0.972	1.39673e-29	-0.560562	28.8549
B4galnt4	1.28926e-07	0.116	0.206	0.00306689	-0.569941	2.5133
Nr4a2	1.26968e-05	0.136	0.211	0.30203	-0.584999	0.519949
Rnf138	1.45035e-10	0.319	0.44	3.45009e-06	-0.588352	5.46217
Tcp11l2	9.28231e-12	0.203	0.338	2.20808e-07	-0.590583	6.65599
Il21r	8.87572e-19	0.687	0.797	2.11136e-14	-0.590943	13.6754
Got1	5.66256e-24	0.8	0.88	1.34701e-19	-0.592886	18.8706
Nfatc1	3.89787e-09	0.184	0.294	9.27226e-05	-0.594609	4.03281
Fasl	5.68056e-10	0.259	0.378	1.35129e-05	-0.600161	4.86925
Nr4a3	1.31316e-10	0.47	0.572	3.12374e-06	-0.6104	5.50533
Trp53inp1	1.01463e-14	0.402	0.558	2.4136e-10	-0.615647	9.61733
Slc16a10	1.11837e-09	0.087	0.188	2.66038e-05	-0.616165	4.57506
Cers4	2.80312e-11	0.183	0.313	6.66806e-07	-0.630923	6.176
Crot	3.92777e-09	0.262	0.371	9.34338e-05	-0.645816	4.0295
Elf1	1.08812e-16	0.478	0.621	2.58842e-12	-0.645818	11.587
Igf2r	1.2758e-14	0.178	0.341	3.03487e-10	-0.651845	9.51786
Ugcg	4.0828e-06	0.164	0.24	0.0971216	-0.668436	1.01268
Dennd4a	2.84239e-21	0.522	0.679	6.76147e-17	-0.671362	16.17
Gzmk	2.94544e-13	0.02	0.118	7.0066e-09	-0.681777	8.15449
C230096K16Rik	3.26629e-13	0.093	0.225	7.76985e-09	-0.683533	8.10959
Mvk	5.77044e-09	0.09	0.184	0.000137267	-0.684096	3.86243
Gm37033	5.53567e-13	0.329	0.473	1.31683e-08	-0.689225	7.88047
Gzma	5.41437e-18	0.307	0.49	1.28797e-13	-0.691194	12.8901
Gpr55	7.70479e-15	0.236	0.407	1.83282e-10	-0.698908	9.73688
Ccr5	1.33009e-16	0.481	0.63	3.16402e-12	-0.713654	11.4998
Prkch	7.01801e-15	0.268	0.42	1.66945e-10	-0.731838	9.77743
Defa30	1.00788e-14	0.033	0.147	2.39754e-10	-0.76005	9.62023
Grap2	4.69454e-18	0.388	0.55	1.11674e-13	-0.769318	12.952
Gzmb	1.51336e-08	0.256	0.37	0.000359999	-0.770537	3.4437
Jmy	1.59128e-19	0.16	0.353	3.78534e-15	-0.772715	14.4219
Trf	7.93875e-05	0.071	0.126	1	-0.782034	0
Itpkb	1.00201e-25	0.386	0.588	2.38358e-21	-0.801964	20.6228
Defa24	1.59681e-15	0.141	0.298	3.7985e-11	-0.811079	10.4204
Il12rb2	1.20598e-17	0.259	0.44	2.86878e-13	-0.811123	12.5423
Pou6f1	5.14475e-20	0.047	0.203	1.22383e-15	-0.8146	14.9123
Klf3	7.35602e-15	0.291	0.438	1.74985e-10	-0.837147	9.757
4930503L19Rik	1.91266e-18	0.236	0.418	4.54982e-14	-0.849133	13.342
Dusp10	2.02791e-19	0.229	0.427	4.82398e-15	-0.850132	14.3166
Cables1	5.04523e-19	0.144	0.324	1.20016e-14	-0.868219	13.9208
Socs3	4.50931e-20	0.251	0.435	1.07267e-15	-0.877529	14.9695
Car2	1.43089e-14	0.014	0.115	3.4038e-10	-0.913026	9.46804
Zfp36l2	3.62073e-21	0.335	0.53	8.613e-17	-0.973365	16.0648
Ccl5	3.69009e-30	0.16	0.418	8.77798e-26	-1.15897	25.0566
Cd27	5.09816e-27	0.034	0.223	1.21275e-22	-1.24066	21.9162
Pmepa1	6.0603e-53	0.44	0.712	1.44162e-48	-1.31674	47.8411
