# Supplementary material for: RIPK1 ablation in T cells results in spontaneous enteropathy and TNF-driven villus atrophy
Source: EMBO Rep. 2025 Apr 30;26(10):2654–82. doi: 10.1038/s44319-025-00441-5 (PMC12117051; doi:10.1038/s44319-025-00441-5)
Supplement: Supplementary file 7 — Source data Fig. 6 [file 44319_2025_441_MOESM7_ESM.zip]

Archive with 29 entries (18 files):
- Figure 6/
- Figure 6/6A/
- Figure 6/6A/6A.svg
- Figure 6/6B/
- Figure 6/6B/6B.xlsx
- Figure 6/6C/
- Figure 6/6C/6C.xlsx
- Figure 6/6D/
- Figure 6/6D/IMG_3592.JPG
- Figure 6/6E/
- Figure 6/6E/6E (Image order).xlsx
- Figure 6/6E/Duodenum_KO_ABX_CD45_R88_mouse 9.jpg
- Figure 6/6E/Duodenum_KO_Control_CD45_R88_mouse 11.jpg
- Figure 6/6E/Duodenum_WT_ABX_CD45_R88_mouse 2.jpg
- Figure 6/6E/Duodenum_WT_Control_CD45_R88_mouse 4.jpg
- Figure 6/6F/
- Figure 6/6F/6F (Image order).xlsx
- Figure 6/6F/Duodenum_KO_ABX_H&E_R88_mouse 9.tif
- Figure 6/6F/Duodenum_KO_Control_H&E_R88_mouse 11.tif
- Figure 6/6F/Duodenum_WT_ABX_H&E_R88_mouse 6.tif
- Figure 6/6F/Duodenum_WT_Control_H&E_R88_mouse 10.tif
- Figure 6/6G/
- Figure 6/6G/6G.xlsx
- Figure 6/6H/
- Figure 6/6H/6H.xlsx
- Figure 6/6I/
- Figure 6/6I/6I.xlsx
- Figure 6/6J/
- Figure 6/6J/6J.xlsx
