# Supplementary material for: RIPK1 ablation in T cells results in spontaneous enteropathy and TNF-driven villus atrophy
Source: EMBO Rep. 2025 Apr 30;26(10):2654–82. doi: 10.1038/s44319-025-00441-5 (PMC12117051; doi:10.1038/s44319-025-00441-5)
Supplement: Supplementary file 7 — Source data Fig. 6 [file 44319_2025_441_MOESM7_ESM.zip › Figure 6/6C/6C.xlsx]

## Sheet: Fig 6C
	Raw Data																Transform (Y=Log2(Y))																Ordinary one-way ANOVA						Multiple comparisons (Tukey)
		Ripk1FL/FL (Control)				Ripk1ΔCD4 (Control)			Ripk1FL/FL (ABX)				Ripk1ΔCD4 (ABX)					Ripk1FL/FL (Control)				Ripk1ΔCD4 (Control)			Ripk1FL/FL (ABX)				Ripk1ΔCD4 (ABX)				Table Analyzed	Transform of Ki-67 (R88)					Number of families	1
	Duodenum	4.39311	8.23385	11.5471	8.23301	15.8262	18.1156	26.737	7.01056	7.86036	9.24377	8.84252	6.36701	10.915	10.4754		Duodenum	2.13524	3.04157	3.52946	3.04142	3.98424	4.17916	4.74077	2.80953	2.9746	3.20848	3.14446	2.67062	3.44824	3.38893		Data sets analyzed	A-D					Number of comparisons per family	6
																																							Alpha	0.05
																																	ANOVA summary
																																	F	7.182					Tukey's multiple comparisons test	Mean Diff,	95,00% CI of diff,	Below threshold?	Summary	Adjusted P Value
																																	P value	0.0074					Ripk1FL/FL (Control) vs. Ripk1ΔCD4 (Control)	-1.364	-2,355 to -0,3744	Yes	**	0.0081	A-B
																																	P value summary	**					Ripk1FL/FL (Control) vs. Ripk1FL/FL (ABX)	-0.09734	-1,014 to 0,8193	No	ns	0.9874	A-C
																																	Significant diff. among means (P < 0.05)?	Yes					Ripk1FL/FL (Control) vs. Ripk1ΔCD4 (ABX)	-0.2323	-1,222 to 0,7578	No	ns	0.8878	A-D
																																	R squared	0.683					Ripk1ΔCD4 (Control) vs. Ripk1FL/FL (ABX)	1.267	0,2770 to 2,257	Yes	*	0.0129	B-C
																																							Ripk1ΔCD4 (Control) vs. Ripk1ΔCD4 (ABX)	1.132	0,07365 to 2,191	Yes	*	0.0356	B-D
																																	Brown-Forsythe test						Ripk1FL/FL (ABX) vs. Ripk1ΔCD4 (ABX)	-0.135	-1,125 to 0,8551	No	ns	0.9743	C-D
																																	F (DFn, DFd)	0,2662 (3, 10)
																																	P value	0.8483					Test details	Mean 1	Mean 2	Mean Diff,	SE of diff,	n1	n2	q	DF
																																	P value summary	ns					Ripk1FL/FL (Control) vs. Ripk1ΔCD4 (Control)	2.937	4.301	-1.364	0.3236	4	3	5.962	10
																																	Are SDs significantly different (P < 0.05)?	No					Ripk1FL/FL (Control) vs. Ripk1FL/FL (ABX)	2.937	3.034	-0.09734	0.2996	4	4	0.4595	10
																																							Ripk1FL/FL (Control) vs. Ripk1ΔCD4 (ABX)	2.937	3.169	-0.2323	0.3236	4	3	1.015	10
																																	Bartlett's test						Ripk1ΔCD4 (Control) vs. Ripk1FL/FL (ABX)	4.301	3.034	1.267	0.3236	3	4	5.537	10
																																	Bartlett's statistic (corrected)						Ripk1ΔCD4 (Control) vs. Ripk1ΔCD4 (ABX)	4.301	3.169	1.132	0.346	3	3	4.628	10
																																	P value						Ripk1FL/FL (ABX) vs. Ripk1ΔCD4 (ABX)	3.034	3.169	-0.135	0.3236	4	3	0.5899	10
																																	P value summary
																																	Are SDs significantly different (P < 0.05)?
																																	ANOVA table	SS	DF	MS	F (DFn, DFd)	P value
																																	Treatment (between columns)	3.869	3	1.29	F (3, 10) = 7,182	P=0,0074
																																	Residual (within columns)	1.796	10	0.1796
																																	Total	5.664	13
																																	Data summary
																																	Number of treatments (columns)	4
																																	Number of values (total)	14

## Sheet: Overview & tecnical replicates
Ki-67
	Tissue	Sample	Treatment	Genotype	File Name	Positive Area	Tissue Area	% Postitive of Tissue area	Mean
	Duodenum	4	Control	WT	Ki67 R88 Si 4-1.czi	18903	589565	3.20627	4.39311
					Ki67 R88 Si 4-1.czi	31549	514088	6.13689
					Ki67 R88 Si 4-1.czi	22945.9	598144	3.83618
		10		WT	Ki67 R88 Si 10-1.czi	96523.3	1.28623e+06	7.50434	8.23385
					Ki67 R88 Si 10-1.czi	95675	950157	10.0694
					Ki67 R88 Si 10-1.czi	45685.8	640951	7.12782
		12		WT	Ki67 R88 Si 12-1.czi	211232	1.39682e+06	15.1223	11.5471
					Ki67 R88 Si 12-1.czi	129255	1.45118e+06	8.90687
					Ki67 R88 Si 12-1.czi	106691	1.00537e+06	10.6121
		14		WT	Ki67 R88 Si 14-1.czi	113323	1.0907e+06	10.3899	8.23301
					Ki67 R88 Si 14-1.czi	72540.8	880723	8.2365
					Ki67 R88 Si 14-1.czi	58652.2	965854	6.07257
		1		KO	Ki67 R88 Si 1-1.czi	60774.8	355185	17.1107	15.8262
					Ki67 R88 Si 1-1.czi	89425	606422	14.7463
					Ki67 R88 Si 1-1.czi	111985	716868	15.6215
		11		KO	Ki67 R88 Si 11-1.czi	134127	961971	13.9429	18.1156
					Ki67 R88 Si 11-1.czi	257790	1.35026e+06	19.092
					Ki67 R88 Si 11-1.czi	244263	1.14614e+06	21.3118
		13		KO	Ki67 R88 Si 13-1.czi	415358	1.57138e+06	26.4327	26.737
					Ki67 R88 Si 13-1.czi	853389	3.2542e+06	26.2242
					Ki67 R88 Si 13-1.czi	380236	1.37996e+06	27.5542
		2	ABX	WT	Ki67 R88 Si 2-1.czi	68999.6	876803	7.86945	7.01056
					Ki67 R88 Si 2-1.czi	72252.1	972564	7.42904
					Ki67 R88 Si 2-1.czi	50883.3	887522	5.73319
		5		WT	Ki67 R88 Si 5-1.czi	61359.1	913476	6.7171	7.86036
					Ki67 R88 Si 5-1.czi	76011.6	864001	8.79763
					Ki67 R88 Si 5-1.czi	122421	1.51768e+06	8.06634
		6		WT	Ki67 R88 Si 6-1.czi	150327	1.35772e+06	11.072	9.24377
					Ki67 R88 Si 6-1.czi	97743.1	1.53508e+06	6.36729
					Ki67 R88 Si 6-1.czi	104044	1.01092e+06	10.292
		8		WT	Ki67 R88 Si 8-1.czi	85262.5	1.26698e+06	6.72959	8.84252
					Ki67 R88 Si 8-1.czi	83053.6	921804	9.0099
					Ki67 R88 Si 8-1.czi	168545	1.56233e+06	10.7881
		3		KO	Ki67 R88 Si 3-1.czi	46750.7	720070	6.49251	6.36701
					Ki67 R88 Si 3-1.czi	21735	613685	3.54171
					Ki67 R88 Si 3-1.czi	60750.2	670029	9.06679
		7		KO	Ki67 R88 Si 7-1.czi	122796	999725	12.2829	10.915
					Ki67 R88 Si 7-1.czi	77108.1	648915	11.8826
					Ki67 R88 Si 7-1.czi	129938	1.51453e+06	8.57943
		9		KO	Ki67 R88 Si 9-1.czi	141255	1.17547e+06	12.0169	10.4754
					Ki67 R88 Si 9-1.czi	143392	1.7102e+06	8.38453
					Ki67 R88 Si 9-1.czi	111338	1.00989e+06	11.0247
