# Supplementary material for: RIPK1 ablation in T cells results in spontaneous enteropathy and TNF-driven villus atrophy
Source: EMBO Rep. 2025 Apr 30;26(10):2654–82. doi: 10.1038/s44319-025-00441-5 (PMC12117051; doi:10.1038/s44319-025-00441-5)
Supplement: Supplementary file 7 — Source data Fig. 6 [file 44319_2025_441_MOESM7_ESM.zip › Figure 6/6G/6G.xlsx]

## Sheet: Fig 6G
	Raw Data																Transform (Y=Log2(Y))																Ordinary one-way ANOVA						Multiple comparisons (Tukey)
		Ripk1FL/FL (Control)				Ripk1ΔCD4 (Control)			Ripk1FL/FL (ABX)				Ripk1ΔCD4 (ABX)					Ripk1FL/FL (Control)				Ripk1ΔCD4 (Control)			Ripk1FL/FL (ABX)				Ripk1ΔCD4 (ABX)				Table Analyzed	Transform of Crypt depth (R88)					Number of families	1
	Duodenum	59.5093	47.9701	53.8458	46.4589	124.117	141.277	157.496	66.221	52.5256	58.562	64.8537	85.9441	90.9003	91.748		Duodenum	5.89504	5.58406	5.75076	5.53788	6.95556	7.14239	7.29917	6.04922	5.71495	5.87189	6.01912	6.42533	6.50621	6.5196		Data sets analyzed	A-D					Number of comparisons per family	6
																																							Alpha	0.05
																																	ANOVA summary
																																	F	64.96					Tukey's multiple comparisons test	Mean Diff.	95.00% CI of diff.	Below threshold?	Summary	Adjusted P Value
																																	P value	<0.0001					Ripk1FL/FL (Control) vs. Ripk1ΔCD4 (Control)	-1.44	-1.783 to -1.098	Yes	****	<0.0001	A-B
																																	P value summary	****					Ripk1FL/FL (Control) vs. Ripk1FL/FL (ABX)	-0.2219	-0.5392 to 0.09549	No	ns	0.2059	A-C
																																	Significant diff. among means (P < 0.05)?	Yes					Ripk1FL/FL (Control) vs. Ripk1ΔCD4 (ABX)	-0.7918	-1.135 to -0.4490	Yes	***	0.0002	A-D
																																	R squared	0.9512					Ripk1ΔCD4 (Control) vs. Ripk1FL/FL (ABX)	1.219	0.8758 to 1.561	Yes	****	<0.0001	B-C
																																							Ripk1ΔCD4 (Control) vs. Ripk1ΔCD4 (ABX)	0.6487	0.2822 to 1.015	Yes	**	0.0014	B-D
																																	Brown-Forsythe test						Ripk1FL/FL (ABX) vs. Ripk1ΔCD4 (ABX)	-0.5699	-0.9127 to -0.2271	Yes	**	0.0022	C-D
																																	F (DFn, DFd)	1.228 (3, 10)
																																	P value	0.35					Test details	Mean 1	Mean 2	Mean Diff.	SE of diff.	n1	n2	q	DF
																																	P value summary	ns					Ripk1FL/FL (Control) vs. Ripk1ΔCD4 (Control)	5.692	7.132	-1.44	0.112	4	3	18.18	10
																																	Are SDs significantly different (P < 0.05)?	No					Ripk1FL/FL (Control) vs. Ripk1FL/FL (ABX)	5.692	5.914	-0.2219	0.1037	4	4	3.025	10
																																							Ripk1FL/FL (Control) vs. Ripk1ΔCD4 (ABX)	5.692	6.484	-0.7918	0.112	4	3	9.994	10
																																	Bartlett's test						Ripk1ΔCD4 (Control) vs. Ripk1FL/FL (ABX)	7.132	5.914	1.219	0.112	3	4	15.38	10
																																	Bartlett's statistic (corrected)						Ripk1ΔCD4 (Control) vs. Ripk1ΔCD4 (ABX)	7.132	6.484	0.6487	0.1198	3	3	7.659	10
																																	P value						Ripk1FL/FL (ABX) vs. Ripk1ΔCD4 (ABX)	5.914	6.484	-0.5699	0.112	4	3	7.194	10
																																	P value summary
																																	Are SDs significantly different (P < 0.05)?
																																	ANOVA table	SS	DF	MS	F (DFn, DFd)	P value
																																	Treatment (between columns)	4.194	3	1.398	F (3, 10) = 64.96	P<0.0001
																																	Residual (within columns)	0.2152	10	0.02152
																																	Total	4.409	13
																																	Data summary
																																	Number of treatments (columns)	4
																																	Number of values (total)	14

## Sheet: Overview
		Ripk1FL/FL (Control)				Ripk1ΔCD4 (Control)			Ripk1FL/FL (ABX)				Ripk1ΔCD4 (ABX)
	ID	R88_4 (WT Ctrl)	R88_10 (WT Ctrl)	R88_12 (WT Ctrl)	R88_14 (WT Ctrl)	R88_1 (KO Ctrl)	R88_11 (KO Ctrl)	R88_13 (KO Ctrl)	R88_2 (WT ABX)	R88_5 (WT ABX)	R88_6 (WT ABX)	R88_8 (WT ABX)	R88_3 (KO ABX)	R88_7 (KO ABX)	R88_9 (KO ABX)

## Sheet: R88_1
R88_1 (KO Ctrl)			Swiss rolls		tecnical replicates
	Duodenum
Mean	Villi	305.947		Crypts	124.117
	villi	327.945		crypt 1	125.051
	villi	359.499		crypt 2	155.609
	villi	261.722		crypt 3	119.968
	villi	281.933		crypt 4	133.483
	villi	386.112		crypt 5	128.519
	villi	303.209		crypt 6	138.098
	villi	262.958		crypt 7	101.237
	villi	271.616		crypt 8	81.4689
	villi	250.449		crypt 9	126.05
	villi	352.649		crypt 10	81.1516
	villi	347.022		crypt 11	103.008
	villi	359.422		crypt 12	103.581
	villi	335.424		crypt 13	99.4012
	villi	293.863		crypt 14	109.387
	villi	321.172		crypt 15	87.7526
	villi	290.695		crypt 16	97.4004
	villi	390.303		crypt 17	75.8393
	villi	351.229		crypt 18	97.814
	villi	295.154		crypt 19	181.534
	villi	246.343		crypt 20	144.463
	villi	316.654		crypt 21	123.771
	villi	328.758		crypt 22	104.923
	villi	215.859		crypt 23	101.602
	villi	268.135		crypt 24	102.151
	villi	265.745		crypt 25	155.282
	villi	211.13		crypt 26	84.9567
	villi	333.388		crypt 27	106.724
	villi	347.904		crypt 28	114.811
	villi	296.157		crypt 29	80.0356
				crypt 30	70.2424
				crypt 31	186.807
				crypt 32	118.617
				crypt 33	140.948
				crypt 34	158.312
				crypt 35	147.721
				crypt 36	125.89
				crypt 37	132.263
				crypt 38	122.608
				crypt 39	156.326
				crypt 40	126.403
				crypt 41	140.689
				crypt 42	157.714
				crypt 43	146.863
				crypt 44	160.294
				crypt 45	181.563
				crypt 46	171.07

## Sheet: R88_2
R88_2 (WT ABX)			Swiss rolls		tecnical replicates
	Duodenum
Mean	Villi	455.703		Crypts	66.221
	villi 1	386.132		crypt 1	76.8138
	villi 2	397.462		crypt 2	90.0007
	villi 3	464.14		crypt 3	93.7065
	villi 4	613.506		crypt 4	72.8915
	villi 5	757.547		crypt 5	80.2114
	villi 6	670.999		crypt 6	81.5179
	villi 7	465.937		crypt 7	61.848
	villi 8	412.93		crypt 8	68.1883
	villi 9	396.262		crypt 9	68.8799
	villi 10	511.739		crypt 10	61.198
	villi 11	434.471		crypt 11	53.7414
	villi 12	372.632		crypt 12	46.3207
	villi 13	482.588		crypt 13	69.7347
	villi 14	339.136		crypt 14	65.4396
	villi 15	392.344		crypt 15	66.8508
	villi 16	408.14		crypt 16	65.7692
	villi 17	396.926		crypt 17	76.7439
	villi 18	454.792		crypt 18	60.9675
	villi 19	338.787		crypt 19	55.9179
	villi 20	388.49		crypt 20	71.779
	villi 21	291.052		crypt 21	72.9457
	villi 22	312.176		crypt 22	45.3622
	villi 23	202.298		crypt 23	68.2462
	villi 24	220.165		crypt 24	75.1065
	villi 25	365.207		crypt 25	72.9254
	villi 26	457.34		crypt 26	65.349
	villi 27	461.893		crypt 27	58.4499
	villi 28	559.927		crypt 28	68.4485
	villi 29	620.235		crypt 29	75.3231
	villi 30	525.004		crypt 30	65.53
	villi 31	643.455		crypt 31	61.0121
	villi 32	656.706		crypt 32	70.3269
	villi 33	446.311		crypt 33	61.8447
	villi 34	446.737		crypt 34	76.0698
	villi 35	668.555		crypt 35	70.466
	villi 36	443.289		crypt 36	65.8007
				crypt 37	66.0628
				crypt 38	65.5827
				crypt 39	70.3269
				crypt 40	86.4728
				crypt 41	42.8666
				crypt 42	57.3241
				crypt 43	47.2075
				crypt 44	62.2299
				crypt 45	58.7616
				crypt 46	59.0883
				crypt 47	51.2973
				crypt 48	45.8063
				crypt 49	70.0737

## Sheet: R88_3
R88_3 (KO ABX)			Swiss rolls		tecnical replicates
	Duodenum
Mean	Villi	346.576		Crypts	85.9441
	villi	473.697		crypt	75.5005
	villi	483.474		crypt	88.6715
	villi	477.577		crypt	88.4357
	villi	395.932		crypt	100.984
	villi	374.374		crypt	87.6185
	villi	380.949		crypt	75.5798
	villi	332.934		crypt	121.93
	Line	350.578		crypt	113.322
	Line	386.502		crypt	95.1655
	Line	379.795		crypt	80.4217
	Line	333.532		crypt	104.462
	Line	491.103		crypt	101.799
	Line	352.914		crypt	110.041
	Line	463.892		crypt	99.089
	Line	252.28		crypt	108.77
	Line	290.729		Line	97.1237
	Line	256.11		Line	70.505
	Line	212.787		Line	82.8629
	Line	231.15		Line	56.7472
	Line	325.852		Line	87.5756
	Line	293.681		Line	73.2834
	Line	354.753		Line	70.0641
	Line	329.591		Line	94.3002
	Line	344.127		Line	77.4168
	Line	398.053		Line	75.4198
	Line	441.696		Line	77.9455
	Line	359.106		Line	110.825
	Line	266.899		Line	75.5503
	Line	213.277		Line	86.5527
	Line	301.391		Line	79.8196
	Line	261.736		Line	55.8234
	Line	295.21		Line	95.8251
	Line	327.17		Line	97.6421
	Line	260.888		Line	93.8932
	Line	425.439		Line	46.4059
	Line	357.573		Line	117.847
				Line	124.904
				Line	123.626
				Line	59.2143
				Line	54.8446
				Line	54.0761
				Line	73.8623
				Line	68.0366
				Line	71.8422
				Line	61.8578

## Sheet: R88_4
R88_4 (WT Ctrl)			Swiss rolls		tecnical replicates
	Duodenum
Mean	Villi	406.116		Crypts	59.5093
	Line	267.481		crypte 1	58.9758
	Line	156.376		crypte 2	62.3407
	Line	217.163		crypte 3	52.3559
	Line	246.965		crypte 4	62.199
	Line	184.568		crypte 5	66.2073
	Line	200.954		crypte 6	65.9317
	Line	243.211		crypte 7	61.2471
	Line	234.35		crypte 8	56.4475
	Line	270.92		crypte 9	45.3613
	Line	258.416		crypte 10	64.1076
	Line	280.761		crypte 11	58.8588
	Line	268.451		crypte 12	70.1359
	Line	443.616		crypte 13	53.6517
	Line	290.943		crypte 14	55.8828
	Line	416.684		crypte 15	46.9098
	Line	340.009		crypte 16	41.8903
	Line	290.059		crypte 17	43.5939
	Line	475.942		crypte 18	44.6195
	Line	480.816		crypte 19	49.9345
	Line	373.633		crypte 20	51.2968
	Line	441.094		crypte 21	54.3007
	Line	454.18		crypte 22	54.1175
	Line	481.869		crypte 23	66.7012
	Line	560.259		crypte 24	47.6796
	Line	591.183		crypte 25	46.2644
	Line	534.098		crypte 26	93.1379
	Line	740.106		crypte 27	88.1725
	Line	564.696		crypte 28	55.2823
	Line	500.354		crypte 29	51.1622
	Line	328.511		crypte 30	60.7452
	Line	281.695		crypte 31	62.4601
	Line	258.554		crypte 32	56.2566
	Line	254.983		crypte 33	60.4584
	Line	252.105		crypte 34	50.8377
	Line	286.122		crypte 35	50.5275
	Line	243.071		crypte 36	59.867
	Line	232.571		crypte 37	57.7995
	Line	314.837		crypte 38	59.59
	Line	334.474		crypte 39	53.5591
	Line	220.159		crypte 40	52.6868
	Line	331.916		crypte 41	37.144
	Line	580.185		crypte 42	36.2191
	Line	514.318		crypte 43	59.2371
	Line	351.667		crypte 44	55.7246
	Line	288.593		crypte 45	62.6893
	Line	436.065		crypte 46	53.5024
	Line	443.049		crypte 47	65.8187
	Line	608.592		crypte 48	47.4651
	Line	610.858		crypte 49	63.7746
	Line	492.402		crypte 50	87.9393
	Line	638.72		crypte 51	61.2961
	Line	666.318		crypte 52	69.7907
	Line	600.154		crypte 53	73.9658
	Line	627.981		crypte 54	55.5682
	Line	686.926		crypte 55	75.7416
	Line	670.749		crypte 56	66.6441
	Line	491.046		crypte 57	63.0228
	Line	455.111		crypte 58	66.9084
	Line	488.169		crypte 59	69.2932
	Line	452.579		crypte 60	74.1589
	Line	521.442		crypte 61	56.5256
				crypte 62	58.8483
				crypte 63	77.4562
				crypte 64	61.4773
				crypte 65	80.338
				crypte 66	63.223
				crypte 67	49.7936

## Sheet: R88_5
R88_5 (WT ABX)			Swiss rolls		tecnical replicates
	Duodenum
Mean	Villi	456.668		Crypts	52.5256
	villi 1	315.749		crypt 1	50.4823
	villi 2	259.683		crypt 2	56.3702
	villi 3	465.738		crypt 3	51.8343
	villi 4	421.959		crypt 4	61.5089
	villi 5	641.536		crypt 5	61.6964
	villi 6	685.881		crypt 6	72.847
	villi 7	306.419		crypt 7	60.2711
	villi 8	460.205		crypt 8	69.9078
	villi 9	292.186		crypt 9	48.015
	villi 10	367.491		crypt 10	39.5473
	villi 11	319.281		crypt 11	35.8116
	villi 12	284.298		crypt 12	62.286
	villi 13	615.025		crypt 13	33.1615
	villi 14	281.54		crypt 14	31.7367
	villi 15	273.728		crypt 15	47.7056
	villi 16	436.441		crypt 16	44.1722
	villi 17	419.829		crypt 17	61.6311
	villi 18	493.114		crypt 18	63.549
	villi 19	354.856		crypt 19	54.0254
	villi 20	437.54		crypt 20	52.1827
	villi 21	411.878		crypt 21	57.5267
	villi 22	443.17		crypt 22	64.2601
	villi 23	462.079		crypt 23	72.214
	villi 24	479.709		crypt 24	64.3915
	villi 25	524.732		crypt 25	61.6413
	villi 26	582.913		crypt 26	58.1697
	villi 27	339.169		crypt 27	51.6249
	villi 28	483.593		crypt 28	53.8098
	villi 29	630.746		crypt 29	53.1647
	villi 30	510.024		crypt 30	72.3701
	villi 31	502.972		crypt 31	61.6121
	villi 32	511.963		crypt 32	53.4947
	villi 33	507.634		crypt 33	55.5073
	villi 34	444.699		crypt 34	51.821
	villi 35	533.785		crypt 35	48.7616
	villi 36	500		crypt 36	52.9187
	villi 37	404.535		crypt 37	39.9197
	villi 38	334.581		crypt 38	38.4966
	villi 39	638.74		crypt 39	51.1271
	villi 40	476.452		crypt 40	57.6148
	villi 41	524.651		crypt 41	35.1143
	villi 42	509.886		crypt 42	40.6437
	villi 43	427.93		crypt 43	69.53
	villi 44	517.458		crypt 44	54.4346
	villi 45	469.464		crypt 45	69.4936
	villi 46	546.28		crypt 46	47.7852
	villi 47	611.834		crypt 47	64.9243
				crypt 48	52.3526
				crypt 49	47.3543
				crypt 50	41.304
				crypt 51	60.2437
				crypt 52	46.0509
				crypt 53	38.4966
				crypt 54	47.7144
				crypt 55	30.6677
				crypt 56	29.9706
				crypt 57	38.6883

## Sheet: R88_6
R88_6 (WT ABX)			Swiss rolls		tecnical replicates
	Duodenum
Mean	Villi	444.032		Crypts	58.562
	villi 1	469.975		crypt 1	59.9608
	villi 2	549.788		crypt 2	49.8577
	villi 3	539.381		crypt 3	77.1926
	villi 4	459.55		crypt 4	59.9296
	villi 5	505.172		crypt 5	58.6615
	villi 6	582.307		crypt 6	62.1128
	villi 7	440.479		crypt 7	69.0037
	villi 8	539.935		crypt 8	85.5236
	villi 9	542.846		crypt 9	60.6032
	villi 10	478.464		crypt 10	63.2328
	villi 11	543.077		crypt 11	40.9808
	villi 12	558.206		crypt 12	41.2848
	villi 13	511.055		crypt 13	48.7043
	villi 14	436.351		crypt 14	54.1845
	villi 15	377.194		crypt 15	65.5001
	villi 16	446.146		crypt 16	84.2235
	villi 17	472.977		crypt 17	62.4921
	villi 18	411.634		crypt 18	65.3437
	villi 19	304.068		crypt 19	75.1555
	villi 20	411.846		crypt 20	74.9574
	villi 21	357.665		crypt 21	81.9112
	villi 22	419.685		crypt 22	54.2063
	villi 23	449.214		crypt 23	63.7844
	villi 24	411.096		crypt 24	57.9221
	villi 25	415.67		crypt 25	78.253
	villi 26	367.19		crypt 26	76.811
	villi 27	365.149		crypt 27	64.4033
	villi 28	390.095		crypt 28	38.4327
	villi 29	367.367		crypt 29	45.3169
	villi 30	329.543		crypt 30	42.671
	villi 31	304.493		crypt 31	56.6007
	villi 32	388.566		crypt 32	51.4142
	villi 33	341.313		crypt 33	46.7084
	villi 34	353.452		crypt 34	50.0519
	villi 35	414.508		crypt 35	45.3169
	villi 36	379.358		crypt 36	54.9131
	villi 37	402.051		crypt 37	51.0117
	villi 38	459.574		crypt 38	50.0082
	villi 39	448.953		crypt 39	42.688
	villi 40	364.719		crypt 40	36.1346
	villi 41	498.161		crypt 41	57.0105
	villi 42	506.345		crypt 42	55.129
	villi 43	497.046
	villi 44	557.11
	villi 45	434.208
	villi 46	509.391
	villi 47	505.425
	villi 48	453.196
	villi 49	484.963
	villi 50	493.488
	villi 51	528.057
	villi 52	445.934
	villi 53	466.038
	villi 54	320.907
	villi 55	487.148
	villi 56	431.588
	villi 57	380.685

## Sheet: R88_7
R88_7 (KO ABX)			Swiss rolls		tecnical replicates
	Duodenum
Mean	Villi	280.838		Crypts	90.9003
	villi	334.311		crypt	52.8714
	villi	311.204		crypt	64.9917
	villi	393.539		crypt	46.7108
	villi	300.471		crypt	102.979
	villi	462.87		crypt	81.5724
	villi	361.035		crypt	72.5514
	villi	498.225		crypt	73.7037
	villi	321.751		crypt	102.6
	villi	300.157		crypt	149.944
	villi	227.117		crypt	163.386
	villi	235.268		crypt	94.9209
	villi	300.812		crypt	74.5944
	villi	287.31		crypt	108.13
	villi	288.166		crypt	99.2354
	villi	288.399		crypt	81.8316
	villi	304.525		crypt	88.941
	villi	295.479		crypt	97.2748
	villi	390.088		crypt	87.2752
	villi	249.333		crypt	71.8627
	villi	360.327		crypt	75.573
	villi	359.383		crypt	53.8213
	villi	359.452		crypt	94.1575
	villi	252.159		crypt	81.7374
	villi	290.507		crypt	84.7533
	villi	283.086		crypt	115.121
	Line	228.169		crypt	59.1524
	Line	258.668		crypt	118.354
	Line	238.722		crypt	102.307
	Line	274.916		crypt	134.112
	Line	304.398		crypt	89.3937
	Line	163.413		crypt	86.4677
	Line	224.622		crypt	86.7548
	Line	224.798		Line	102.589
	Line	166.643		Line	117.018
	Line	226.455		Line	86.2487
	Line	207.64		Line	98.4014
	Line	231.235		Line	72.3174
	Line	244.112		Line	88.4099
	Line	464.004		Line	70.4931
	Line	192.562		Line	72.4728
	Line	212.194		Line	86.5886
	Line	134.577		Line	81.189
	Line	136.409		Line	81.3257
	Line	205.024		Line	72.1555
	Line	244.161		Line	93.6368
				Line	126.639
				Line	110.893
				Line	86.8074
				Line	109.846

## Sheet: R88_8
R88_8 (WT ABX)			Swiss rolls		tecnical replicates
	Duodenum
Mean	Villi	477.512		Crypts	64.8537
	villi 1	363.933		crypt 1	60.6068
	villi 2	562.196		crypt 2	60.219
	villi 3	425.036		crypt 3	62.4244
	villi 4	461.202		crypt 4	45.0355
	villi 5	531.257		crypt 5	62.6592
	villi 6	437.542		crypt 6	45.999
	villi 7	539.294		crypt 7	63.9027
	villi 8	308.968		crypt 8	48.8683
	villi 9	507.906		crypt 9	73.0039
	villi 10	471.081		crypt 10	73.4892
	villi 11	438.845		crypt 11	68.5744
	villi 12	385.296		crypt 12	64.3236
	villi 13	480.53		crypt 13	67.5468
	villi 14	347.404		crypt 14	67.2745
	villi 15	551.23		crypt 15	59.1345
	villi 16	636.829		crypt 16	72.2377
	villi 17	430.255		crypt 17	56.7855
	villi 18	340.298		crypt 18	77.9376
	villi 19	503.973		crypt 19	75.1632
	villi 20	548.704		crypt 20	51.4697
	villi 21	616.874		crypt 21	58.5005
	villi 22	537.413		crypt 22	51.2591
	villi 23	677.013		crypt 23	72.6829
	villi 24	579.004		crypt 24	71.2114
	villi 25	545.653		crypt 25	93.293
	villi 26	634.414		crypt 26	75.0577
	villi 27	392.325		crypt 27	67.0933
	villi 28	577.501		crypt 28	101.893
	villi 29	444.161		crypt 29	90.6973
	villi 30	562.091		crypt 30	50.3464
	villi 31	292.027		crypt 31	50.0539
	villi 32	353.987		crypt 32	43.7649
	villi 33	448.033		crypt 33	57.6623
	villi 34	432.057
	villi 35	416.238
	villi 36	409.879

[truncated: 6 more sheets: R88_9, R88_10, R88_11, R88_12, R88_13, R88_14]
