# Supplementary material for: RIPK1 ablation in T cells results in spontaneous enteropathy and TNF-driven villus atrophy
Source: EMBO Rep. 2025 Apr 30;26(10):2654–82. doi: 10.1038/s44319-025-00441-5 (PMC12117051; doi:10.1038/s44319-025-00441-5)
Supplement: Supplementary file 7 — Source data Fig. 6 [file 44319_2025_441_MOESM7_ESM.zip › Figure 6/6I/6I.xlsx]

## Sheet: Sheet1
	Raw Data (counts)																			Transform (Y=Log2(Y))																					Ordinary one-way ANOVA						Multiple comparisons (Uncorrected Fisher's LSD)
		Ripk1FL/FL(Control)					Ripk1FL/FL(ABX)					Ripk1ΔCD4(Control)				Ripk1ΔCD4(ABX)					Ripk1FL/FL(Control)					Ripk1FL/FL(ABX)					Ripk1ΔCD4(Control)					Ripk1ΔCD4(ABX)					Table Analyzed	Transform of sIEL: Tregs					Number of families	1
	FoxP3+ Tregs	1587	1055	3587	3310	5478	7352	3671	2500	1511	4903	45676	55045	62802	35887	1765	12640	7347		FoxP3+ Tregs	10.6321	10.043	11.8086	11.6926	12.4194	12.8439	11.842	11.2877	10.5613	12.2594	15.4791	15.7483	15.9385	15.1312		10.7855	13.6257	12.8429			Data sets analyzed	A-D					Number of comparisons per family	6
																																															Alpha	0.05
																																									ANOVA summary
																																									F	17.85					Uncorrected Fisher's LSD	Mean Diff,	95,00% CI of diff,
																																									P value	<0,0001					Ripk1FL/FL(Control) vs. Ripk1FL/FL(ABX)	-0.4397	-1,722 to 0,8428
																																									P value summary	****					Ripk1FL/FL(Control) vs. Ripk1ΔCD4(Control)	-4.255	-5,615 to -2,895
																																									Significant diff. among means (P < 0.05)?	Yes					Ripk1FL/FL(Control) vs. Ripk1ΔCD4(ABX)	-1.099	-2,580 to 0,3820
																																									R squared	0.8047					Ripk1FL/FL(ABX) vs. Ripk1ΔCD4(Control)	-3.815	-5,176 to -2,455
																																															Ripk1FL/FL(ABX) vs. Ripk1ΔCD4(ABX)	-0.6592	-2,140 to 0,8218
																																									Brown-Forsythe test						Ripk1ΔCD4(Control) vs. Ripk1ΔCD4(ABX)	3.156	1,607 to 4,705
																																									F (DFn, DFd)	0,7260 (3, 13)
																																									P value	0.5544					Test details	Mean 1	Mean 2
																																									P value summary	ns					Ripk1FL/FL(Control) vs. Ripk1FL/FL(ABX)	11.32	11.76
																																									Are SDs significantly different (P < 0.05)?	No					Ripk1FL/FL(Control) vs. Ripk1ΔCD4(Control)	11.32	15.57
																																															Ripk1FL/FL(Control) vs. Ripk1ΔCD4(ABX)	11.32	12.42
																																									Bartlett's test						Ripk1FL/FL(ABX) vs. Ripk1ΔCD4(Control)	11.76	15.57
																																									Bartlett's statistic (corrected)						Ripk1FL/FL(ABX) vs. Ripk1ΔCD4(ABX)	11.76	12.42
																																									P value						Ripk1ΔCD4(Control) vs. Ripk1ΔCD4(ABX)	15.57	12.42
																																									P value summary
																																									Are SDs significantly different (P < 0.05)?
																																									ANOVA table	SS	DF	MS	F (DFn, DFd)	P value
																																									Treatment (between columns)	47.19	3	15.73	F (3, 13) = 17,85	P<0,0001
																																									Residual (within columns)	11.45	13	0.8811
																																									Total	58.65	16
																																									Data summary
																																									Number of treatments (columns)	4
																																									Number of values (total)	17
[truncated: 6 more columns]
