# Supplementary material for: RIPK1 ablation in T cells results in spontaneous enteropathy and TNF-driven villus atrophy
Source: EMBO Rep. 2025 Apr 30;26(10):2654–82. doi: 10.1038/s44319-025-00441-5 (PMC12117051; doi:10.1038/s44319-025-00441-5)
Supplement: Supplementary file 7 — Source data Fig. 6 [file 44319_2025_441_MOESM7_ESM.zip › Figure 6/6J/6J.xlsx]

## Sheet: Sheet1
	Raw Data (counts)																						Transform (Y=Log2(Y))																					2way ANOVA
		TCRβ+CD4+					TCRβ+CD8β+					TCRβ+CD4-CD8β-					TCRγδ+							TCRβ+CD4+					TCRβ+CD8β+					TCRβ+CD4-CD8β-					TCRγδ+					Table Analyzed	Transform of sIEL: T cells (stack)
	Ripk1FL/FL (Control)	12550	40463	449623	51840	105845	37587	77889	77815	61058	166693	69624	301891	258573	238497	190165	271699	796652	509513	518580	780634		Ripk1FL/FL (Control)	13.6154	15.3043	18.7784	15.6618	16.6916	15.1979	16.2491	16.2478	15.8979	17.3468	16.0873	18.2037	17.9802	17.8636	17.5369	18.0516	19.6036	18.9588	18.9842	19.5743
	Ripk1ΔCD4(Control)	421362	267985	305364	255974		1068162	2189332	1674856	1256136		33884	319634	50602	29950		1643536	2544980	1841154	1787577			Ripk1ΔCD4(Control)	18.6847	18.0318	18.2202	17.9656		20.0267	21.0621	20.6756	20.2606		15.0483	18.2861	15.6269	14.8703		20.6484	21.2792	20.8122	20.7696		Two-way ANOVA	Ordinary
	Ripk1FL/FL(ABX)	94995	56844	35130	33718	71569	232391	107936	63816	103995	120836	238087	161600	127996	116858	190583	1018244	650190	375995	554367	1152731		Ripk1FL/FL(ABX)	16.5356	15.7947	15.1004	15.0412	16.127	17.8262	16.7198	15.9616	16.6662	16.8827	17.8611	17.3021	16.9657	16.8344	17.5401	19.9577	19.3105	18.5204	19.0805	20.1366	Alpha	0.05
	Ripk1ΔCD4 (ABX)	21426	119029	114946			106344	402266	200197			23093	41923	46500			929249	2772970	1965961				Ripk1ΔCD4 (ABX)	14.3871	16.861	16.8106			16.6984	18.6178	17.6111			14.4952	15.3555	15.5049			19.8257	21.403	20.9068
																																												Source of Variation	% of total variation	P value	P value summary	Significant?
																																												Interaction	22.2	<0,0001	****	Yes
																																												Row Factor	12.45	<0,0001	****	Yes
																																												Column Factor	52.19	<0,0001	****	Yes

																																												ANOVA table	SS (Type III)	DF	MS	F (DFn, DFd)	P value
																																												Interaction	57.26	9	6.362	F (9, 52) = 7,572	P<0,0001
																																												Row Factor	32.12	3	10.71	F (3, 52) = 12,74	P<0,0001
																																												Column Factor	134.6	3	44.88	F (3, 52) = 53,41	P<0,0001
																																												Residual	43.69	52	0.8402
																																												Data summary
																																												Number of columns (Column Factor)	4
																																												Number of rows (Row Factor)	4
																																												Number of values	68














































[truncated: 9 more columns]
