# Supplementary material for: RIPK1 ablation in T cells results in spontaneous enteropathy and TNF-driven villus atrophy
Source: EMBO Rep. 2025 Apr 30;26(10):2654–82. doi: 10.1038/s44319-025-00441-5 (PMC12117051; doi:10.1038/s44319-025-00441-5)
Supplement: Supplementary file 8 — Source data Fig. 7 [file 44319_2025_441_MOESM8_ESM.zip]

Archive with 31 entries (17 files):
- Figure 7/
- Figure 7/7A/
- Figure 7/7A/IMG_7717.JPG
- Figure 7/7B/
- Figure 7/7B/IMG_7731.JPG
- Figure 7/7C/
- Figure 7/7C/IMG_7733.JPG
- Figure 7/7D/
- Figure 7/7D/7D.xlsx
- Figure 7/7E/
- Figure 7/7E/7E (Image order).xlsx
- Figure 7/7E/Duodenum_H&E_R117_mouse 1_DWT.bmp
- Figure 7/7E/Duodenum_H&E_R117_mouse 3_DKO.bmp
- Figure 7/7E/Duodenum_H&E_R64_mouse 11_KO.jpg
- Figure 7/7E/Duodenum_H&E_R64_mouse 3_WT.jpg
- Figure 7/7F/
- Figure 7/7F/7F.xlsx
- Figure 7/7G/
- Figure 7/7G/7G.xlsx
- Figure 7/7H/
- Figure 7/7H/7H.xlsx
- Figure 7/7I/
- Figure 7/7I/7I.xlsx
- Figure 7/7J/
- Figure 7/7J/7J.xlsx
- Figure 7/7K/
- Figure 7/7K/7K.xlsx
- Figure 7/7L/
- Figure 7/7L/7L.xlsx
- Figure 7/7M/
- Figure 7/7M/7M.xlsx
