# Supplementary material for: RIPK1 ablation in T cells results in spontaneous enteropathy and TNF-driven villus atrophy
Source: EMBO Rep. 2025 Apr 30;26(10):2654–82. doi: 10.1038/s44319-025-00441-5 (PMC12117051; doi:10.1038/s44319-025-00441-5)
Supplement: Supplementary file 8 — Source data Fig. 7 [file 44319_2025_441_MOESM8_ESM.zip › Figure 7/7D/7D.xlsx]

## Sheet: Sheet1
	Raw data (pg/µg tissue)										Transform (Y=Log2(Y))									Table Analyzed	Copy of R137: Spleen: CD4 (intestinal story KO+DKO) statistics					Compare cell means with others in its row and its column
		FL/FL				Cre+						FL/FL				Cre+
	Ripk1	9056176	9461812	10119258	13204996	2367264	2217637	2568583	1476336		Ripk1	23.1105	23.1737	23.2706	23.6546	21.1748	21.0806	21.2925	20.4936	Two-way ANOVA	Ordinary					Number of families	4
	Ripk1/Casp8	18242380	13843177	11813710	13983822	18079909	14641459	17809788	12248945		Ripk1/Casp8	24.1208	23.7227	23.494	23.7373	24.1079	23.8036	24.0862	23.5462	Alpha	0.05					Number of comparisons per row family	1
																										Number of comparisons per column family	1
																				Source of Variation	% of total variation	P value	P value summary	Significant?		Alpha	0.05
																				Interaction	17.97	0.0009	***	Yes
																				Row Factor	60.96	<0.0001	****	Yes		Uncorrected Fisher's LSD	Mean Diff.	95.00% CI of diff.	Below threshold?	Summary	Individual P Value
																				Column Factor	9.92	0.0067	**	Yes
																										RIPk1
																				ANOVA table	SS	DF	MS	F (DFn, DFd)	P value	FL/FL vs. ΔCD4	8303106	4964228 to 11641983	Yes	***	0.0002
																				Interaction	90770559987522	1	90770559987522	F (1, 12) = 19.33	P=0.0009
																				Row Factor	307900000000000	1	307900000000000	F (1, 12) = 65.56	P<0.0001	RIPK1/Casp8
																				Column Factor	50110152716756	1	50110152716756	F (1, 12) = 10.67	P=0.0067	FL/FL vs. ΔCD4	-1224253	-4563130 to 2114624	No	ns	0.4399
																				Residual	56360163100823	12	4696680258402
																										FL/FL
																				Difference between column means						RIPk1 vs. RIPK1/Casp8	-4010212	-7349089 to -671335	Yes	*	0.0225
																				Mean of FL/FL	12465666
																				Mean of ΔCD4	8926240					ΔCD4
																				Difference between means	3539426					RIPk1 vs. RIPK1/Casp8	-13537570	-16876447 to -10198693	Yes	****	<0.0001
																				SE of difference	1083591
																				95% CI of difference	1178484 to 5900369
																										Test details	Mean 1	Mean 2	Mean Diff.	SE of diff.	N1	N2	t	DF
																				Difference between row means
																				Mean of RIPk1	6309008					RIPk1
																				Mean of RIPK1/Casp8	15082899					FL/FL vs. ΔCD4	10460561	2157455	8303106	1532429	4	4	5.418	12
																				Difference between means	-8773891
																				SE of difference	1083591					RIPK1/Casp8
																				95% CI of difference	-11134834 to -6412948					FL/FL vs. ΔCD4	14470772	15695025	-1224253	1532429	4	4	0.7989	12
																				Interaction CI						FL/FL
																				Mean diff, A1 - B1	8303106					RIPk1 vs. RIPK1/Casp8	10460561	14470772	-4010212	1532429	4	4	2.617	12
																				Mean diff, A2 - B2	-1224253
																				(A1 -B1) - (A2 - B2)	9527359					ΔCD4
																				95% CI of difference	4805473 to 14249244					RIPk1 vs. RIPK1/Casp8	2157455	15695025	-13537570	1532429	4	4	8.834	12
																				(B1 - A1) - (B2 - A2)	-9527359
																				95% CI of difference	-14249244 to -4805473
																				Data summary
																				Number of columns (Column Factor)	2
																				Number of rows (Row Factor)	2
																				Number of values	16
