# Supplementary material for: RIPK1 ablation in T cells results in spontaneous enteropathy and TNF-driven villus atrophy
Source: EMBO Rep. 2025 Apr 30;26(10):2654–82. doi: 10.1038/s44319-025-00441-5 (PMC12117051; doi:10.1038/s44319-025-00441-5)
Supplement: Supplementary file 8 — Source data Fig. 7 [file 44319_2025_441_MOESM8_ESM.zip › Figure 7/7F/7F.xlsx]

## Sheet: Fig 7F
		Ripk1FL/FLCasp8FL/FL					Ripk1ΔCD4Casp8ΔCD4				Table Analyzed	Crypt depth (R117) (only duodenum)
		63.23	52.11	58.36	51.44	43.95	59.88	57	56.79	63.87
											Column B	Ripk1ΔCD4Casp8ΔCD4
											vs.	vs.
											Column A	Ripk1FL/FLCasp8FL/FL
											Unpaired t test with Welch's correction
											P value	0.1821
											P value summary	ns
											Significantly different (P < 0.05)?	No
											One- or two-tailed P value?	Two-tailed
											Welch-corrected t, df	t=1.516, df=5.791
											How big is the difference?
											Mean of column A	53.82
											Mean of column B	59.39
											Difference between means (B - A) ± SEM	5.567 ± 3.673
											95% confidence interval	-3.499 to 14.63
											R squared (eta squared)	0.284
											F test to compare variances
											F, DFn, Dfd	4.923, 4, 3
											P value	0.2213
											P value summary	ns
											Significantly different (P < 0.05)?	No
											Data analyzed
											Sample size, column A	5
											Sample size, column B	4

## Sheet: Overview
		Ripk1FL/FLCasp8FL/FL					Ripk1ΔCD4Casp8ΔCD4
	ID	R117_1 (DWT)	R117_4 (DWT)	R117_6 (DWT)	R117_8 (DWT)	R117_9 (DWT)	R117_2 (DKO)	R117_3 (DKO)	R117_5 (DKO)	R117_7 (DKO)

## Sheet: R117_1
R117_1 (DWT)			Swiss rolls
	Duodenum
Mean	Villi	537.565		Crypts	63.2306		Bioligical replicate
	Villus	527.266		Crypt	89.9809		Tecnical replicates
	Villus	569.633		Crypt	82.6031
	Villus	519.059		Crypt	72.0842
	Villus	560.579		Crypt	59.0805
	Villus	522.776		Crypt	63.1316
	Villus	558.243		Crypt	55.6263
	Villus	550.807		Crypt	56.8077
	Villus	600.624		Crypt	62.1678
	Villus	638.047		Crypt	67.4993
	Villus	651.704		Crypt	70.886
	Villus	600.41		Crypt	77.9204
	Villus	683.91		Crypt	61.6987
	Villus	479.785		Crypt	72.7668
	Villus	444.811		Crypt	52.9573
	Villus	529.52		Crypt	62.7057
	Villus	558.074		Crypt	58.406
	Villus	415.899		Crypt	45.1827
	Villus	496.794		Crypt	59.3036
	Villus	542.02		Crypt	63.4713
	Villus	516.818		Crypt	45.3244
	Villus	523.426		Crypt	52.2399
	Villus	542.903		Crypt	66.491
	Villus	506.423		Crypt	62.4162
	Villus	459.644		Crypt	62.1921
	Villus	453.576		Crypt	72.6526
	Villus	539.089		Crypt	61.7781
	Villus	522.404		Crypt	49.8522

## Sheet: R117_2
R117_2 (DKO)			Swiss rolls
	Duodenum
Mean	Villi	413.928		Crypts	59.8769		Bioligical replicate
	Villus	462.349		Crypt	54.1112		Tecnical replicates
	Villus	419.589		Crypt	39.7646
	Villus	405.148		Crypt	47.6188
	Villus	385.944		Crypt	40.6466
	Villus	390.941		Crypt	62.4166
	Villus	375.867		Crypt	66.701
	Villus	352.968		Crypt	103.11
	Villus	354.559		Crypt	53.3498
	Villus	433.473		Crypt	57.9132
	Villus	427.489		Crypt	66.701
	Villus	414.003		Crypt	53.0498
	Villus	424.869		Crypt	51.3547
	Villus	408.145		Crypt	66.6502
	Villus	417.855		Crypt	65.5898
	Villus	430.833		Crypt	75.5035
	Villus	410.333		Crypt	59.6597
	Villus	460.866		Crypt	57.8937
	Villus	475.477		Crypt	66.2549
	Villus			Crypt	70.847
	Villus			Crypt	69.633
	Villus			Crypt	54.5331
	Villus			Crypt	87.6364
	Villus			Crypt	72.304
	Villus			Crypt	54.3406
	Villus			Crypt	60.6352
	Villus			Crypt	69.5033
	Villus			Crypt	69.7903
				Line	56.5728
				Line	54.3673
				Line	29.4588
				Line	53.1561
				Line	45.8248
				Line	39.0447

## Sheet: R117_3
R117_3 (DKO)			Swiss rolls
	Duodenum
Mean	Villi	413.742		Crypts	57.0005		Bioligical replicate
	Villus	441.04		Crypt	60.468		Tecnical replicates
	Villus	393.017		Crypt	68.5492
	Villus	381.013		Crypt	96.5126
	Villus	390.346		Crypt	53.8165
	Villus	387.545		Crypt	59.2873
	Villus	483.046		Crypt	62.188
	Villus	525.014		Crypt	83.1161
	Villus	533.375		Crypt	51.4355
	Villus	480.21		Crypt	59.163
	Villus	478.501		Crypt	62.4439
	Villus	503.308		Crypt	62.7941
	Villus	455.643		Crypt	55.7295
	Villus	486.103		Crypt	52.9199
	Villus	500.784		Crypt	54.3688
	Villus	399.534		Crypt	63.1189
	Villus	400.842		Crypt	65.6672
	Villus	370.433		Crypt	59.9754
	Villus	346.529		Crypt	60.7231
	Villus	401.756		Crypt	49.3059
	Villus	389.78		Crypt	53.3851
	Villus	413.56		Crypt	44.4022
	Villus	402.336		Crypt	40.7251
	Villus	396.238		Crypt	56.3775
	Villus	338.302		Crypt	43.7417
	Villus	398.38		Crypt	38.5387
	Villus	392.681		Crypt	44.047
	Villus	342.644		Crypt	62.2463
	Line	399.766		Line	53.8999
	Line	363.194		Line	57.0218
	Line	365.897		Line	46.077
	Line	354.278		Line	50.6271
	Line	379.114		Line	57.6233
	Line	359.278		Line	42.6186
				Line	45.4483
				Line	59.9692
				Line	51.6325
				Line	64.211
				Line	61.9712
				Line	59.6863
				Line	64.188

## Sheet: R117_4
R117_4 (DWT)			Swiss rolls
	Duodenum
Mean	Villi	440.611		Crypts	52.1141		Bioligical replicate
	Villus	473.557		Crypt	56.2725		Tecnical replicates
	Villus	446.132		Crypt	56.0074
	Villus	431.537		Crypt	49.8851
	Villus	477.717		Crypt	49.7997
	Villus	469.91		Crypt	46.1699
	Villus	437.581		Crypt	53.569
	Villus	403.376		Crypt	59.8402
	Villus	452.729		Crypt	48.6586
	Villus	410.675		Crypt	56.7674
	Villus	378.455		Crypt	55.8602
	Villus	434.973		Crypt	66.4998
	Villus	385.55		Crypt	48.7814
	Villus	439.062		Crypt	42.0124
	Villus	509.83		Crypt	49.5757
	Villus	447.44		Crypt	59.2125
	Villus	451.25		Crypt	48.1038
	Villus			Crypt	56.9115
	Villus			Crypt	59.4718
	Villus			Crypt	44.6086
	Villus			Crypt	53.5227
	Villus			Crypt	48.0451
	Villus			Crypt	36.9337
	Villus			Crypt
	Villus			Crypt
	Villus			Crypt
	Villus			Crypt
	Villus			Crypt

## Sheet: R117_5
R117_5 (DKO)			Swiss rolls
	Duodenum
Mean	Villi	466.505		Crypts	56.7907		Bioligical replicate
	Villus	529.311		Crypt	71.7738		Tecnical replicates
	Villus	509.525		Crypt	91.185
	Villus	484.105		Crypt	68.0596
	Villus	526.468		Crypt	60.377
	Villus	507.205		Crypt	74.9188
	Villus	417.017		Crypt	77.1997
	Villus	433.755		Crypt	64.1393
	Villus	473.894		Crypt	40.4454
	Villus	535.238		Crypt	61.0247
	Villus	419.526		Crypt	46.87
	Villus	493.214		Crypt	55.4567
	Villus	447.859		Crypt	44.9513
	Villus	438.425		Crypt	56.7564
	Villus	512.951		Crypt	46.7577
	Villus	521.059		Crypt	44.842
	Villus	443.58		Crypt	63.59
	Villus	439.823		Crypt	61.5865
	Villus	406.461		Crypt	40.6888
	Villus	412.361		Crypt	59.0697
	Villus	463.644		Crypt	55.5211
	Villus	381.191		Crypt	62.3552
	Villus			Crypt	46.4043
	Villus			Crypt	43.7829
	Villus			Crypt	56.1452
	Villus			Crypt	42.0902
	Villus			Crypt	47.405
	Villus			Crypt	49.9521

## Sheet: R117_6
R117_6 (DWT)			Swiss rolls
	Duodenum
Mean	Villi	451.511		Crypts	58.3643		Bioligical replicate
	Villus	510.893		Crypt	56.0403		Tecnical replicates
	Villus	467.364		Crypt	73.6202
	Villus	476.065		Crypt	63.7488
	Villus	443.538		Crypt	56.7195
	Villus	487.1		Crypt	71.9515
	Villus	444.982		Crypt	62.3504
	Villus	440.827		Crypt	62.8903
	Villus	450.46		Crypt	48.208
	Villus	427.378		Crypt	53.2428
	Villus	383.074		Crypt	59.4026
	Villus	375.139		Crypt	51.2517
	Villus	413.323		Crypt	60.483
	Villus	510.496		Crypt	48.3266
	Villus	475.268		Crypt	46.5168
	Villus	544.488		Crypt	48.3266
	Villus	500.759		Crypt	57.1535
	Villus	489.865		Crypt	59.8649
	Villus	447.142		Crypt	58.5738
	Villus	422.247		Crypt	61.3327
	Villus	389.875		Crypt	55.9114
	Villus	442.388		Crypt	47.6218
	Villus	416.605		Crypt	57.0168
	Villus	425.475		Crypt	41.8116
	Villus			Crypt	52.1272
	Villus			Crypt	84.9627
	Villus			Crypt	69.0351
	Villus			Crypt	68.8937
				Line	49.7224
				Line	65.3893
				Line	58.4318

## Sheet: R117_7
R117_7 (DKO)			Swiss rolls
	Duodenum
Mean	Villi	402.924		Crypts	63.8739		Bioligical replicate
	Villus	448.372		Crypt	51.755		Tecnical replicates
	Villus	352.581		Crypt	75.0468
	Villus	375.374		Crypt	67.056
	Villus	449.37		Crypt	68.1283
	Villus	474.075		Crypt	92.5102
	Villus	480.633		Crypt	46.6669
	Villus	441.449		Crypt	63.4148
	Villus	439.331		Crypt	61.3923
	Villus	429.653		Crypt	64.2472
	Villus	418.188		Crypt	57.286
	Villus	406.072		Crypt	61.8466
	Villus	362.54		Crypt	55.5493
	Villus	401.853		Crypt	59.7962
	Villus	336.429		Crypt	66.4929
	Villus	391.627		Crypt	79.7715
	Villus	353.115		Crypt	87.5756
	Villus	487.482		Crypt	72.0451
	Villus	356.629		Crypt	67.8038
	Villus	308.563		Crypt	65.1223
	Villus	441.717		Crypt	52.8155
	Villus	371.881		Crypt	59.7005
	Villus	422.285		Crypt	58.3816
	Villus	362.648		Crypt	68.0765
	Villus	358.32		Crypt	70.2968
	Villus			Crypt	49.1429
	Villus			Crypt	61.4759
	Villus			Crypt	63.2484
				Line	41.8247

## Sheet: R117_8
R117_8 (DWT)			Swiss rolls
	Duodenum
Mean	Villi	438.426		Crypts	51.4397		Bioligical replicate
	Villus	466.467		Crypt	56.9105		Tecnical replicates
	Villus	463.415		Crypt	63.8425
	Villus	498.032		Crypt	57.0334
	Villus	439.302		Crypt	63.0581
	Villus	445.659		Crypt	62.2457
	Villus	411.911		Crypt	69.0384
	Villus	411.305		Crypt	38.3711
	Villus	446.032		Crypt	54.0937
	Villus	443.418		Crypt	45.5784
	Villus	378.769		Crypt	42.1624
	Villus	443.768		Crypt	39.3665
	Villus	422.789		Crypt	37.0574
	Villus	473.643		Crypt	55.2085
	Villus	450.893		Crypt	31.3792
	Villus	460.581		Crypt	34.2573
	Villus	520.189		Crypt	47.376
	Villus	402.59		Crypt	38.9815
	Villus	440.627		Crypt	44.6186
	Villus	398.372		Crypt	60.3672
	Villus	394.391		Crypt	58.4752
	Villus	394.793		Crypt	71.2572
	Villus			Crypt	60.9938
	Villus			Crypt
	Villus			Crypt
	Villus			Crypt
	Villus			Crypt
	Villus			Crypt

[truncated: 2 more sheets: R117_9, R117_10]
