# Supplementary material for: RIPK1 ablation in T cells results in spontaneous enteropathy and TNF-driven villus atrophy
Source: EMBO Rep. 2025 Apr 30;26(10):2654–82. doi: 10.1038/s44319-025-00441-5 (PMC12117051; doi:10.1038/s44319-025-00441-5)
Supplement: Supplementary file 8 — Source data Fig. 7 [file 44319_2025_441_MOESM8_ESM.zip › Figure 7/7H/7H.xlsx]

## Sheet: Fig 7H
		Ripk1FL/FLCasp8FL/FL					Ripk1ΔCD4Casp8ΔCD4					Table Analyzed	Ki-67 (R117) (only duodenum)
		7.56989	6.17985	5.17425	7.2772	7.61127	7.05433	8.25543	8.28344	5.63666	4.85628
												Column B	Ripk1ΔCD4Casp8ΔCD4
												vs.	vs.
												Column A	Ripk1FL/FLCasp8FL/FL
												Unpaired t test with Welch's correction
												P value	0.9497
												P value summary	ns
												Significantly different (P < 0.05)?	No
												One- or two-tailed P value?	Two-tailed
												Welch-corrected t, df	t=0.06540, df=7.092
												How big is the difference?
												Mean of column A	6.762
												Mean of column B	6.817
												Difference between means (B - A) ± SEM	0.05474 ± 0.8370
												95% confidence interval	-1.919 to 2.029
												R squared (eta squared)	0.0006027
												F test to compare variances
												F, DFn, Dfd	2.114, 4, 4
												P value	0.4862
												P value summary	ns
												Significantly different (P < 0.05)?	No
												Data analyzed
												Sample size, column A	5
												Sample size, column B	5

## Sheet: Overview & tecnical replicates
Ki-67
	Tissue	Sample	Genotype	File Name	Positive Area	Tissue Area	% Postitive of Tissue area	Mean
	Duodenum	1	DWT	R117_1_Duo_Ki67.czi - Scene #0	59292.8	1.04916e+06	5.65148	7.56989
				R117_1_Duo_Ki67.czi - Scene #0	129236	1.22053e+06	10.5885
				R117_1_Duo_Ki67.czi - Scene #0	100036	1.54624e+06	6.46967
		2	DKO	R117_2_Duo_Ki67.czi - Scene #0	70567.8	1.09701e+06	6.43271	7.05433
				R117_2_Duo_Ki67.czi - Scene #0	82273.9	1.13871e+06	7.22518
				R117_2_Duo_Ki67.czi - Scene #0	52520.1	699792	7.5051
		3	DKO	R117_3_Duo_Ki67.czi - Scene #1	47118.5	690985	6.81903	8.25543
				R117_3_Duo_Ki67.czi - Scene #1	58449.8	682438	8.56485
				R117_3_Duo_Ki67.czi - Scene #1	94589	1.00815e+06	9.38242
		4	DWT	R117_4_Duo_Ki67.czi	57224.8	789938	7.24421	6.17985
				R117_4_Duo_Ki67.czi	69017.2	1.11926e+06	6.16631
				R117_4_Duo_Ki67.czi	64932.1	1.26597e+06	5.12902
		5	DKO	R117_5_Duo_Ki67.czi - Scene #1	129746	1.53872e+06	8.4321	8.28344
				R117_5_Duo_Ki67.czi - Scene #1	106218	1.83865e+06	5.77695
				R117_5_Duo_Ki67.czi - Scene #1	102603	964194	10.6413
		6	DWT	R117_6_Duo_Ki67.czi - Scene #0	47155.5	939102	5.02134	5.17425
				R117_6_Duo_Ki67.czi - Scene #0	75738.8	1.15683e+06	6.54709
				R117_6_Duo_Ki67.czi - Scene #0	40050.1	1.01282e+06	3.95433
		7	DKO	R117_7_Duo_Ki67.czi - Scene #1	26842.6	410219	6.5435	5.63666
				R117_7_Duo_Ki67.czi - Scene #1	17744.9	675942	2.62521
				R117_7_Duo_Ki67.czi - Scene #1	71521.7	923900	7.74128
		8	DWT	R117_8_Duo_Ki67.czi - Scene #1	67591.5	1.05586e+06	6.40155	7.2772
				R117_8_Duo_Ki67.czi - Scene #1	86668.8	1.10325e+06	7.85579
				R117_8_Duo_Ki67.czi - Scene #1	56492.6	745851	7.57425
		9	DWT	R117_9_Duo_Ki67.czi - Scene #1	41166	899310	4.57751	7.61127
				R117_9_Duo_Ki67.czi - Scene #1	49579.1	940887	5.2694
				R117_9_Duo_Ki67.czi - Scene #1	105767	1.06265e+06	9.95314
		10	DKO	R117_10_Duo_Ki67.czi - Scene #1	60970.2	1.42301e+06	4.28458	4.85629
				R117_10_Duo_Ki67.czi - Scene #1	57569.7	1.25858e+06	4.57417
				R117_10_Duo_Ki67.czi - Scene #1	76731.5	1.34378e+06	5.7101
