# Supplementary material for: RIPK1 ablation in T cells results in spontaneous enteropathy and TNF-driven villus atrophy
Source: EMBO Rep. 2025 Apr 30;26(10):2654–82. doi: 10.1038/s44319-025-00441-5 (PMC12117051; doi:10.1038/s44319-025-00441-5)
Supplement: Supplementary file 8 — Source data Fig. 7 [file 44319_2025_441_MOESM8_ESM.zip › Figure 7/7I/7I.xlsx]

## Sheet: Sheet1
	Raw Data (counts)																		Transform (Y=Log2(Y))																	2way ANOVA						Multiple comparisons (Uncorrected Fishers LSD)
		TCRβ+CD4+				TCRβ+CD8β+				TCRβ+CD4-CD8β-				TCRγδ+						TCRβ+CD4+				TCRβ+CD8β+				TCRβ+CD4-CD8β-				TCRγδ+				Table Analyzed	Transform of R137: IELs (KO+DKO)					Within each column, compare rows (simple effects within columns)
	Ripk1FL/FL	57805	67834	84026	30254	116790	236252	183999	235752	360514	445979	385321	278028	893539	1358042	1453859	1290962		Ripk1FL/FL	15.8189	16.0497	16.3585	14.8848	16.8336	17.85	17.4893	17.8469	18.4597	18.7666	18.5557	18.0849	19.7692	20.3731	20.4715	20.3
	Ripk1ΔCD4	203881	190328	136918	106525	547338	463920	1428494	279009	83732	67656	101083	87203	2890208	3861720	3905444	5804249		Ripk1ΔCD4	17.6374	17.5381	17.063	16.7008	19.0621	18.8235	20.4461	18.09	16.3535	16.0459	16.6252	16.4121	21.4627	21.8808	21.8971	22.4687	Two-way ANOVA	Ordinary					Number of families	1
	Ripk1FL/FLCasp8FL/FL	28642	37788	44597		144490	139948	124776		319927	257004	743358		908842	641845	900791			Ripk1FL/FLCasp8FL/FL	14.8058	15.2056	15.4447		17.1406	17.0945	16.929		18.2874	17.9714	19.5037		19.7937	19.2919	19.7808		Alpha	0.05					Number of comparisons per family	24
	Ripk1ΔCD4Casp8ΔCD4	84448	73183	46364	50192	283823	160724	80822	82293	81886	621878	72430	163228	1434613	2231410	986486	1562165		Ripk1ΔCD4Casp8ΔCD4	16.3658	16.1592	15.5007	15.6152	18.1146	17.2942	16.3025	16.3285	16.3213	19.2463	16.1443	17.3165	20.4522	21.0895	19.9119	20.5751							Alpha	0.05
																																				Source of Variation	% of total variation	P value	P value summary	Significant?
																																				Interaction	14.37	<0,0001	****	Yes		Uncorrected Fisher's LSD	Predicted (LS) mean diff,	95,00% CI of diff,	Below threshold?	Summary	Individual P Value
																																				Row Factor	4.698	0.0001	***	Yes
																																				Column Factor	71.01	<0,0001	****	Yes		TCRβ+CD4+
																																										Ripk1FL/FL vs. Ripk1ΔCD4	-1.457	-2,365 to -0,5486	Yes	**	0.0023
																																				ANOVA table	SS (Type III)	DF	MS	F (DFn, DFd)	P value	Ripk1FL/FL vs. Ripk1FL/FLCasp8FL/FL	0.626	-0,3550 to 1,607	No	ns	0.2052
																																				Interaction	32.14	9	3.571	F (9, 44) = 8,792	P<0,0001	Ripk1FL/FL vs. Ripk1ΔCD4Casp8ΔCD4	-0.1322	-1,040 to 0,7760	No	ns	0.7706
																																				Row Factor	10.51	3	3.503	F (3, 44) = 8,625	P=0,0001	Ripk1ΔCD4 vs. Ripk1FL/FLCasp8FL/FL	2.083	1,102 to 3,064	Yes	****	<0,0001
																																				Column Factor	158.9	3	52.95	F (3, 44) = 130,4	P<0,0001	Ripk1ΔCD4 vs. Ripk1ΔCD4Casp8ΔCD4	1.325	0,4164 to 2,233	Yes	**	0.0052
																																				Residual	17.87	44	0.4062			Ripk1FL/FLCasp8FL/FL vs. Ripk1ΔCD4Casp8ΔCD4	-0.7582	-1,739 to 0,2228	No	ns	0.1265
																																				Data summary						TCRβ+CD8β+
																																				Number of columns (Column Factor)	4					Ripk1FL/FL vs. Ripk1ΔCD4	-1.6	-2,509 to -0,6922	Yes	***	0.0009
																																				Number of rows (Row Factor)	4					Ripk1FL/FL vs. Ripk1FL/FLCasp8FL/FL	0.4502	-0,5307 to 1,431	No	ns	0.36
																																				Number of values	60					Ripk1FL/FL vs. Ripk1ΔCD4Casp8ΔCD4	0.495	-0,4132 to 1,403	No	ns	0.278
																																										Ripk1ΔCD4 vs. Ripk1FL/FLCasp8FL/FL	2.051	1,070 to 3,032	Yes	***	0.0001
																																										Ripk1ΔCD4 vs. Ripk1ΔCD4Casp8ΔCD4	2.095	1,187 to 3,004	Yes	****	<0,0001
																																										Ripk1FL/FLCasp8FL/FL vs. Ripk1ΔCD4Casp8ΔCD4	0.04476	-0,9362 to 1,026	No	ns	0.9272
																																										TCRβ+CD4-CD8β-
																																										Ripk1FL/FL vs. Ripk1ΔCD4	2.108	1,199 to 3,016	Yes	****	<0,0001
																																										Ripk1FL/FL vs. Ripk1FL/FLCasp8FL/FL	-0.1208	-1,102 to 0,8602	No	ns	0.8052
																																										Ripk1FL/FL vs. Ripk1ΔCD4Casp8ΔCD4	1.21	0,3014 to 2,118	Yes	*	0.0102
																																										Ripk1ΔCD4 vs. Ripk1FL/FLCasp8FL/FL	-2.228	-3,209 to -1,247	Yes	****	<0,0001
																																										Ripk1ΔCD4 vs. Ripk1ΔCD4Casp8ΔCD4	-0.8979	-1,806 to 0,01027	No	ns	0.0525
																																										Ripk1FL/FLCasp8FL/FL vs. Ripk1ΔCD4Casp8ΔCD4	1.33	0,3494 to 2,311	Yes	**	0.009
																																										TCRγδ+
																																										Ripk1FL/FL vs. Ripk1ΔCD4	-1.699	-2,607 to -0,7907	Yes	***	0.0005
																																										Ripk1FL/FL vs. Ripk1FL/FLCasp8FL/FL	0.6063	-0,3747 to 1,587	No	ns	0.2195
																																										Ripk1FL/FL vs. Ripk1ΔCD4Casp8ΔCD4	-0.2788	-1,187 to 0,6294	No	ns	0.5394
																																										Ripk1ΔCD4 vs. Ripk1FL/FLCasp8FL/FL	2.305	1,324 to 3,286	Yes	****	<0,0001
																																										Ripk1ΔCD4 vs. Ripk1ΔCD4Casp8ΔCD4	1.42	0,5119 to 2,328	Yes	**	0.0029
																																										Ripk1FL/FLCasp8FL/FL vs. Ripk1ΔCD4Casp8ΔCD4	-0.8851	-1,866 to 0,09590	No	ns	0.0758
																																										Test details	Predicted (LS) mean 1	Predicted (LS) mean 2	Predicted (LS) mean diff,	SE of diff,	N1	N2	t
																																										TCRβ+CD4+
																																										Ripk1FL/FL vs. Ripk1ΔCD4	15.78	17.23	-1.457	0.4506	4	4	3.233
																																										Ripk1FL/FL vs. Ripk1FL/FLCasp8FL/FL	15.78	15.15	0.626	0.4867	4	3	1.286
																																										Ripk1FL/FL vs. Ripk1ΔCD4Casp8ΔCD4	15.78	15.91	-0.1322	0.4506	4	4	0.2934
																																										Ripk1ΔCD4 vs. Ripk1FL/FLCasp8FL/FL	17.23	15.15	2.083	0.4867	4	3	4.279
																																										Ripk1ΔCD4 vs. Ripk1ΔCD4Casp8ΔCD4	17.23	15.91	1.325	0.4506	4	4	2.939
																																										Ripk1FL/FLCasp8FL/FL vs. Ripk1ΔCD4Casp8ΔCD4	15.15	15.91	-0.7582	0.4867	3	4	1.558
																																										TCRβ+CD8β+
																																										Ripk1FL/FL vs. Ripk1ΔCD4	17.5	19.11	-1.6	0.4506	4	4	3.552
																																										Ripk1FL/FL vs. Ripk1FL/FLCasp8FL/FL	17.5	17.05	0.4502	0.4867	4	3	0.925
																																										Ripk1FL/FL vs. Ripk1ΔCD4Casp8ΔCD4	17.5	17.01	0.495	0.4506	4	4	1.098
																																										Ripk1ΔCD4 vs. Ripk1FL/FLCasp8FL/FL	19.11	17.05	2.051	0.4867	4	3	4.213
																																										Ripk1ΔCD4 vs. Ripk1ΔCD4Casp8ΔCD4	19.11	17.01	2.095	0.4506	4	4	4.65
																																										Ripk1FL/FLCasp8FL/FL vs. Ripk1ΔCD4Casp8ΔCD4	17.05	17.01	0.04476	0.4867	3	4	0.09195
																																										TCRβ+CD4-CD8β-
																																										Ripk1FL/FL vs. Ripk1ΔCD4	18.47	16.36	2.108	0.4506	4	4	4.677
																																										Ripk1FL/FL vs. Ripk1FL/FLCasp8FL/FL	18.47	18.59	-0.1208	0.4867	4	3	0.2481
																																										Ripk1FL/FL vs. Ripk1ΔCD4Casp8ΔCD4	18.47	17.26	1.21	0.4506	4	4	2.684
																																										Ripk1ΔCD4 vs. Ripk1FL/FLCasp8FL/FL	16.36	18.59	-2.228	0.4867	4	3	4.578
																																										Ripk1ΔCD4 vs. Ripk1ΔCD4Casp8ΔCD4	16.36	17.26	-0.8979	0.4506	4	4	1.993
																																										Ripk1FL/FLCasp8FL/FL vs. Ripk1ΔCD4Casp8ΔCD4	18.59	17.26	1.33	0.4867	3	4	2.733
																																										TCRγδ+
																																										Ripk1FL/FL vs. Ripk1ΔCD4	20.23	21.93	-1.699	0.4506	4	4	3.77
																																										Ripk1FL/FL vs. Ripk1FL/FLCasp8FL/FL	20.23	19.62	0.6063	0.4867	4	3	1.246
																																										Ripk1FL/FL vs. Ripk1ΔCD4Casp8ΔCD4	20.23	20.51	-0.2788	0.4506	4	4	0.6186
																																										Ripk1ΔCD4 vs. Ripk1FL/FLCasp8FL/FL	21.93	19.62	2.305	0.4867	4	3	4.736
																																										Ripk1ΔCD4 vs. Ripk1ΔCD4Casp8ΔCD4	21.93	20.51	1.42	0.4506	4	4	3.151
																																										Ripk1FL/FLCasp8FL/FL vs. Ripk1ΔCD4Casp8ΔCD4	19.62	20.51	-0.8851	0.4867	3	4	1.818
[truncated: 1 more columns]
