# Supplementary material for: RIPK1 ablation in T cells results in spontaneous enteropathy and TNF-driven villus atrophy
Source: EMBO Rep. 2025 Apr 30;26(10):2654–82. doi: 10.1038/s44319-025-00441-5 (PMC12117051; doi:10.1038/s44319-025-00441-5)
Supplement: Supplementary file 8 — Source data Fig. 7 [file 44319_2025_441_MOESM8_ESM.zip › Figure 7/7J/7J.xlsx]

## Sheet: Sheet1
	Raw data (pg/µg tissue)																	Transform (Y=Log2(Y))																		TNF-a (Log2 transformed)
		FL/FL								Cre+									FL/FL								Cre+									Compare cell means with others in its row and its column
	Ripk1	19.1632	23.9595	72.7496	16.7177					219.628	51.1888	37.7732	81.5983	67.6272	94.9839	192.732		Ripk1	4.26027	4.58253	6.18487	4.06331					7.77892	5.67776	5.23929	6.35047	6.07953	6.56961	7.59046
	Ripk1/Casp8	20.004	41.4866	35.9941	0	43.3631				27.9469	35.1952	45.6716	37.7599					Ripk1/Casp8	4.32222	5.37457	5.16969		5.4384				4.80462	5.13731	5.51323	5.23878						Number of families	4
																																				Number of comparisons per row family	1
																																				Number of comparisons per column family	1
																																				Alpha	0.05
																																				Uncorrected Fisher's LSD	Predicted (LS) mean diff.	95.00% CI of diff.	Below threshold?	Summary	Individual P Value
																																				WT-KO
																																				FL/FL vs. Cre+	-1.697	-2.739 to -0.6539	Yes	**	0.0034
																																				DWT-DKO
																																				FL/FL vs. Cre+	-0.09726	-1.274 to 1.079	No	ns	0.8625
																																				FL/FL
																																				WT-KO vs. DWT-DKO	-0.3035	-1.480 to 0.8729	No	ns	0.5905
																																				Cre+
																																				WT-KO vs. DWT-DKO	1.296	0.2532 to 2.339	Yes	*	0.0182
																																				Test details	Predicted (LS) mean 1	Predicted (LS) mean 2	Predicted (LS) mean diff.	SE of diff.	N1	N2	t	DF
																																				WT-KO
																																				FL/FL vs. Cre+	4.773	6.469	-1.697	0.4892	4	7	3.468	15
																																				DWT-DKO
																																				FL/FL vs. Cre+	5.076	5.173	-0.09726	0.5519	4	4	0.1762	15
																																				FL/FL
																																				WT-KO vs. DWT-DKO	4.773	5.076	-0.3035	0.5519	4	4	0.5499	15
																																				Cre+
																																				WT-KO vs. DWT-DKO	6.469	5.173	1.296	0.4892	7	4	2.649	15
