# Supplementary material for: RIPK1 ablation in T cells results in spontaneous enteropathy and TNF-driven villus atrophy
Source: EMBO Rep. 2025 Apr 30;26(10):2654–82. doi: 10.1038/s44319-025-00441-5 (PMC12117051; doi:10.1038/s44319-025-00441-5)
Supplement: Supplementary file 8 — Source data Fig. 7 [file 44319_2025_441_MOESM8_ESM.zip › Figure 7/7K/7K.xlsx]

## Sheet: Sheet1
	Raw Data (counts)																	Transform (Y=Log2(Y))																Table Analyzed	Transform of SI length TNFR1 -/- RIPK1 FL/FL CD4-cre (R64+WS049) Two way anova					Number of comparisons per row family	1
		TNFR1+/+										TNFR1-/-							TNFR1+/+										TNFR1-/-											Number of comparisons per column family	1
	RIPK1FL/FL	33	32	34.9	33.5	41	38.8	35.9	37.4	37.8	37.6	37.6	38.2	36.9	42.6	41.3		RIPK1FL/FL	5.04439	5	5.12516	5.06609	5.35755	5.27798	5.16591	5.22497	5.24031	5.23266	5.34341	5.2555	5.20555	5.41278	5.36807	Two-way ANOVA	Ordinary					Alpha	0.05
	RIPK1ΔCD4	39	40.5	46.3	48.1	48.9	44.9	48.4	51.6	49		45.2	47.9	50.1	42.6	47.3		RIPK1ΔCD4	5.2854	5.33985	5.53294	5.58796	5.61176	5.48864	5.59694	5.6893	5.61471		5.49825	5.58195	5.64674	5.41278	5.56377	Alpha	0.05
																																								Uncorrected Fisher's LSD	Predicted (LS) mean diff.	95.00% CI of diff.	Below threshold?	Summary	Individual P Value
																																		Source of Variation	% of total variation	P value	P value summary	Significant?
																																		Interaction	2.551	0.1537	ns	No		RIPK1FL/FL
																																		Row Factor	50.08	<0.0001	****	Yes		TNFR1+/+ vs. TNFR1-/-	-0.1436	-0.2714 to -0.01570	Yes	*	0.0293
																																		Column Factor	3.688	0.0891	ns	No
																																								RIPK1ΔCD4
																																		ANOVA table	SS (Type III)	DF	MS	F (DFn, DFd)	P value	TNFR1+/+ vs. TNFR1-/-	-0.0132	-0.1434 to 0.1170	No	ns	0.8363
																																		Interaction	0.02781	1	0.02781	F (1, 25) = 2.165	P=0.1537
																																		Row Factor	0.546	1	0.546	F (1, 25) = 42.50	P<0.0001	TNFR1+/+
																																		Column Factor	0.04021	1	0.04021	F (1, 25) = 3.130	P=0.0891	RIPK1FL/FL vs. RIPK1ΔCD4	-0.354	-0.4613 to -0.2467	Yes	****	<0.0001
																																		Residual	0.3212	25	0.01285
																																								TNFR1-/-
																																		Difference between column means						RIPK1FL/FL vs. RIPK1ΔCD4	-0.2236	-0.3713 to -0.07600	Yes	**	0.0045
																																		Predicted (LS) mean of TNFR1+/+	5.351
																																		Predicted (LS) mean of TNFR1-/-	5.429
																																		Difference between predicted means	-0.07838					Test details	Predicted (LS) mean 1	Predicted (LS) mean 2	Predicted (LS) mean diff.	SE of diff.	N1	N2	t	DF
																																		SE of difference	0.0443
																																		95% CI of difference	-0.1696 to 0.01286					RIPK1FL/FL
																																								TNFR1+/+ vs. TNFR1-/-	5.174	5.317	-0.1436	0.06208	10	5	2.312	25
																																		Difference between row means
																																		Predicted (LS) mean of RIPK1FL/FL	5.245					RIPK1ΔCD4
																																		Predicted (LS) mean of RIPK1ΔCD4	5.534					TNFR1+/+ vs. TNFR1-/-	5.528	5.541	-0.0132	0.06322	9	5	0.2088	25
																																		Difference between predicted means	-0.2888
																																		SE of difference	0.0443					TNFR1+/+
																																		95% CI of difference	-0.3801 to -0.1976					RIPK1FL/FL vs. RIPK1ΔCD4	5.174	5.528	-0.354	0.05208	10	9	6.798	25
																																		Interaction CI						TNFR1-/-
																																		Mean diff, A1 - B1	-0.1436					RIPK1FL/FL vs. RIPK1ΔCD4	5.317	5.541	-0.2236	0.07168	5	5	3.12	25
																																		Mean diff, A2 - B2	-0.0132
																																		(A1 -B1) - (A2 - B2)	-0.1304
																																		95% CI of difference	-0.3128 to 0.05212
																																		(B1 - A1) - (B2 - A2)	0.1304
																																		95% CI of difference	-0.05212 to 0.3128
