# Supplementary material for: RIPK1 ablation in T cells results in spontaneous enteropathy and TNF-driven villus atrophy
Source: EMBO Rep. 2025 Apr 30;26(10):2654–82. doi: 10.1038/s44319-025-00441-5 (PMC12117051; doi:10.1038/s44319-025-00441-5)
Supplement: Supplementary file 8 — Source data Fig. 7 [file 44319_2025_441_MOESM8_ESM.zip › Figure 7/7L/7L.xlsx]

## Sheet: Fig 7L
	Raw Data (counts)																	Transform (Y=Log2(Y))																Table Analyzed	Transform of Crypt depth TNFR1 -/- RIPK1 FL/FL CD4-cre (R64+WS049) Two way anova					Compare cell means with others in its row and its column
		TNFR1+/+										TNFR1-/-							TNFR1+/+										TNFR1-/-
	RIPK1FL/FL	66	63	59	62	55	45	62.6303	61.8602	72.8118	48.5922	94.4864	84.5829	78.0252	76.3079	88.5753		RIPK1FL/FL	6.04439	5.97728	5.88264	5.9542	5.78136	5.49185	5.96879	5.95094	6.1861	5.60265	6.56203	6.40229	6.28587	6.25376	6.46883	Two-way ANOVA	Ordinary					Number of families	4
	RIPK1ΔCD4	145	136	99	137	105	151.241	164.655	196.207			108.546	168.838	135.582	103.253	140.245		RIPK1ΔCD4	7.17991	7.08746	6.62936	7.09803	6.71425	7.24071	7.36331	7.61623			6.76216	7.3995	7.08302	6.69004	7.13181	Alpha	0.05					Number of comparisons per row family	1
																																								Number of comparisons per column family	1
																																		Source of Variation	% of total variation	P value	P value summary	Significant?		Alpha	0.05
																																		Interaction	6.207	0.0051	**	Yes
																																		Row Factor	56.52	<0.0001	****	Yes		Uncorrected Fisher's LSD	Predicted (LS) mean diff.	95.00% CI of diff.	Below threshold?	Summary	Individual P Value
																																		Column Factor	2.742	0.0513	ns	No
																																								RIPK1FL/FL
																																		ANOVA table	SS (Type III)	DF	MS	F (DFn, DFd)	P value	TNFR1+/+ vs. TNFR1-/-	-0.5105	-0.7947 to -0.2263	Yes	**	0.0011
																																		Interaction	0.602	1	0.602	F (1, 24) = 9.524	P=0.0051
																																		Row Factor	5.481	1	5.481	F (1, 24) = 86.71	P<0.0001	RIPK1ΔCD4
																																		Column Factor	0.2659	1	0.2659	F (1, 24) = 4.207	P=0.0513	TNFR1+/+ vs. TNFR1-/-	0.1028	-0.1930 to 0.3987	No	ns	0.4799
																																		Residual	1.517	24	0.06321
																																								TNFR1+/+
																																		Difference between column means						RIPK1FL/FL vs. RIPK1ΔCD4	-1.232	-1.478 to -0.9860	Yes	****	<0.0001
																																		Predicted (LS) mean of TNFR1+/+	6.5
																																		Predicted (LS) mean of TNFR1-/-	6.704					TNFR1-/-
																																		Difference between predicted means	-0.2038					RIPK1FL/FL vs. RIPK1ΔCD4	-0.6187	-0.9469 to -0.2906	Yes	***	0.0007
																																		SE of difference	0.09938
																																		95% CI of difference	-0.4090 to 0.001268
																																								Test details	Predicted (LS) mean 1	Predicted (LS) mean 2	Predicted (LS) mean diff.	SE of diff.	N1	N2	t	DF
																																		Difference between row means
																																		Predicted (LS) mean of RIPK1FL/FL	6.139					RIPK1FL/FL
																																		Predicted (LS) mean of RIPK1ΔCD4	7.065					TNFR1+/+ vs. TNFR1-/-	5.884	6.395	-0.5105	0.1377	10	5	3.707	24
																																		Difference between predicted means	-0.9254
																																		SE of difference	0.09938					RIPK1ΔCD4
																																		95% CI of difference	-1.131 to -0.7203					TNFR1+/+ vs. TNFR1-/-	7.116	7.013	0.1028	0.1433	8	5	0.7176	24
																																		Interaction CI						TNFR1+/+
																																		Mean diff, A1 - B1	-0.5105					RIPK1FL/FL vs. RIPK1ΔCD4	5.884	7.116	-1.232	0.1193	10	8	10.33	24
																																		Mean diff, A2 - B2	0.1028
																																		(A1 -B1) - (A2 - B2)	-0.6134					TNFR1-/-
																																		95% CI of difference	-1.024 to -0.2032					RIPK1FL/FL vs. RIPK1ΔCD4	6.395	7.013	-0.6187	0.159	5	5	3.891	24
																																		(B1 - A1) - (B2 - A2)	0.6134
																																		95% CI of difference	0.2032 to 1.024
																																		Data summary
																																		Number of columns (Column Factor)	2
																																		Number of rows (Row Factor)	2
																																		Number of values	28

## Sheet: Overview
	Raw Data (counts)
		TNFR1+/+										TNFR1-/-
	RIPK1FL/FL	duo 1	duo 3	duo 4	duo 7	duo 9	duo 10	SI_4_1	SI_10_1	SI_12_1	SI_14_1	duo 16	duo 17	duo 18	duo 19	duo 20
	RIPK1ΔCD4	duo 2	duo 5	duo 6	duo 8	duo 11	SI_1_1	SI_11_1	SI_13_1			duo 12	duo 13	duo 14	duo 15	duo 21

## Sheet: Tecnical replicates
duo 1			duo 2			duo 3			duo 4			duo 5			duo 6			duo 7			duo 8			duo 9			duo 10			duo 11			SI_1_1	Distance::Distance!!R		SI_4_1	Distance::Distance!!R		SI_10_1	Distance::Distance!!R		SI_11_1	Distance::Distance!!R		SI_12_1	Distance::Distance!!R		SI_13_1	Distance::Distance!!R
	µm			µm			µm			µm			µm			µm			µm			µm			µm			µm			µm			µm			µm			µm			µm			µm			µm
villus	504.824		villus	388.592		villus	563.026		villus	463.765		villus	301.15		villus	388.21		villus	622.279		villus	320.074		villus	365.574		villus	447.786		villus	389.131		villus	345.329		villus	434.041		villus	485.014		villus	323.896		villus	421.885		villus	383.78
villus	559.662		villus	394.301		villus	491.202		villus	507.597		villus	395.16		villus	548.224		villus	585.061		villus	307.852		villus	388.975		villus	478.738		villus	326.809		villus	326.91		villus	458.952		villus	379.19		villus	334.322		villus	469.567		villus	329.164
villus	336.932		villus	347.776		villus	480.155		villus	506.424		villus	269.138		villus	504.277		villus	560.327		villus	357.917		villus	401.813		villus	473.601		villus	304.683		villus	292.745		villus	399.015		villus	477.106		villus	351.065		villus	498.486		villus	266.649
villus	385.333		villus	340.155		villus	490.733		villus	432.308		villus	280.912		villus	467.838		villus	527.735		villus	277.44		villus	378.934		villus	471.462		villus	342.868		villus	330.467		villus	461.753		villus	374.862		villus	236.401		villus	520.298		villus	349.785
villus	484.678		villus	343.8		villus	499.136		villus	395.508		villus	381.292		villus	557.215		villus	342.706		villus	341.589		villus	364.711		villus	390.317		villus	337.151		villus	382.948		villus	452.585		villus	408.331		villus	307.916		villus	473.981		villus	286.631
villus	494.487		villus	330.802		villus	599.598		villus	378.241		villus	332.136		villus	267.925		villus	647.544		villus	395.772		villus	396.297		villus	441.35		villus	331.532		villus	296.351		villus	478.751		villus	515.523		villus	314.774		villus	445.402		villus	339.163
villus	332.163		villus	383.68		villus	562.419		villus	379.87		villus	335.106		villus	269.29		villus	571.248		villus	345.373		villus	425.157		villus	404.728		villus	318.506		villus	278.315		villus	436.652		villus	523.992		villus	229.798		villus	461.259		villus	285.091
villus	307.067		villus	317.756		villus	547.531		villus	427.195		villus	393.283		villus	263.213		villus	669.938		villus	352.412		villus	362.723		villus	392.564		villus	274.836		villus	353.384		villus	375.873		villus	430.86		villus	279.517		villus	446.392		villus	341.642
villus	500.639		villus	344.838		villus	537.257		villus	425.568		villus	371.351		villus	323.885		villus	419.781		villus	389.544		villus	403.318		villus	582.445		villus	244.985		villus	375.987		villus	513.985		villus	418.115		villus	280.993		villus	451.31		villus	412.068
villus	440.097		villus	416.397		villus	568.971		villus	371.37		villus	225.443		villus	252.936		villus	513.88		villus	400.455		villus	402.821		villus	516.526		villus	352.895		villus	304.96		villus	426.875		villus	421.199		villus	339.415		villus	425.022		villus	394.009
			villus	409.05								villus	272.562
			villus	403.781								villus	250.688																					328.74			443.848			443.419			299.81			461.36			338.798
	434.588			368.411			534.003			428.784			317.352			384.301			546.05			348.843			389.032			459.952			322.34
																																	SI_1_1	Distance::Distance!!R		SI_4_1	Distance::Distance!!R		SI_10_1	Distance::Distance!!R		SI_11_1	Distance::Distance!!R		SI_12_1	Distance::Distance!!R		SI_13_1	Distance::Distance!!R
																																		µm			µm			µm			µm			µm			µm
																																	crypt	183.981		crypt	53.533		crypt	61.8715		crypt	159.903		crypt	89.2503		crypt	168.874
																																	crypt	130.31		crypt	61.5457		crypt	67.8572		crypt	138.72		crypt	72.8636		crypt	217.207
duo 1			duo 2			duo 3			duo 4			duo 5			duo 6			duo 7			duo 8			duo 9			duo 10			duo 11			crypt	149.499		crypt	52.558		crypt	64.4596		crypt	156.41		crypt	77.425		crypt	188.623
	µm			µm			µm			µm			µm			µm			µm			µm			µm			µm			µm		crypt	132.408		crypt	65.4778		crypt	54.4727		crypt	190.555		crypt	89.5795		crypt	163.748
Crypt	89.4701		Crypt	106.788		Crypt	57.6047		Crypt	76.2185		Crypt	144.024		Crypt	94.8145		Crypt	61.3247		Crypt	144.616		Crypt	62.1297		Crypt	43.756		crypt	138.985		crypt	129.355		crypt	81.9255		crypt	55.7474		crypt	163.551		crypt	80.1371		crypt	219.248
Crypt	64.3102		Crypt	94.6764		Crypt	84.1633		Crypt	71.4841		Crypt	126.571		Crypt	88.3206		Crypt	63.7571		Crypt	163.704		Crypt	38.166		Crypt	37.6151		crypt	174.996		crypt	145.934		crypt	73.6893		crypt	77.669		crypt	141.159		crypt	107.54		crypt	207.607
Crypt	53.5415		Crypt	108.071		Crypt	72.2565		Crypt	73.363		Crypt	116.555		Crypt	98.1582		Crypt	56.6407		Crypt	152.215		Crypt	52.9394		Crypt	39.8583		crypt	144.557		crypt	174.558		crypt	78.812		crypt	67.2079		crypt	143.113		crypt	38.4619		crypt	214.666
Crypt	73.5328		Crypt	106.973		Crypt	72.2627		Crypt	64.9581		Crypt	98.9654		Crypt	48.1335		Crypt	56.1935		Crypt	121.287		Crypt	53.9624		Crypt	53.4948		crypt	118.254		crypt	183.267		crypt	49.5545		crypt	64.789		crypt	153.818		crypt	49.1208		crypt	255.97
Crypt	79.6794		Crypt	101.334		Crypt	59.842		Crypt	55.3323		Crypt	121.889		Crypt	128.57		Crypt	55.2333		Crypt	130.78		Crypt	63.7269		Crypt	54.2966		crypt	120.937		crypt	138.461		crypt	57.2136		crypt	57.4769		crypt	228.491		crypt	65.9762		crypt	148.991
Crypt	64.6005		Crypt	165.643		Crypt	55.0456		Crypt	47.6031		Crypt	115.871		Crypt	95.454		Crypt	55.6804		Crypt	124.08		Crypt	48.7386		Crypt	50.1554		crypt	85.9411		crypt	144.64		crypt	51.994		crypt	47.0505		crypt	170.835		crypt	57.7639		crypt	177.133
Crypt	58.5789		Crypt	154.251		Crypt	48.0489		Crypt	63.171		Crypt	117.25		Crypt	78.4346		Crypt	64.6331		Crypt	149.761		Crypt	62.8915		Crypt	38.3749		crypt	88.7476
Crypt	53.1204		Crypt	165.104		Crypt	43.0935		Crypt	59.835		Crypt	128.286		Crypt	75.4234		Crypt	73.3504		Crypt	92.2204		Crypt	64.8606		Crypt	41.4581		crypt	91.0285			151.241			62.6303			61.8602			164.655			72.8118			196.207
Crypt	59.9632		Crypt	157.742		Crypt	61.378		Crypt	67.9346		Crypt	114.24		Crypt	117.962		Crypt	68.9258		Crypt	116.897		Crypt	48.3389		Crypt	39.7134		crypt	855.51
Crypt	75.4626		Crypt	189.302		Crypt	43.1547		Crypt	52.2345		Crypt	138.279		Crypt	155.149		Crypt	77.5797		Crypt	130.665		Crypt	78.0907		Crypt	41.0743		crypt	100.448
Crypt	65.8627		Crypt	204.267		Crypt	57.3058		Crypt	50.5596		Crypt	128.756		Crypt	123.791		Crypt	79.1413		Crypt	119.66		Crypt	85.4507		Crypt	42.67		crypt	85.2899
Crypt	57.2019		Crypt	155.536		Crypt	42.9797		Crypt	50.3069		Crypt	92.7936		Crypt	162.182		Crypt	83.1288		Crypt	155.427		Crypt	58.603		Crypt	55.212		crypt	94.7777
Crypt	69.4202		Crypt	151.59		Crypt	59.6284		Crypt	42.1111		Crypt	79.4832		Crypt	193.645		Crypt	91.0172		Crypt	145.008		Crypt	56.8089		Crypt	68.7105		crypt	42.2267		SI_1_1	Distance::Distance!!R		SI_4_1	Distance::Distance!!R		SI_10_1	Distance::Distance!!R		SI_11_1	Distance::Distance!!R		SI_12_1	Distance::Distance!!R		SI_13_1	Distance::Distance!!R
Crypt	60.7302		Crypt	107.202		Crypt	65.6246		Crypt	55.554		Crypt	121.973		Crypt	98.8963		Crypt	73.176		Crypt	146.737		Crypt	45.4282		Crypt	49.2584		crypt	129.66			328.74			443.848			443.419			299.81			461.36			338.798
Crypt	88.5705		Crypt	194.861		Crypt	43.4394		Crypt	56.6781		Crypt	120.093		Crypt	112.779		Crypt	81.2613		Crypt	147.21		Crypt	59.2193		Crypt	31.6522		crypt	207.653			151.241			62.6303			61.8602			164.655			72.8118			196.207
Crypt	75.131		Crypt	97.0733		Crypt	61.7033		Crypt	53.3705		Crypt	145.327		Crypt	82.6734		Crypt	64.2427		Crypt	151.458		Crypt	48.9336		Crypt	38.5376		crypt	217.257
Crypt	72.848		Crypt	77.2838		Crypt	50.6457		Crypt	55.3112		Crypt	159.941		Crypt	78.0903		Crypt	64.0574		Crypt	162.761		Crypt	44.6144		Crypt	54.2507		crypt	79.8029
Crypt	91.5116		Crypt	93.531		Crypt	78.6589		Crypt	53.4342		Crypt	196.817		Crypt	70.2085		Crypt	57.7239		Crypt	134.139		Crypt	74.3136		Crypt	35.7781		crypt	82.82
Crypt	85.8733		Crypt	78.2386		Crypt	70.2434		Crypt	52.1454		Crypt	177.222		Crypt	75.7151		Crypt	54.0179		Crypt	160.927		Crypt	77.7518		Crypt	36.2666		crypt	112.645
Crypt	79.5904		Crypt	87.8182		Crypt	80.7806		Crypt	49.6348		Crypt	130.275		Crypt	59.4388		Crypt	75.5792		Crypt	191.641		Crypt	57.4917		Crypt	41.7001		crypt	77.4713			ID			Villus length			crypt depth
Crypt	36.9699		Crypt	91.4692		Crypt	59.6133		Crypt	54.0333		Crypt	101.522		Crypt	110.8		Crypt	51.8192		Crypt	142.434		Crypt	44.5917		Crypt	39.0531		crypt	71.892			WT	KO		WT	KO		WT	KO
Crypt	43.3556		Crypt	167.287		Crypt	72.6192		Crypt	66.1781		Crypt	84.728		Crypt	106.368		Crypt	50.4713		Crypt	144.79		Crypt	53.933		Crypt	37.3932		crypt	72.9867			4	1		443.848	328.74		62.6303	151.241
Crypt	56.5397		Crypt	158.562		Crypt	68.4797		Crypt	61.2888		Crypt	184.794		Crypt	66.4691		Crypt	28.1524		Crypt	140.262		Crypt	37.8713		Crypt	32.9081		crypt	67.2066			10	11		443.419	299.81		61.8602	164.655
Crypt	54.5602		Crypt	187.938		Crypt	69.4033		Crypt	48.7331		Crypt	193.146		Crypt	63.7272		Crypt	50.972		Crypt	88.8986		Crypt	46.7203		Crypt	64.9839		crypt	93.5491			12	13		461.36	338.798		72.8118	196.207
Crypt	60.3923		Crypt	189.728		Crypt	78.793		Crypt	59.9101		Crypt	162.592					Crypt	56.2453		Crypt	144.123		Crypt	33.6774		Crypt	48.2445		crypt	116.659			14			415.689			48.5922
Crypt	68.846		Crypt	202.792		Crypt	72.6546		Crypt	58.2826		Crypt	159.523					Crypt	57.7575		Crypt	120.764		Crypt	45.6852		Crypt	45.6448		crypt	102.048
Crypt	49.8206		Crypt	168.645		Crypt	82.839		Crypt	84.655		Crypt	112.576					Crypt	53.9131		Crypt	136.701		Crypt	48.2766		Crypt	39.1009		crypt	100.371
Crypt	50.6775		Crypt	170.814		Crypt	83.2261		Crypt	62.849		Crypt	179.584					Crypt	41.1787		Crypt	142.766		Crypt	44.4584		Crypt	41.7001		crypt	78.084
Crypt	58.0621		Crypt	223.119		Crypt	57.3487		Crypt	66.8847		Crypt	183.995					Crypt	58.1697		Crypt	121.41		Crypt	50.9088		Crypt	55.047		crypt	54.664
Crypt	71.553		Crypt	197.242		Crypt	37.9544		Crypt	55.7778		Crypt	137.487					Crypt	66.2931		Crypt	82.9989		Crypt	52.5485		Crypt	51.9944		crypt	115.153
	65.6592			145.163			63.0264			58.9944			135.819			99.3834			62.3879			136.878			54.7044			44.9968			130.721
