# Supplementary material for: RIPK1 ablation in T cells results in spontaneous enteropathy and TNF-driven villus atrophy
Source: EMBO Rep. 2025 Apr 30;26(10):2654–82. doi: 10.1038/s44319-025-00441-5 (PMC12117051; doi:10.1038/s44319-025-00441-5)
Supplement: Supplementary file 9 — Figure EV1-EV5 Source Data [file 44319_2025_441_MOESM9_ESM.zip]

Archive with 120 entries (71 files):
- EV Figures/
- EV Figures/Figure EV1/
- EV Figures/Figure EV1/EV1A/
- EV Figures/Figure EV1/EV1A/EV1A.xlsx
- EV Figures/Figure EV1/EV1B/
- EV Figures/Figure EV1/EV1B/EV1B.xlsx
- EV Figures/Figure EV1/EV1C/
- EV Figures/Figure EV1/EV1C/IMG_7715.JPG
- EV Figures/Figure EV1/EV1D/
- EV Figures/Figure EV1/EV1D/EV1D.xlsx
- EV Figures/Figure EV1/EV1E/
- EV Figures/Figure EV1/EV1E/IMG_5757.JPG
- EV Figures/Figure EV1/EV1E/IMG_5759.JPG
- EV Figures/Figure EV1/EV1E/IMG_5771.JPG
- EV Figures/Figure EV1/EV1F/
- EV Figures/Figure EV1/EV1F/IMG_7165.JPG
- EV Figures/Figure EV1/EV1F/IMG_7187.JPG
- EV Figures/Figure EV1/EV1F/IMG_7203.jpg
- EV Figures/Figure EV1/EV1G/
- EV Figures/Figure EV1/EV1G/EV1G.xlsx
- EV Figures/Figure EV1/EV1H/
- EV Figures/Figure EV1/EV1H/EV1H.xlsx
- EV Figures/Figure EV2/
- EV Figures/Figure EV2/EV2A/
- EV Figures/Figure EV2/EV2A/EV2A.xlsx
- EV Figures/Figure EV2/EV2B/
- EV Figures/Figure EV2/EV2B/EV2B.xlsx
- EV Figures/Figure EV2/EV2C/
- EV Figures/Figure EV2/EV2C/EV2C (Image order).xlsx
- EV Figures/Figure EV2/EV2C/R64_mouse 10_Colon.tif
- EV Figures/Figure EV2/EV2C/R64_mouse 8_Colon.tif
- EV Figures/Figure EV2/EV2D/
- EV Figures/Figure EV2/EV2D/EV2D (Image order).xlsx
- EV Figures/Figure EV2/EV2D/Ileum_Ki67_R64_mouse 4_WT.tif
- EV Figures/Figure EV2/EV2D/Ileum_Ki67_R64_mouse 5_KO.tif
- EV Figures/Figure EV2/EV2D/Jejunum_Ki67_R64_mouse 4_WT.tif
- EV Figures/Figure EV2/EV2D/Jejunum_Ki67_R64_mouse 5_KO.tif
- EV Figures/Figure EV2/EV2E/
- EV Figures/Figure EV2/EV2E/EV2E.xlsx
- EV Figures/Figure EV2/EV2F/
- EV Figures/Figure EV2/EV2F/EV2F (Image order).xlsx
- EV Figures/Figure EV2/EV2F/Ileum_CD45_R64_mouse 4_WT.jpg
- EV Figures/Figure EV2/EV2F/Ileum_CD45_R64_mouse 5_KO.jpg
- EV Figures/Figure EV2/EV2F/Jejunum_CD45_R64_mouse 4_WT.jpg
- EV Figures/Figure EV2/EV2F/Jejunum_CD45_R64_mouse 6_KO.jpg
- EV Figures/Figure EV2/EV2G/
- EV Figures/Figure EV2/EV2G/EV2G.xlsx
- EV Figures/Figure EV2/EV2H/
- EV Figures/Figure EV2/EV2H/EV2H.xlsx
- EV Figures/Figure EV2/EV2I/
- EV Figures/Figure EV2/EV2I/EV2I.xlsx
- EV Figures/Figure EV2/EV2J/
- EV Figures/Figure EV2/EV2J/EV2J.xlsx
- EV Figures/Figure EV2/EV2K/
- EV Figures/Figure EV2/EV2K/EV2K.xlsx
- EV Figures/Figure EV2/EV2L/
- EV Figures/Figure EV2/EV2L/EV2L.xlsx
- EV Figures/Figure EV3/
- EV Figures/Figure EV3/EV3A/
- EV Figures/Figure EV3/EV3A/EV3A.svg
- EV Figures/Figure EV3/EV3B/
- EV Figures/Figure EV3/EV3B/EV3B.xlsx
- EV Figures/Figure EV3/EV3C/
- EV Figures/Figure EV3/EV3C/EV3C.xlsx
- EV Figures/Figure EV3/EV3D/
- EV Figures/Figure EV3/EV3D/EV3D.svg
- EV Figures/Figure EV3/EV3E/
- EV Figures/Figure EV3/EV3E/EV3E.svg
- EV Figures/Figure EV3/EV3F/
- EV Figures/Figure EV3/EV3F/EV3F.xlsx
- EV Figures/Figure EV3/EV3G/
- EV Figures/Figure EV3/EV3G/EV3G.xlsx
- EV Figures/Figure EV3/EV3H/
- EV Figures/Figure EV3/EV3H/EV3H.svg
- EV Figures/Figure EV4/
- EV Figures/Figure EV4/EV4A/
- EV Figures/Figure EV4/EV4A/EV4A.xlsx
- EV Figures/Figure EV4/EV4B/
- EV Figures/Figure EV4/EV4B/IMG_3601.JPG
- EV Figures/Figure EV4/EV4C/
- EV Figures/Figure EV4/EV4C/Duodenum_KO_ABX_Ki-67_R88_mouse 7.tif
- EV Figures/Figure EV4/EV4C/Duodenum_KO_Control_Ki-67_R88_mouse 11.tif
- EV Figures/Figure EV4/EV4C/Duodenum_WT_ABX_Ki-67_R88_mouse 6.tif
- EV Figures/Figure EV4/EV4C/Duodenum_WT_Control_Ki-67_R88_mouse 10.tif
- EV Figures/Figure EV4/EV4C/EV4C (Image order).xlsx
- EV Figures/Figure EV4/EV4D/
- EV Figures/Figure EV4/EV4D/EV4D.xlsx
- EV Figures/Figure EV4/EV4E/
- EV Figures/Figure EV4/EV4E/EV4E.xlsx
- EV Figures/Figure EV5/
- EV Figures/Figure EV5/EV5A/
- EV Figures/Figure EV5/EV5A/EV5A.xlsx
- EV Figures/Figure EV5/EV5B/
- EV Figures/Figure EV5/EV5B/Duodenum_Ki-67_R117_mouse 1_DWT.bmp
- EV Figures/Figure EV5/EV5B/Duodenum_Ki-67_R117_mouse 3_DKO.bmp
- EV Figures/Figure EV5/EV5B/Duodenum_Ki-67_R64_mouse 3_WT.jpg
- EV Figures/Figure EV5/EV5B/Duodenum_Ki-67_R64_mouse 8_KO.jpg
- EV Figures/Figure EV5/EV5B/EV5B (Image order).xlsx
- EV Figures/Figure EV5/EV5C/
- EV Figures/Figure EV5/EV5C/Duodenum_CD45_R117_mouse 1_DWT.bmp
- EV Figures/Figure EV5/EV5C/Duodenum_CD45_R117_mouse 3_DKO.bmp
- EV Figures/Figure EV5/EV5C/Duodenum_CD45_R64_mouse 11_KO.jpg
- EV Figures/Figure EV5/EV5C/Duodenum_CD45_R64_mouse 3_WT.jpg
- EV Figures/Figure EV5/EV5C/EV5C (Image order).xlsx
- EV Figures/Figure EV5/EV5C/~$EV5C (Image order).xlsx
- EV Figures/Figure EV5/EV5D/
- EV Figures/Figure EV5/EV5D/EV5D.xlsx
- EV Figures/Figure EV5/EV5D/~$EV5D.xlsx
- EV Figures/Figure EV5/EV5E/
- EV Figures/Figure EV5/EV5E/EV5E.xlsx
- EV Figures/Figure EV5/EV5F/
- EV Figures/Figure EV5/EV5F/EV5F.xlsx
- EV Figures/Figure EV5/EV5G/
- EV Figures/Figure EV5/EV5G/EV5G.xlsx
- EV Figures/Figure EV5/EV5H/
- EV Figures/Figure EV5/EV5H/EV5H.xlsx
- EV Figures/Figure EV5/EV5I/
- EV Figures/Figure EV5/EV5I/EV5I.xlsx
- EV Figures/Figure EV5/EV5J/
- EV Figures/Figure EV5/EV5J/EV5J.xlsx
