# Supplementary material for: RIPK1 ablation in T cells results in spontaneous enteropathy and TNF-driven villus atrophy
Source: EMBO Rep. 2025 Apr 30;26(10):2654–82. doi: 10.1038/s44319-025-00441-5 (PMC12117051; doi:10.1038/s44319-025-00441-5)
Supplement: Supplementary file 9 — Figure EV1-EV5 Source Data [file 44319_2025_441_MOESM9_ESM.zip › EV Figures/Figure EV1/EV1A/EV1A.xlsx]

## Sheet: Sheet1
	Ripk1 FL/+ ; CD4-Cre +/+	Ripk1 FL/+ ; CD4-Cre Tg/+	Ripk1 FL/FL ; CD4-Cre +/+	Ripk1 FL/FL ; CD4-Cre Tg/+
	26.34	23.41	25.37	24.88		Table analyzed	Parts of a whole
						Column analyzed	Column A
						Chi-square test
						Chi-square	0.3659
						DF	3
						P value (two-tailed)	0.9472
						P value summary	ns
						Is discrepancy significant (P < 0.05)?	No
						Outcome	Expected #	Observed #	Expected %	Observed %
						Ripk1 FL/+ ; CD4-Cre +/+	51.25	54	25	26.34
						Ripk1 FL/+ ; CD4-Cre Tg/+	51.25	48	25	23.41
						Ripk1 FL/FL ; CD4-Cre +/+	51.25	52	25	25.37
						Ripk1 FL/FL ; CD4-Cre Tg/+	51.25	51	25	24.88
						TOTAL	205	205	100	100
