# Supplementary material for: RIPK1 ablation in T cells results in spontaneous enteropathy and TNF-driven villus atrophy
Source: EMBO Rep. 2025 Apr 30;26(10):2654–82. doi: 10.1038/s44319-025-00441-5 (PMC12117051; doi:10.1038/s44319-025-00441-5)
Supplement: Supplementary file 9 — Figure EV1-EV5 Source Data [file 44319_2025_441_MOESM9_ESM.zip › EV Figures/Figure EV1/EV1B/EV1B.xlsx]

## Sheet: Sheet1
	Raw Data (counts)																Transform (Y=Log2(Y))																Two-way ANOVA						Multiple comparisons (Uncorrected Fisher's LSD)
		Ripk1FL/FL							Ripk1ΔCD4									Ripk1FL/FL							Ripk1ΔCD4								Table Analyzed	Transform of mLN (R24+25): CD4 and CD8 T cells (intestinal story)					Compare each cell mean with the other cell mean in that row
	CD4+	687759	1118459	815291	965157	764053	931694	966416	341134	680254	475764	472757	674934	526341	467221		CD4+	19.3915	20.0931	19.637	19.8804	19.5433	19.8295	19.8823	18.38	19.3757	18.8599	18.8507	19.3644	19.0056	18.8337
	CD8+	732559	1051003	731456	682252	582909	701134	711528	226779	362921	190637	190615	164305	162044	97354		CD8+	19.4826	20.0033	19.4804	19.3799	19.1529	19.4193	19.4406	17.7909	18.4693	17.5405	17.5403	17.326	17.306	16.571		Two-way ANOVA	Ordinary					Number of families	1
																																	Alpha	0.05					Number of comparisons per family	2
																																							Alpha	0.05
																																	Source of Variation	% of total variation	P value	P value summary	Significant?
																																	Interaction	9.895	0.0004	***	Yes		Uncorrected Fisher's LSD	Mean Diff,	95,00% CI of diff,	Below threshold?	Summary	Individual P Value
																																	Row Factor	21.13	<0,0001	****	Yes
																																	Column Factor	55.02	<0,0001	****	Yes		Ripk1FL/FL - Ripk1ΔCD4
																																							CD4+	0.7981	0,3823 to 1,214	Yes	***	0.0006
																																	ANOVA table	SS	DF	MS	F (DFn, DFd)	P value	CD8+	1.974	1,558 to 2,389	Yes	****	<0,0001
																																	Interaction	2.418	1	2.418	F (1, 24) = 17,02	P=0,0004
																																	Row Factor	5.164	1	5.164	F (1, 24) = 36,35	P<0,0001
																																	Column Factor	13.44	1	13.44	F (1, 24) = 94,64	P<0,0001	Test details	Mean 1	Mean 2	Mean Diff,	SE of diff,	N1	N2	t	DF
																																	Residual	3.409	24	0.1421
																																							Ripk1FL/FL - Ripk1ΔCD4
																																	Difference between column means						CD4+	19.75	18.95	0.7981	0.2015	7	7	3.962	24
																																	Mean of Ripk1FL/FL	19.62					CD8+	19.48	17.51	1.974	0.2015	7	7	9.796	24
																																	Mean of Ripk1ΔCD4	18.23
																																	Difference between means	1.386
																																	SE of difference	0.1425
																																	95% CI of difference	1,092 to 1,680
																																	Difference between row means
																																	Mean of CD4+	19.35
																																	Mean of CD8+	18.49
																																	Difference between means	0.8589
																																	SE of difference	0.1425
																																	95% CI of difference	0,5649 to 1,153
																																	Interaction CI
																																	Mean diff, A1 - B1	0.7981
																																	Mean diff, A2 - B2	1.974
																																	(A1 -B1) - (A2 - B2)	-1.175
																																	95% CI of difference	-1,763 to -0,5874
																																	(B1 - A1) - (B2 - A2)	1.175
																																	95% CI of difference	0,5874 to 1,763
																																	Data summary
																																	Number of columns (Column Factor)	2
																																	Number of rows (Row Factor)	2
																																	Number of values	28
