# Supplementary material for: RIPK1 ablation in T cells results in spontaneous enteropathy and TNF-driven villus atrophy
Source: EMBO Rep. 2025 Apr 30;26(10):2654–82. doi: 10.1038/s44319-025-00441-5 (PMC12117051; doi:10.1038/s44319-025-00441-5)
Supplement: Supplementary file 9 — Figure EV1-EV5 Source Data [file 44319_2025_441_MOESM9_ESM.zip › EV Figures/Figure EV1/EV1D/EV1D.xlsx]

## Sheet: Sheet1
	Raw Data
		RIPK1Fl/Fl																													RIPK1ΔCD4
	Young	8.4	10.5	8.9	8.9	7.5	7.2	8.4	8.4	7.7	8.7	7.6	7.5	8.4	7.8	8.4	8.4	7.4	8.3	7.8	7.1	7	8.1								8.8	9	9.2	9.8	7.4	9.4	9.6	7.6	7.6	9.5	7.8	9	7.8	7.6	8.2	8.2	7.9	7.6	8.6
	Aged	6.8	7	6.6	6.5	9.3	9.9	9.8	8.8	8.6	7.3	7.2	6.3	8.2	9.4	9.1	9	8.4	9	7.8	9.3	8.2	8.8	8.9	9.2	10.1	9.2	10.6	9	8.3	9.1	8.8	8.3	7.4	8.1	9.7	9.5	7.9	8.9	8.4	7.6	7.9	6	6.8	8.9	8	8.8	8.5	9.2
[truncated: 17 more columns]
