# Supplementary material for: RIPK1 ablation in T cells results in spontaneous enteropathy and TNF-driven villus atrophy
Source: EMBO Rep. 2025 Apr 30;26(10):2654–82. doi: 10.1038/s44319-025-00441-5 (PMC12117051; doi:10.1038/s44319-025-00441-5)
Supplement: Supplementary file 9 — Figure EV1-EV5 Source Data [file 44319_2025_441_MOESM9_ESM.zip › EV Figures/Figure EV1/EV1G/EV1G.xlsx]

## Sheet: Sheet1
	Raw Data (cm)															2way ANOVA						Multiple comparisons (Šídák's multiple comparisons test)
		Ripk1+/+							Ripk1K45A
	Young	30.2	29.5	34.6					33.2	27.1	33.3	32.5				Table Analyzed	RIPK1-K45A - SI					Compare each cell mean with the other cell mean in that row
	Aged	28	29.6	26	32.2	36	34.3		29	29.8	33.9	27.2	36	27.5	32.3
																Two-way ANOVA	Ordinary					Number of families	1
																Alpha	0.05					Number of comparisons per family	2
																						Alpha	0.05
																Source of Variation	% of total variation	P value	P value summary	Significant?
																Interaction	0.05271	0.9276	ns	No		Šídák's multiple comparisons test	Predicted (LS) mean diff.	95.00% CI of diff.	Below threshold?	Summary	Adjusted P Value
																Row Factor	0.7748	0.7282	ns	No
																Column Factor	0.007473	0.9727	ns	No		Ripk1+/+ - Ripk1K45A
																						Young	-0.09167	-6.446 to 6.263	No	ns	0.9992
																ANOVA table	SS (Type III)	DF	MS	F (DFn, DFd)	P value	Aged	0.2024	-4.426 to 4.831	No	ns	0.9929
																Interaction	0.09684	1	0.09684	F (1, 16) = 0.008511	P=0.9276
																Row Factor	1.424	1	1.424	F (1, 16) = 0.1251	P=0.7282
																Column Factor	0.01373	1	0.01373	F (1, 16) = 0.001207	P=0.9727	Test details	Predicted (LS) mean 1	Predicted (LS) mean 2	Predicted (LS) mean diff.	SE of diff.	N1	N2	t	DF
																Residual	182.1	16	11.38
																						Ripk1+/+ - Ripk1K45A
																Difference between column means						Young	31.43	31.53	-0.09167	2.576	3	4	0.03558	16
																Predicted (LS) mean of Ripk1+/+	31.23					Aged	31.02	30.81	0.2024	1.877	6	7	0.1078	16
																Predicted (LS) mean of Ripk1K45A	31.17
																Difference between predicted means	0.05536
																SE of difference	1.594
																95% CI of difference	-3.323 to 3.434
																Difference between row means
																Predicted (LS) mean of Young	31.48
																Predicted (LS) mean of Aged	30.92
																Difference between predicted means	0.5637
																SE of difference	1.594
																95% CI of difference	-2.815 to 3.942
																Interaction CI
																Mean diff, A1 - B1	-0.09167
																Mean diff, A2 - B2	0.2024
																(A1 -B1) - (A2 - B2)	-0.294
																95% CI of difference	-7.051 to 6.463
																(B1 - A1) - (B2 - A2)	0.294
																95% CI of difference	-6.463 to 7.051
																Data summary
																Number of columns (Column Factor)	2
																Number of rows (Row Factor)	2
																Number of values	20
