# Supplementary material for: RIPK1 ablation in T cells results in spontaneous enteropathy and TNF-driven villus atrophy
Source: EMBO Rep. 2025 Apr 30;26(10):2654–82. doi: 10.1038/s44319-025-00441-5 (PMC12117051; doi:10.1038/s44319-025-00441-5)
Supplement: Supplementary file 9 — Figure EV1-EV5 Source Data [file 44319_2025_441_MOESM9_ESM.zip › EV Figures/Figure EV1/EV1H/EV1H.xlsx]

## Sheet: Sheet1
		Raw data (pg/µg tissue)
			RIPK1FL/FL																	RIPK1ΔCD4																		Unpaired t test with Welch's correction
	IL-4	Young	0	0	0	0	0	0	0	0	0	0	0							6.924	0	0	0	0	0	25.848	190.868	0	0	0	4.887	0						Table Analyzed	IL-4 (young KO)	Table Analyzed	IL-4 (aged KO)
		Aged	0	0	0	0	0	0	0	0	0	0	0	0	0	0	0	0		0	0	0	0	0	0	0	66.166	0	0	124.374	60.668	29.683	0	0	0	0
																																						Column B	RIPK1ΔCD4	Column B	RIPK1ΔCD4
			RIPK1FL/FL																	RIPK1ΔCD4																		vs.	vs.	vs.	vs.
	IL-5	Young	0	0	0	0	0	0	0	0	0	0	2.004							8.048	0	0	0	0.046	1.36	40.279	100.44	0	0	5.619	0.918	0						Column A	RIPK1FL/FL	Column A	RIPK1FL/FL
		Aged	0	0	0	0	0	6.049	3.677	0	1.967	0	0	0	0	0	0	0		0	11.708	0	0.417	0	0	0	34.137	0	0	53.407	5.663	15.631	0	0	0	0
																																						Unpaired t test with Welch's correction		Unpaired t test with Welch's correction
			RIPK1FL/FL																	RIPK1ΔCD4																		P value	0.2511	P value	0.0705
	IL-6	Young	0	0	0	0	0	0	0	0	0	0	0							0	0	0	0	0	0	59.405	611.588	0	0	0	0	0						P value summary	ns	P value summary	ns
		Aged	0	0	0	0	0	98.881	0	0	0	0	0	0	0	0	0	0		0	0	0	0	0	0	0	25.539	0	0	94.578	0	0	0	0	0	0		Significantly different (P < 0.05)?	No	Significantly different (P < 0.05)?	No
																																						One- or two-tailed P value?	Two-tailed	One- or two-tailed P value?	Two-tailed
			RIPK1FL/FL																	RIPK1ΔCD4																		Welch-corrected t, df	t=1.206, df=12.00	Welch-corrected t, df	t=1.938, df=16.00
	IL-10	Young	0	0	0	0	0	0	0	0	0	0	0							0	0	0	0	11.942	0	0	0	0	0	0	0	0
		Aged	0	0	0	0	0	0	0	0	0	0	0	0	0	0	0	0		0	0	25.497	0	0	0	0	0	0	0	0	0	0	4.648	0	26.027	0		How big is the difference?		How big is the difference?
																																						Mean of column A	0	Mean of column A	0
			RIPK1FL/FL																	RIPK1ΔCD4																		Mean of column B	17.58	Mean of column B	16.52
	IL-13	Young	0	0	0	0	0	0	0	0	0	0	0							0	0	0	0	0	0	0	0	0	0	0	0	0						Difference between means (B - A) ± SEM	17.58 ± 14.58	Difference between means (B - A) ± SEM	16.52 ± 8.525
		Aged	0	0	0	0	0	0	0	0	0	0	0	0	0	0	0	0		0	0	0	0	0	0	0	0	0	0	0	0	0	0	0	0	0		95% confidence interval	-14.18 to 49.34	95% confidence interval	-1.549 to 34.60
																																						R squared (eta squared)	0.1081	R squared (eta squared)	0.1901
			RIPK1FL/FL																	RIPK1ΔCD4
	TGF-b	Young	0	7.701	0	0	68.401	71.495	0	118.511	0	138.992	0							99.219	18.878	13.165	44.529	88.836	137.408	156.761	139.425	146.095	25.503	0	237.506	48.6						F test to compare variances		F test to compare variances
		Aged	97.476	72.703	44.27	0	0	0	15.572	1.953	0	0	61.221	5.765	18.15	0	188.498	73.276		228.429	31.74	13.045	47.344	0	6.073	0	145.425	0	0	0	74.286	81.454	280.506	209.291	0	35.622		F, DFn, Dfd	Infinity, 12, 10	F, DFn, Dfd	Infinity, 16, 15
																																						P value	<0.0001	P value	<0.0001
																																						P value summary	****	P value summary	****
																																						Significantly different (P < 0.05)?	Yes	Significantly different (P < 0.05)?	Yes
																																						Data analyzed		Data analyzed
																																						Sample size, column A	11	Sample size, column A	16
																																						Sample size, column B	13	Sample size, column B	17
																																						Table Analyzed	IL-5 (young KO)	Table Analyzed	IL-5 (aged KO)
																																						Column B	RIPK1ΔCD4	Column B	RIPK1ΔCD4
																																						vs.	vs.	vs.	vs.
																																						Column A	RIPK1FL/FL	Column A	RIPK1FL/FL
																																						Unpaired t test with Welch's correction		Unpaired t test with Welch's correction
																																						P value	0.1624	P value	0.0988
																																						P value summary	ns	P value summary	ns
																																						Significantly different (P < 0.05)?	No	Significantly different (P < 0.05)?	No
																																						One- or two-tailed P value?	Two-tailed	One- or two-tailed P value?	Two-tailed
																																						Welch-corrected t, df	t=1.488, df=12.01	Welch-corrected t, df	t=1.750, df=16.46
																																						How big is the difference?		How big is the difference?
																																						Mean of column A	0.1822	Mean of column A	0.7308
																																						Mean of column B	12.05	Mean of column B	7.115
																																						Difference between means (B - A) ± SEM	11.87 ± 7.977	Difference between means (B - A) ± SEM	6.385 ± 3.649
																																						95% confidence interval	-5.505 to 29.25	95% confidence interval	-1.334 to 14.10
																																						R squared (eta squared)	0.1557	R squared (eta squared)	0.1568
																																						F test to compare variances		F test to compare variances
																																						F, DFn, Dfd	2264, 12, 10	F, DFn, Dfd	73.68, 16, 15
																																						P value	<0.0001	P value	<0.0001
																																						P value summary	****	P value summary	****
																																						Significantly different (P < 0.05)?	Yes	Significantly different (P < 0.05)?	Yes
																																						Data analyzed		Data analyzed
																																						Sample size, column A	11	Sample size, column A	16
																																						Sample size, column B	13	Sample size, column B	17
																																						Table Analyzed	IL-6 (young KO)	Table Analyzed	IL-6 (aged KO)
																																						Column B	RIPK1ΔCD4	Column B	RIPK1ΔCD4
																																						vs.	vs.	vs.	vs.
																																						Column A	RIPK1FL/FL	Column A	RIPK1FL/FL
																																						Unpaired t test with Welch's correction		Unpaired t test with Welch's correction
																																						P value	0.3388	P value	0.9166
																																						P value summary	ns	P value summary	ns
																																						Significantly different (P < 0.05)?	No	Significantly different (P < 0.05)?	No
																																						One- or two-tailed P value?	Two-tailed	One- or two-tailed P value?	Two-tailed
																																						Welch-corrected t, df	t=1.000, df=11.00	Welch-corrected t, df	t=0.1056, df=30.57
																																						How big is the difference?		How big is the difference?
																																						Mean of column A	0	Mean of column A	6.18
																																						Mean of column B	4.95	Mean of column B	7.066
																																						Difference between means (B - A) ± SEM	4.950 ± 4.950	Difference between means (B - A) ± SEM	0.8856 ± 8.388
																																						95% confidence interval	-5.945 to 15.85	95% confidence interval	-16.23 to 18.00
																																						R squared (eta squared)	0.08333	R squared (eta squared)	0.0003645
																																						F test to compare variances		F test to compare variances
																																						F, DFn, Dfd	Infinity, 11, 10	F, DFn, Dfd	1.118, 15, 16
																																						P value	<0.0001	P value	0.8252
																																						P value summary	****	P value summary	ns
																																						Significantly different (P < 0.05)?	Yes	Significantly different (P < 0.05)?	No
																																						Data analyzed		Data analyzed
																																						Sample size, column A	11	Sample size, column A	16
																																						Sample size, column B	12	Sample size, column B	17
																																						Table Analyzed	IL-13 (young KO)	Table Analyzed	IL-13 (aged KO)
																																						Column B	RIPK1ΔCD4	Column B	RIPK1ΔCD4
																																						vs.	vs.	vs.	vs.
																																						Column A	RIPK1FL/FL	Column A	RIPK1FL/FL
																																						Error:See Commentary		Error:See Commentary
																																						Since all the values in both columns are identical,		Since all the values in both columns are identical,
																																						it is not possible to compute a t test. [Not applicable (na)]		it is not possible to compute a t test. [Not applicable (na)]
																																						Table Analyzed	TGF-B1 (young KO)	Table Analyzed	TGF-B1 (aged KO)
																																						Column B	RIPK1ΔCD4	Column B	RIPK1ΔCD4
																																						vs.	vs.	vs.	vs.
																																						Column A	RIPK1FL/FL	Column A	RIPK1FL/FL
																																						Unpaired t test with Welch's correction		Unpaired t test with Welch's correction
																																						P value	0.0852	P value	0.2309
																																						P value summary	ns	P value summary	ns
																																						Significantly different (P < 0.05)?	No	Significantly different (P < 0.05)?	No
																																						One- or two-tailed P value?	Two-tailed	One- or two-tailed P value?	Two-tailed
																																						Welch-corrected t, df	t=1.811, df=20.06	Welch-corrected t, df	t=1.227, df=25.71
																																						How big is the difference?		How big is the difference?
																																						Mean of column A	36.83	Mean of column A	36.18
																																						Mean of column B	84.71	Mean of column B	67.84
																																						Difference between means (B - A) ± SEM	47.88 ± 26.45	Difference between means (B - A) ± SEM	31.66 ± 25.80
																																						95% confidence interval	-7.274 to 103.0	95% confidence interval	-21.40 to 84.71
																																						R squared (eta squared)	0.1405	R squared (eta squared)	0.05534
																																						F test to compare variances		F test to compare variances
																																						F, DFn, Dfd	1.875, 11, 10	F, DFn, Dfd	3.070, 16, 15
																																						P value	0.3315	P value	0.0356
																																						P value summary	ns	P value summary	*
																																						Significantly different (P < 0.05)?	No	Significantly different (P < 0.05)?	Yes
																																						Data analyzed		Data analyzed
																																						Sample size, column A	11	Sample size, column A	16
																																						Sample size, column B	12	Sample size, column B	17
