# Supplementary material for: RIPK1 ablation in T cells results in spontaneous enteropathy and TNF-driven villus atrophy
Source: EMBO Rep. 2025 Apr 30;26(10):2654–82. doi: 10.1038/s44319-025-00441-5 (PMC12117051; doi:10.1038/s44319-025-00441-5)
Supplement: Supplementary file 9 — Figure EV1-EV5 Source Data [file 44319_2025_441_MOESM9_ESM.zip › EV Figures/Figure EV2/EV2B/EV2B.xlsx]

## Sheet: Sheet1
	Raw data (µm)			Mann Whitney test
	RIPK1FL/FL	RIPK1ΔCD4		Table Analyzed	Young Crypt depth RIPK1FL/FL CD4-cre (WS049)
	77.113	67.964
	59.4636	105.457		Column B	RIPK1ΔCD4
	65.851	116.223		vs.	vs.
				Column A	RIPK1FL/FL
				Mann Whitney test
				P value	0.2
				Exact or approximate P value?	Exact
				P value summary	ns
				Significantly different (P < 0.05)?	No
				One- or two-tailed P value?	Two-tailed
				Sum of ranks in column A,B	7 , 14
				Mann-Whitney U	1
				Difference between medians
				Median of column A	65.85, n=3
				Median of column B	105.5, n=3
				Difference: Actual	39.61
				Difference: Hodges-Lehmann	39.11
