# Supplementary material for: RIPK1 ablation in T cells results in spontaneous enteropathy and TNF-driven villus atrophy
Source: EMBO Rep. 2025 Apr 30;26(10):2654–82. doi: 10.1038/s44319-025-00441-5 (PMC12117051; doi:10.1038/s44319-025-00441-5)
Supplement: Supplementary file 9 — Figure EV1-EV5 Source Data [file 44319_2025_441_MOESM9_ESM.zip › EV Figures/Figure EV2/EV2C/EV2C (Image order).xlsx]

## Sheet: Image order
	Representative H&E images of colon
	Colon
WT	R64_mouse 10
KO	R64_mouse 8
