# Supplementary material for: RIPK1 ablation in T cells results in spontaneous enteropathy and TNF-driven villus atrophy
Source: EMBO Rep. 2025 Apr 30;26(10):2654–82. doi: 10.1038/s44319-025-00441-5 (PMC12117051; doi:10.1038/s44319-025-00441-5)
Supplement: Supplementary file 9 — Figure EV1-EV5 Source Data [file 44319_2025_441_MOESM9_ESM.zip › EV Figures/Figure EV2/EV2E/EV2E.xlsx]

## Sheet: Sheet1
	Raw data cells/mm2 tissue														Mann Whitney test
		RIPK1FL/FL						RIPK1ΔCD4							Table Analyzed	TUNEL
	Duodenum	0.830274	1.41865	3.96979	0.884379	2.2933		3.86845	16.0702	4.05356	18.8834
															Column B	RIPK1ΔCD4
															vs.	vs.
															Column A	RIPK1FL/FL
															Mann Whitney test
															P value	0.0317
															Exact or approximate P value?	Exact
															P value summary	*
															Significantly different (P < 0.05)?	Yes
															One- or two-tailed P value?	Two-tailed
															Sum of ranks in column A,B	16 , 29
															Mann-Whitney U	1
															Difference between medians
															Median of column A	1.419, n=5
															Median of column B	10.06, n=4
															Difference: Actual	8.643
															Difference: Hodges-Lehmann	7.662
