# Supplementary material for: RIPK1 ablation in T cells results in spontaneous enteropathy and TNF-driven villus atrophy
Source: EMBO Rep. 2025 Apr 30;26(10):2654–82. doi: 10.1038/s44319-025-00441-5 (PMC12117051; doi:10.1038/s44319-025-00441-5)
Supplement: Supplementary file 9 — Figure EV1-EV5 Source Data [file 44319_2025_441_MOESM9_ESM.zip › EV Figures/Figure EV2/EV2F/EV2F (Image order).xlsx]

## Sheet: Image order
	Representative CD45-TUNEL stainings of ileum and jejunum
	Jejunum	Ileum
WT	R64_mouse 4	R64_mouse 4
KO	R64_mouse 6	R64_mouse 5
