# Supplementary material for: RIPK1 ablation in T cells results in spontaneous enteropathy and TNF-driven villus atrophy
Source: EMBO Rep. 2025 Apr 30;26(10):2654–82. doi: 10.1038/s44319-025-00441-5 (PMC12117051; doi:10.1038/s44319-025-00441-5)
Supplement: Supplementary file 9 — Figure EV1-EV5 Source Data [file 44319_2025_441_MOESM9_ESM.zip › EV Figures/Figure EV2/EV2G/EV2G.xlsx]

## Sheet: Sheet1
	Raw Data (Counts)															Transform (Y=Log2(Y))
		Ripk1FL/FL							Ripk1ΔCD4								Ripk1FL/FL							Ripk1ΔCD4								Table Analyzed	Transform of R102: PP: CD4 and CD8					Compare each cell mean with the other cell mean in that row
	CD4+	88374	99002	83609	98055	99028	191009	91264	34616	19765	25738	13759	20437	15066	15417	CD4+	16.4313	16.5952	16.3514	16.5813	16.5955	17.5433	16.4778	15.0792	14.2707	14.6516	13.7481	14.3189	13.879	13.9122
	CD8+	18391	22766	24021	24464	19824	54330	21961	9814	9413	7910	8358	3738	3416	4175	CD8+	14.1667	14.4746	14.552	14.5784	14.275	15.7295	14.4227	13.2606	13.2004	12.9495	13.0289	11.8681	11.7381	12.0276		Two-way ANOVA	Ordinary					Number of families	1
																																Alpha	0.05					Number of comparisons per family	2
																																						Alpha	0.05
																																Source of Variation	% of total variation	P value	P value summary	Significant?
																																Interaction	0.3669	0.3619	ns	No		Šídák's multiple comparisons test	Mean Diff.	95.00% CI of diff.	Below threshold?	Summary	Adjusted P Value
																																Row Factor	37.43	<0.0001	****	Yes
																																Column Factor	52.01	<0.0001	****	Yes		Ripk1FL/FL - Ripk1ΔCD4
																																						CD4+	2.388	1.717 to 3.059	Yes	****	<0.0001
																																ANOVA table	SS	DF	MS	F (DFn, DFd)	P value	CD8+	2.018	1.346 to 2.689	Yes	****	<0.0001
																																Interaction	0.2397	1	0.2397	F (1, 24) = 0.8640	P=0.3619
																																Row Factor	24.45	1	24.45	F (1, 24) = 88.14	P<0.0001
																																Column Factor	33.97	1	33.97	F (1, 24) = 122.5	P<0.0001	Test details	Mean 1	Mean 2	Mean Diff.	SE of diff.	N1	N2	t	DF
																																Residual	6.657	24	0.2774
																																						Ripk1FL/FL - Ripk1ΔCD4
																																Difference between column means						CD4+	16.65	14.27	2.388	0.2815	7	7	8.483	24
																																Mean of Ripk1FL/FL	15.63					CD8+	14.6	12.58	2.018	0.2815	7	7	7.168	24
																																Mean of Ripk1ΔCD4	13.42
																																Difference between means	2.203
																																SE of difference	0.1991
																																95% CI of difference	1.792 to 2.614
																																Difference between row means
																																Mean of CD4+	15.46
																																Mean of CD8+	13.59
																																Difference between means	1.869
																																SE of difference	0.1991
																																95% CI of difference	1.458 to 2.280
																																Interaction CI
																																Mean diff, A1 - B1	2.388
																																Mean diff, A2 - B2	2.018
																																(A1 -B1) - (A2 - B2)	0.3701
																																95% CI of difference	-0.4516 to 1.192
																																(B1 - A1) - (B2 - A2)	-0.3701
																																95% CI of difference	-1.192 to 0.4516
																																Data summary
																																Number of columns (Column Factor)	2
																																Number of rows (Row Factor)	2
																																Number of values	28
