# Supplementary material for: RIPK1 ablation in T cells results in spontaneous enteropathy and TNF-driven villus atrophy
Source: EMBO Rep. 2025 Apr 30;26(10):2654–82. doi: 10.1038/s44319-025-00441-5 (PMC12117051; doi:10.1038/s44319-025-00441-5)
Supplement: Supplementary file 9 — Figure EV1-EV5 Source Data [file 44319_2025_441_MOESM9_ESM.zip › EV Figures/Figure EV2/EV2I/EV2I.xlsx]

## Sheet: Sheet1
	Raw Data (Counts)
		Ripk1FL/FL							Ripk1ΔCD4								Unpaired t test with Welch's correction
	mLN	204546	121701	114887	118782	218365	178493		74710	129497	93457	50707	123778	113479	35478
																	Table Analyzed	mLN (R102): FoxP3+ Tregs
																	Column B	Ripk1ΔCD4
																	vs.	vs.
																	Column A	Ripk1FL/FL
																	Unpaired t test with Welch's correction
																	P value	0.0141
																	P value summary	*
																	Significantly different (P < 0.05)?	Yes
																	One- or two-tailed P value?	Two-tailed
																	Welch-corrected t, df	t=3.003, df=9.444
																	How big is the difference?
																	Mean of column A	159462
																	Mean of column B	88729
																	Difference between means (B - A) ± SEM	-70733 ± 23557
																	95% confidence interval	-123644 to -17822
																	R squared (eta squared)	0.4884
																	F test to compare variances
																	F, DFn, Dfd	1.639, 5, 6
																	P value	0.5624
																	P value summary	ns
																	Significantly different (P < 0.05)?	No
																	Data analyzed
																	Sample size, column A	6
																	Sample size, column B	7
