# Supplementary material for: RIPK1 ablation in T cells results in spontaneous enteropathy and TNF-driven villus atrophy
Source: EMBO Rep. 2025 Apr 30;26(10):2654–82. doi: 10.1038/s44319-025-00441-5 (PMC12117051; doi:10.1038/s44319-025-00441-5)
Supplement: Supplementary file 9 — Figure EV1-EV5 Source Data [file 44319_2025_441_MOESM9_ESM.zip › EV Figures/Figure EV2/EV2J/EV2J.xlsx]

## Sheet: Sheet1
	Raw Data (Counts)
		Ripk1FL/FL								Ripk1ΔCD4									Unpaired t test with Welch's correction
	PP	9653	11890	9508	14761	8638	21194	8503		5028	3420	3532	2319	3038	1872	2099			Table Analyzed	R102: PP: Tregs
																			Column B	Ripk1ΔCD4
																			vs.	vs.
																			Column A	Ripk1FL/FL
																			Unpaired t test with Welch's correction
																			P value	0.0018
																			P value summary	**
																			Significantly different (P < 0.05)?	Yes
																			One- or two-tailed P value?	Two-tailed
																			Welch-corrected t, df	t=5.016, df=6.667
																			How big is the difference?
																			Mean of column A	12021
																			Mean of column B	3044
																			Difference between means (B - A) ± SEM	-8977 ± 1790
																			95% confidence interval	-13252 to -4702
																			R squared (eta squared)	0.7905
																			F test to compare variances
																			F, DFn, Dfd	17.93, 6, 6
																			P value	0.0027
																			P value summary	**
																			Significantly different (P < 0.05)?	Yes
																			Data analyzed
																			Sample size, column A	7
																			Sample size, column B	7
