# Supplementary material for: RIPK1 ablation in T cells results in spontaneous enteropathy and TNF-driven villus atrophy
Source: EMBO Rep. 2025 Apr 30;26(10):2654–82. doi: 10.1038/s44319-025-00441-5 (PMC12117051; doi:10.1038/s44319-025-00441-5)
Supplement: Supplementary file 9 — Figure EV1-EV5 Source Data [file 44319_2025_441_MOESM9_ESM.zip › EV Figures/Figure EV2/EV2K/EV2K.xlsx]

## Sheet: Sheet1
	Raw Data (%)										Unpaired t test with Welch's correction
		RIPK1FL/FL				RIPK1ΔCD4					Table Analyzed	CD8aa+ (freq of TCRgd) R137
	TCRγδ CD8αα	86.7	85.2	81	71.1	88.4	92.7	88.6	83.3
											Column B	RIPK1ΔCD4
											vs.	vs.
											Column A	RIPK1FL/FL
											Unpaired t test with Welch's correction
											P value	0.1345
											P value summary	ns
											Significantly different (P < 0.05)?	No
											One- or two-tailed P value?	Two-tailed
											Welch-corrected t, df	t=1.810, df=4.652
											How big is the difference?
											Mean of column A	81
											Mean of column B	88.25
											Difference between means (B - A) ± SEM	7.250 ± 4.006
											95% confidence interval	-3.284 to 17.78
											R squared (eta squared)	0.4132
											F test to compare variances
											F, DFn, Dfd	3.333, 3, 3
											P value	0.3492
											P value summary	ns
											Significantly different (P < 0.05)?	No
											Data analyzed
											Sample size, column A	4
											Sample size, column B	4
