# Supplementary material for: RIPK1 ablation in T cells results in spontaneous enteropathy and TNF-driven villus atrophy
Source: EMBO Rep. 2025 Apr 30;26(10):2654–82. doi: 10.1038/s44319-025-00441-5 (PMC12117051; doi:10.1038/s44319-025-00441-5)
Supplement: Supplementary file 9 — Figure EV1-EV5 Source Data [file 44319_2025_441_MOESM9_ESM.zip › EV Figures/Figure EV2/EV2L/EV2L.xlsx]

## Sheet: Sheet1
	Raw Data (%)			Unpaired t test with Welch's correction
	RIPK1FL/FL	RIPK1ΔCD4		Table Analyzed	%T22+ gdT cells (IELs) WT_KO
	1.08	8.19
	1.7	1.21		Column B	RIPK1ΔCD4
	1.97	0.66		vs.	vs.
	7.1	0.71		Column A	RIPK1FL/FL
	0.18	0.26
	0.27			Unpaired t test with Welch's correction
	0.15			P value	0.7231
	0.11			P value summary	ns
				Significantly different (P < 0.05)?	No
				One- or two-tailed P value?	Two-tailed
				Welch-corrected t, df	t=0.3701, df=6.478
				How big is the difference?
				Mean of column A	1.57
				Mean of column B	2.206
				Difference between means (B - A) ± SEM	0.6360 ± 1.718
				95% confidence interval	-3.495 to 4.767
				R squared (eta squared)	0.02071
				F test to compare variances
				F, DFn, Dfd	2.041, 4, 7
				P value	0.3855
				P value summary	ns
				Significantly different (P < 0.05)?	No
				Data analyzed
				Sample size, column A	8
				Sample size, column B	5
