# Supplementary material for: RIPK1 ablation in T cells results in spontaneous enteropathy and TNF-driven villus atrophy
Source: EMBO Rep. 2025 Apr 30;26(10):2654–82. doi: 10.1038/s44319-025-00441-5 (PMC12117051; doi:10.1038/s44319-025-00441-5)
Supplement: Supplementary file 9 — Figure EV1-EV5 Source Data [file 44319_2025_441_MOESM9_ESM.zip › EV Figures/Figure EV3/EV3B/EV3B.xlsx]

## Sheet: Sheet1
gene	p_val	pct.1(RIPK1ΔCd4)	pct.2 (RIPK1fl/fl)	p_val_adj (Y-axis)	avg_log2FC (X-axis)	score		Cluster:
Igkc	7.27123e-193	0.618	0.173	1.4621e-188	1.88293	6.35875		Ccl4+ HSP- TCRgd+ IELs
Igha	1.82112e-161	0.594	0.19	3.66192e-157	1.68047	4.99101
Mcpt1	2.2661e-156	0.353	0.045	4.55668e-152	1.68087	10.7881
Bcl2	4.45592e-129	0.251	0.673	8.95996e-125	-1.59141	-0.584837
Gm42418	3.86361e-107	1	1	7.76895e-103	0.492126	0.487254
Mcpt2	8.52657e-102	0.225	0.024	1.71452e-97	1.19609	7.91528
Ccl5	1.87774e-87	0.981	0.989	3.77576e-83	0.643295	0.631704
Iglc1	2.42708e-74	0.108	0.001	4.88037e-70	0.872076	8.5622
Jchain	4.33185e-54	0.187	0.04	8.71047e-50	0.994143	3.71809
mt-Nd1	7.23872e-48	0.736	0.896	1.45556e-43	-0.578805	-0.470199
Pik3r1	4.34128e-47	0.532	0.766	8.72945e-43	-0.631927	-0.433228
mt-Nd2	2.98936e-45	0.789	0.913	6.01101e-41	-0.541511	-0.462895
Ighm	6.71685e-44	0.041	0.235	1.35062e-39	-1.01848	-0.17044
Ccnd2	5.47219e-41	0.55	0.739	1.10035e-36	-0.670322	-0.492226
Ifngr1	6.392e-39	0.387	0.614	1.2853e-34	-0.722031	-0.447798
Junb	1.0401e-38	0.932	0.902	2.09143e-34	0.592657	0.605654
mt-Nd4	8.20565e-37	0.761	0.895	1.64999e-32	-0.462296	-0.388737
Rps4x	8.74843e-37	0.861	0.936	1.75913e-32	-0.403053	-0.366838
Reg3b	2.35471e-36	0.346	0.173	4.73485e-32	0.875781	1.65585
mt-Cytb	2.51923e-36	0.863	0.969	5.06567e-32	-0.406263	-0.358125
Phf3	4.48993e-34	0.365	0.569	9.02834e-30	-0.708984	-0.446941
Car2	6.68948e-34	0.377	0.589	1.34512e-29	-0.657081	-0.413555
Neurl3	1.97852e-31	0.779	0.901	3.9784e-27	-0.426548	-0.364743
Rpl3	2.18505e-30	0.814	0.899	4.39369e-26	-0.400809	-0.35892
Bcl2l11	1.38023e-28	0.119	0.287	2.77536e-24	-0.821616	-0.3292
Ctla4	1.39788e-28	0.304	0.159	2.81086e-24	0.90893	1.635
CT010467.1	7.74834e-28	0.911	0.955	1.55804e-23	-0.362609	-0.342318
Cd200r2	4.01158e-27	0.174	0.351	8.06649e-23	-0.732912	-0.353259
Topors	4.10869e-27	0.129	0.297	8.26175e-23	-0.665292	-0.279552
Eef1a1	9.93279e-27	0.922	0.956	1.99729e-22	-0.346155	-0.330388
Slc16a10	1.49953e-26	0.06	0.201	3.01526e-22	-0.721567	-0.205185
Tyrobp	3.73056e-26	0.226	0.423	7.50142e-22	-0.562259	-0.293466
Fos	2.61094e-25	0.328	0.193	5.25007e-21	0.943877	1.52508
Ugcg	6.74767e-25	0.188	0.354	1.35682e-20	-0.644808	-0.333033
Vps37b	1.18183e-24	0.794	0.933	2.37642e-20	-0.323178	-0.272113
Zfp36l2	1.27405e-24	0.562	0.732	2.56186e-20	-0.451718	-0.342137
Ppp1r3b	2.339e-23	0.175	0.335	4.70327e-19	-0.65463	-0.332059
mt-Nd5	2.33933e-23	0.377	0.553	4.70392e-19	-0.500832	-0.335371
Txk	3.854e-23	0.315	0.491	7.74962e-19	-0.554518	-0.348649
Mxd4	4.66118e-22	0.27	0.441	9.37271e-18	-0.548612	-0.328438
AU020206	5.37588e-22	0.428	0.601	1.08098e-17	-0.475444	-0.333044
Nedd9	6.10803e-22	0.301	0.477	1.2282e-17	-0.52107	-0.322057
Rpl5	7.36649e-22	0.686	0.801	1.48125e-17	-0.391133	-0.330847
Tmsb4x	3.64455e-20	0.979	0.984	7.32846e-16	0.307413	0.302774
Akap13	7.5574e-20	0.7	0.802	1.51964e-15	-0.333802	-0.28776
Vsir	7.66774e-20	0.225	0.377	1.54183e-15	-0.56886	-0.330733
Cxcr6	8.84698e-20	0.144	0.286	1.77895e-15	-0.594914	-0.289418
Apoa1	4.04763e-19	0.076	0.194	8.13898e-15	-0.637726	-0.237584
Lncpint	1.49635e-18	0.216	0.363	3.00887e-14	-0.568904	-0.329446
Cables1	2.25475e-18	0.15	0.285	4.53386e-14	-0.576959	-0.293369
Cdkn1b	2.9119e-18	0.322	0.478	5.85525e-14	-0.453083	-0.29896
Jakmip1	2.93708e-18	0.227	0.374	5.90587e-14	-0.536843	-0.317352
Prag1	3.58751e-18	0.193	0.336	7.21377e-14	-0.542247	-0.302467
Pmepa1	3.79607e-18	0.267	0.416	7.63315e-14	-0.49533	-0.310453
Evl	5.03906e-18	0.124	0.256	1.01325e-13	-0.555665	-0.259032
Trp53inp1	8.98559e-18	0.276	0.419	1.80682e-13	-0.553557	-0.356134
Ier5l	4.31046e-17	0.18	0.319	8.66747e-13	-0.530503	-0.290245
Rps3a1	8.08934e-17	0.867	0.921	1.62661e-12	-0.260964	-0.243024
Txnip	8.11499e-17	0.216	0.352	1.63176e-12	-0.517166	-0.308585
Luc7l2	9.55953e-17	0.597	0.721	1.92223e-12	-0.366606	-0.299403
Spry2	1.80478e-16	0.25	0.147	3.62905e-12	0.702244	1.11822
Serbp1	2.56918e-16	0.52	0.665	5.1661e-12	-0.369834	-0.284909
Avl9	3.32428e-16	0.198	0.334	6.68447e-12	-0.422809	-0.243361
Snx18	3.54473e-16	0.324	0.467	7.12774e-12	-0.446132	-0.303033
Dennd4a	4.04615e-16	0.696	0.814	8.13601e-12	-0.286453	-0.241955
Gm38062	5.44128e-16	0.154	0.284	1.09413e-11	-0.451401	-0.236448
Tpp2	2.1055e-15	0.23	0.361	4.23374e-11	-0.507705	-0.31475
Arrdc4	2.18995e-15	0.033	0.116	4.40354e-11	-0.461234	-0.120799
4930503L19Rik	2.32338e-15	0.193	0.32	4.67185e-11	-0.490569	-0.286908
Reg3g	2.95104e-15	0.165	0.081	5.93395e-11	0.489754	0.888016
Rpsa	6.2825e-15	0.887	0.932	1.26329e-10	-0.253594	-0.238788
Trf	7.32873e-15	0.042	0.129	1.47366e-10	-0.49338	-0.149079
Klrb1a	8.93078e-15	0.029	0.107	1.7958e-10	-0.461128	-0.114297
Hspa8	1.02774e-14	0.515	0.65	2.06658e-10	-0.364878	-0.284715
Pcyt1a	1.40607e-14	0.077	0.175	2.82732e-10	-0.494307	-0.205739
Rhoh	1.62138e-14	0.256	0.393	3.26027e-10	-0.388258	-0.246636
Gm37728	3.66741e-14	0.193	0.313	7.37442e-10	-0.461269	-0.275619
Plcxd2	4.50308e-14	0.374	0.516	9.05479e-10	-0.384925	-0.273692
Itgav	4.56885e-14	0.146	0.26	9.18703e-10	-0.447662	-0.242069
Fgl2	4.83265e-14	0.47	0.6	9.71749e-10	-0.342497	-0.263891
Gm37033	7.09641e-14	0.456	0.591	1.42695e-09	-0.361418	-0.274221
A130071D04Rik	7.38533e-14	0.34	0.478	1.48504e-09	-0.410986	-0.286343
Trbc2	1.10217e-13	0.66	0.754	2.21625e-09	-0.389231	-0.336247
Sec11c	2.1768e-13	0.354	0.492	4.3771e-09	-0.381133	-0.268767
Tle5	2.33962e-13	0.449	0.589	4.7045e-09	-0.373201	-0.279745
Elf1	2.3577e-13	0.442	0.58	4.74086e-09	-0.339077	-0.254021
Crebzf	2.61507e-13	0.141	0.252	5.25837e-09	-0.449595	-0.241958
Gm42571	2.74115e-13	0.055	0.14	5.5119e-09	-0.425697	-0.156089
Gnas	2.93637e-13	0.669	0.777	5.90446e-09	-0.304669	-0.258988
Camk2n1	4.71319e-13	0.138	0.244	9.47729e-09	-0.41617	-0.226108
Klhl24	5.37081e-13	0.191	0.311	1.07996e-08	-0.396195	-0.235742
Tmem273	6.2895e-13	0.041	0.117	1.26469e-08	-0.432388	-0.13959
Vgll4	1.52649e-12	0.295	0.422	3.06946e-08	-0.348577	-0.238033
Sft2d2	2.08516e-12	0.194	0.305	4.19284e-08	-0.466373	-0.287227
Saraf	2.24571e-12	0.391	0.522	4.51568e-08	-0.370042	-0.271967
Bptf	2.26381e-12	0.313	0.435	4.55207e-08	-0.3849	-0.270728
St8sia4	2.28789e-12	0.478	0.606	4.6005e-08	-0.326342	-0.253233
Pde3b	3.38454e-12	0.291	0.412	6.80564e-08	-0.407873	-0.281259
Klhdc2	3.55355e-12	0.075	0.161	7.14549e-08	-0.417146	-0.182959
Herpud1	3.66861e-12	0.182	0.292	7.37684e-08	-0.386606	-0.232988
Malt1	5.32089e-12	0.171	0.279	1.06992e-07	-0.438619	-0.259529
Gimap6	6.13217e-12	0.536	0.664	1.23306e-07	-0.315685	-0.251049
Psma3	6.45566e-12	0.286	0.405	1.2981e-07	-0.384081	-0.264692
Plac8	6.99706e-12	0.369	0.279	1.40697e-07	0.625303	0.798397
Gm16286	7.8988e-12	0.144	0.247	1.58829e-07	-0.391072	-0.219122
Klre1	8.00205e-12	0.128	0.063	1.60905e-07	0.485506	0.851299
H2-Q6	8.28264e-12	0.309	0.433	1.66547e-07	-0.365848	-0.255185
Fcer1g	1.01598e-11	0.527	0.643	2.04293e-07	-0.325611	-0.262782
Snx20	1.11785e-11	0.217	0.333	2.24778e-07	-0.36738	-0.232424
Mkln1	1.30576e-11	0.218	0.335	2.62563e-07	-0.324619	-0.205121
AW112010	1.30585e-11	0.763	0.736	2.6258e-07	0.346605	0.354503
Ccl3	1.33712e-11	0.24	0.153	2.68868e-07	0.639463	0.941541
Orai1	1.48176e-11	0.117	0.21	2.97953e-07	-0.453289	-0.241067
Mta3	2.28008e-11	0.227	0.34	4.58478e-07	-0.360815	-0.234015
Gm19585	2.3126e-11	0.255	0.168	4.65017e-07	0.470493	0.674021
Prrc2c	3.10158e-11	0.483	0.601	6.23665e-07	-0.310969	-0.245823
Rcsd1	4.22524e-11	0.134	0.231	8.49611e-07	-0.411536	-0.228821
Il2rb	4.90794e-11	0.544	0.638	9.86888e-07	-0.334387	-0.28072
Cebpb	4.91545e-11	0.256	0.37	9.88398e-07	-0.342489	-0.230729
Osbpl3	6.69685e-11	0.247	0.357	1.3466e-06	-0.388328	-0.261354
Pygl	6.81261e-11	0.078	0.158	1.36988e-06	-0.401395	-0.186362
Scin	7.1294e-11	0.124	0.213	1.43358e-06	-0.563572	-0.313376
Nedd4	8.14261e-11	0.13	0.221	1.63732e-06	-0.424925	-0.239135
Ankrd44	8.57398e-11	0.431	0.554	1.72406e-06	-0.29465	-0.225167
Ctsc	8.8058e-11	0.367	0.497	1.77067e-06	-0.344111	-0.24909
Jun	9.42102e-11	0.368	0.275	1.89438e-06	0.523955	0.676545
Gm49968	9.63938e-11	0.04	0.106	1.93829e-06	-0.405392	-0.13979
Hectd1	1.05111e-10	0.291	0.402	2.11357e-06	-0.349808	-0.247073
Gmfg	1.21749e-10	0.157	0.089	2.44813e-06	0.427377	0.67776
Ptpn6	1.27923e-10	0.259	0.373	2.57228e-06	-0.370901	-0.250818
Nsd3	1.32218e-10	0.371	0.487	2.65863e-06	-0.350544	-0.261674
Arrdc3	1.34828e-10	0.101	0.188	2.71111e-06	-0.394789	-0.201382
Padi2	1.51846e-10	0.153	0.246	3.05332e-06	-0.448013	-0.267758
Smc6	1.62136e-10	0.244	0.354	3.26023e-06	-0.364152	-0.244102
Hnrnpa1	1.72782e-10	0.253	0.363	3.4743e-06	-0.346423	-0.234973
Pgm2l1	2.14788e-10	0.14	0.238	4.31895e-06	-0.372541	-0.210305
Madd	2.20591e-10	0.121	0.212	4.43565e-06	-0.343263	-0.187094
Fryl	2.33867e-10	0.322	0.44	4.70259e-06	-0.339706	-0.243078
4833420G17Rik	2.45752e-10	0.121	0.209	4.94158e-06	-0.338288	-0.186908
Gm37906	2.74677e-10	0.056	0.128	5.5232e-06	-0.309682	-0.125668
Trib2	2.79437e-10	0.11	0.054	5.61892e-06	0.451297	0.775666
Trerf1	3.35996e-10	0.31	0.223	6.75621e-06	0.403555	0.536919
Hsp90ab1	3.51769e-10	0.834	0.881	7.07336e-06	-0.256955	-0.240517
Wapl	3.62448e-10	0.233	0.337	7.2881e-06	-0.365645	-0.245519
Smc4	4.07237e-10	0.23	0.339	8.18873e-06	-0.374225	-0.246624
Prpf4b	4.30518e-10	0.258	0.369	8.65686e-06	-0.322329	-0.219422
Glp1r	4.43867e-10	0.264	0.378	8.92529e-06	-0.328293	-0.223375
Max	4.78918e-10	0.202	0.307	9.63008e-06	-0.356581	-0.227222
Arf6	4.85585e-10	0.144	0.235	9.76414e-06	-0.395214	-0.232289
Dock5	4.91017e-10	0.09	0.169	9.87337e-06	-0.391698	-0.196943
Hmgb2	4.91275e-10	0.444	0.558	9.87856e-06	-0.290912	-0.227403
Cblb	4.93788e-10	0.232	0.337	9.92909e-06	-0.36017	-0.240805
Hnrnpu	8.45794e-10	0.448	0.566	1.70072e-05	-0.288834	-0.224649
Itpkb	9.81012e-10	0.493	0.617	1.97262e-05	-0.25517	-0.200636
Cd69	9.93492e-10	0.25	0.356	1.99771e-05	-0.324932	-0.221948
Zfp106	1.07651e-09	0.149	0.237	2.16466e-05	-0.392693	-0.236888
Epcam	1.1321e-09	0.095	0.174	2.27643e-05	-0.356063	-0.183837
Fubp1	1.22713e-09	0.204	0.302	2.46751e-05	-0.374	-0.244538
Gimap3	1.26384e-09	0.475	0.585	2.54132e-05	-0.261746	-0.208957
Ccl4	1.79397e-09	0.564	0.508	3.60731e-05	0.818108	0.890759
Nudc	1.89054e-09	0.122	0.206	3.80151e-05	-0.338833	-0.191378
Sptbn1	2.10986e-09	0.239	0.339	4.24251e-05	-0.371449	-0.254374
Rps15a	2.21345e-09	0.674	0.635	4.45081e-05	0.326255	0.340924
Mier1	2.21847e-09	0.399	0.507	4.46091e-05	-0.263159	-0.203096
Mras	2.26319e-09	0.116	0.061	4.55082e-05	0.351724	0.574648
Tut4	2.47889e-09	0.364	0.475	4.98454e-05	-0.277602	-0.208344
Ttc14	2.52685e-09	0.217	0.318	5.08099e-05	-0.29758	-0.196875
Rab8b	2.61641e-09	0.301	0.404	5.26109e-05	-0.321501	-0.233748
Uqcrh	3.31323e-09	0.411	0.331	6.66224e-05	0.402076	0.484614
Atp8a2	3.44104e-09	0.147	0.085	6.91924e-05	0.356044	0.550931
Gm47087	3.69889e-09	0.125	0.209	7.43774e-05	-0.343135	-0.195854
Zfp207	3.72928e-09	0.134	0.22	7.49883e-05	-0.34308	-0.199881
A630081D01Rik	3.77391e-09	0.176	0.263	7.58858e-05	-0.389108	-0.250854
Pnpla7	3.89338e-09	0.079	0.152	7.82881e-05	-0.315031	-0.153626
Aopep	4.40371e-09	0.226	0.329	8.85497e-05	-0.313766	-0.209178
Rps23	4.4871e-09	0.721	0.693	9.02265e-05	0.303875	0.311656
Csde1	4.59812e-09	0.307	0.412	9.24589e-05	-0.293349	-0.213408
Yy1	4.81773e-09	0.287	0.395	9.68749e-05	-0.313295	-0.222014
Mcl1	4.83044e-09	0.367	0.478	9.71306e-05	-0.25589	-0.192442
D16Ertd472e	5.09326e-09	0.331	0.439	0.000102415	-0.259401	-0.191228
Rassf1	5.59529e-09	0.164	0.255	0.00011251	-0.31469	-0.194752
Gm37390	6.18223e-09	0.151	0.238	0.000124312	-0.36139	-0.22004
Slk	6.33433e-09	0.338	0.441	0.000127371	-0.330359	-0.247586
Srsf11	6.66807e-09	0.324	0.431	0.000134082	-0.281053	-0.206488
Actr3	8.19393e-09	0.421	0.524	0.000164764	-0.276142	-0.217707
Atrx	8.80906e-09	0.409	0.507	0.000177133	-0.313011	-0.247624
Baz2a	8.93606e-09	0.148	0.234	0.000179686	-0.275861	-0.167325
Irf2bpl	9.17829e-09	0.135	0.219	0.000184557	-0.304041	-0.179238
Gbp8	9.32669e-09	0.181	0.27	0.000187541	-0.322526	-0.20849
Gimap9	9.46062e-09	0.18	0.268	0.000190234	-0.337053	-0.218236
Ptpn4	9.55971e-09	0.122	0.203	0.000192227	-0.328956	-0.188416
Riok1	9.78588e-09	0.207	0.301	0.000196774	-0.365658	-0.24338
Smap2	1.03707e-08	0.178	0.269	0.000208534	-0.300685	-0.191835
Rnf4	1.07864e-08	0.151	0.233	0.000216894	-0.369045	-0.229324
Hcst	1.11055e-08	0.351	0.269	0.000223309	0.390443	0.491203
Rptor	1.14984e-08	0.083	0.155	0.00023121	-0.315606	-0.158759
Mau2	1.21687e-08	0.128	0.207	0.000244689	-0.348212	-0.205397
Cited4	1.26602e-08	0.2	0.293	0.000254571	-0.371565	-0.245258
Txn1	1.33873e-08	0.218	0.147	0.000269192	0.374665	0.520236
Nt5e	1.36054e-08	0.211	0.306	0.000273577	-0.332431	-0.221971
Klrh1	1.43134e-08	0.132	0.074	0.000287814	0.399963	0.628513
Lfng	1.52975e-08	0.112	0.19	0.000307603	-0.304013	-0.170247
Eif3e	1.70249e-08	0.278	0.378	0.000342336	-0.28432	-0.203714
Myo6	1.77839e-08	0.066	0.129	0.000357598	-0.3857	-0.183138
Diaph2	1.81111e-08	0.08	0.147	0.000364178	-0.348328	-0.177492
Rchy1	1.89103e-08	0.131	0.213	0.000380249	-0.296441	-0.174143
Per1	1.96751e-08	0.23	0.323	0.000395627	-0.330472	-0.228254
Srebf2	2.17647e-08	0.272	0.367	0.000437645	-0.342008	-0.246754
Inpp5d	2.24533e-08	0.236	0.328	0.000451491	-0.330619	-0.230846
Rpl18a	2.39184e-08	0.829	0.832	0.000480951	0.291976	0.287468
Hnrnpa0	2.41407e-08	0.48	0.578	0.00048542	-0.251402	-0.205226
Arap2	2.45338e-08	0.353	0.458	0.000493327	-0.269561	-0.203322
Hip1r	2.46185e-08	0.245	0.343	0.000495028	-0.270352	-0.187638
Tgfb1	2.74287e-08	0.133	0.213	0.000551537	-0.314191	-0.187388
Cd47	3.18712e-08	0.219	0.312	0.000640867	-0.268128	-0.18236
Rpl27	3.19793e-08	0.365	0.286	0.000643039	0.374827	0.462202
Hsph1	3.89593e-08	0.096	0.164	0.000783393	-0.347554	-0.191754
Crbn	4.24647e-08	0.292	0.387	0.000853881	-0.347324	-0.255462
Rictor	4.26882e-08	0.162	0.246	0.000858375	-0.295308	-0.186874
Zfp871	4.6185e-08	0.138	0.215	0.000928688	-0.355048	-0.217763
Stx16	4.83192e-08	0.134	0.212	0.000971603	-0.308683	-0.186322
Rbm7	5.39935e-08	0.081	0.147	0.0010857	-0.301847	-0.15573
Irs2	6.33214e-08	0.242	0.34	0.00127327	-0.272089	-0.18813
Hbp1	6.35433e-08	0.187	0.276	0.00127773	-0.287917	-0.188254
mt-Atp6	6.91496e-08	0.093	0.161	0.00139046	-0.33372	-0.181497
Prpf39	7.01808e-08	0.136	0.214	0.0014112	-0.347834	-0.211185
Ube2d2a	7.49892e-08	0.211	0.302	0.00150788	-0.267832	-0.18113
Rps13	7.73255e-08	0.686	0.636	0.00155486	0.304364	0.32321
Cers4	8.23977e-08	0.277	0.375	0.00165685	-0.282836	-0.203495
Cdk6	8.32714e-08	0.074	0.136	0.00167442	-0.346046	-0.175393
Zbtb38	8.43627e-08	0.244	0.327	0.00169636	-0.325267	-0.235505
Snhg5	8.63288e-08	0.092	0.157	0.0017359	-0.358382	-0.197432
Foxp1	8.92047e-08	0.225	0.314	0.00179373	-0.291805	-0.202642
Ahr	8.99359e-08	0.144	0.225	0.00180843	-0.250981	-0.153793
Auh	1.00802e-07	0.13	0.205	0.00202693	-0.294402	-0.178011
Irf2bp2	1.0604e-07	0.144	0.223	0.00213226	-0.269195	-0.166369
Sytl3	1.09936e-07	0.219	0.304	0.00221059	-0.281436	-0.196288
Tgoln1	1.13151e-07	0.331	0.427	0.00227524	-0.289756	-0.219472
Alkbh1	1.24009e-07	0.092	0.157	0.00249357	-0.376138	-0.207214
Tox	1.36086e-07	0.207	0.296	0.00273641	-0.259332	-0.17543
Bod1l	1.4627e-07	0.177	0.256	0.0029412	-0.266218	-0.177145
4930453N24Rik	1.48206e-07	0.096	0.163	0.00298013	-0.284976	-0.158137
Hnrnpul2	1.87471e-07	0.247	0.332	0.00376967	-0.290465	-0.20978
Abcb1a	1.94108e-07	0.353	0.453	0.00390313	-0.250288	-0.190824
Nr3c1	1.9537e-07	0.315	0.413	0.00392851	-0.257419	-0.191695
Abcb9	1.96719e-07	0.099	0.164	0.00395563	-0.346875	-0.19736
Tnfrsf1b	2.16867e-07	0.369	0.465	0.00436077	-0.261382	-0.203052
Lats2	2.29791e-07	0.106	0.175	0.00462065	-0.272678	-0.156237
Gtf2i	2.3826e-07	0.276	0.363	0.00479092	-0.288681	-0.213608
Eif3a	2.52905e-07	0.448	0.549	0.00508541	-0.251842	-0.201834
Mpp7	2.55564e-07	0.209	0.144	0.00513887	0.39844	0.54074
Lbr	2.60974e-07	0.269	0.358	0.00524767	-0.27672	-0.202276
Rnasel	2.99451e-07	0.137	0.209	0.00602137	-0.260868	-0.163191
Prkar1a	3.11552e-07	0.495	0.596	0.00626469	-0.250002	-0.20421
Gm36933	3.27932e-07	0.082	0.143	0.00659405	-0.303648	-0.162739
Isg15	3.37622e-07	0.144	0.089	0.0067889	0.292477	0.425422
Smarca4	3.43423e-07	0.132	0.201	0.00690556	-0.360622	-0.225602
Adss	3.54941e-07	0.118	0.188	0.00713716	-0.291556	-0.173755
Zc3hav1	3.70053e-07	0.359	0.448	0.00744103	-0.292956	-0.229632
Atf7ip	3.7529e-07	0.232	0.314	0.00754633	-0.311258	-0.222876
Dpm1	3.82414e-07	0.075	0.135	0.00768958	-0.254697	-0.13174
Mxi1	4.19075e-07	0.063	0.118	0.00842676	-0.29642	-0.145894
Ccdc88c	4.20376e-07	0.326	0.422	0.00845292	-0.262141	-0.197819
Polr2e	4.3329e-07	0.128	0.2	0.00871259	-0.290396	-0.177003
Mat2b	4.33851e-07	0.196	0.277	0.00872387	-0.269438	-0.184006
Srrm1	4.47333e-07	0.233	0.317	0.00899497	-0.278636	-0.198539
Syncrip	4.49708e-07	0.167	0.243	0.00904274	-0.313611	-0.207008
Chsy1	4.68398e-07	0.263	0.349	0.00941855	-0.269735	-0.197605
Lilr4b	4.76785e-07	0.211	0.148	0.0095872	0.324915	0.433906
Sltm	4.81539e-07	0.2	0.282	0.00968278	-0.267716	-0.183367
Atad2	4.85456e-07	0.207	0.289	0.00976155	-0.293211	-0.202992
Ccdc117	4.93711e-07	0.119	0.189	0.00992753	-0.257388	-0.153916
Lta4h	5.02099e-07	0.177	0.255	0.0100962	-0.265453	-0.177303
Lrrfip1	5.14288e-07	0.31	0.407	0.0103413	-0.25683	-0.190929
Polr2m	5.15268e-07	0.172	0.248	0.010361	-0.284641	-0.189761
Snrpb	5.45834e-07	0.315	0.404	0.0109756	-0.26576	-0.202209
Ppig	5.572e-07	0.239	0.322	0.0112042	-0.310313	-0.223388
Ccnd3	5.79901e-07	0.104	0.17	0.0116606	-0.29354	-0.169601
Cmtm7	6.13177e-07	0.27	0.355	0.0123298	-0.254534	-0.188285
Tspan9	6.27345e-07	0.104	0.168	0.0126147	-0.288443	-0.168529
Suco	6.36004e-07	0.206	0.287	0.0127888	-0.28129	-0.195104
Fam241a	6.61372e-07	0.153	0.098	0.0132989	0.310994	0.440574
Gm15564	6.76475e-07	0.113	0.066	0.0136026	0.292736	0.435252
Osgin1	6.8156e-07	0.182	0.26	0.0137048	-0.280051	-0.188775
Rps10	6.83506e-07	0.414	0.347	0.0137439	0.311715	0.361485
Copb1	7.13101e-07	0.116	0.181	0.014339	-0.315421	-0.191565
Frat2	7.35248e-07	0.105	0.169	0.0147844	-0.294313	-0.172642
Nr4a1	7.38454e-07	0.354	0.286	0.0148488	0.394694	0.472032
Cdh1	7.44097e-07	0.115	0.181	0.0149623	-0.271972	-0.163753
Caprin1	8.53201e-07	0.165	0.235	0.0171562	-0.319384	-0.215095
Cops4	8.80168e-07	0.111	0.177	0.0176984	-0.26586	-0.15781
Ttc3	8.85469e-07	0.238	0.318	0.017805	-0.306495	-0.222396
Ubn1	9.0524e-07	0.206	0.282	0.0182026	-0.287919	-0.203121
Nudt4	9.10762e-07	0.129	0.198	0.0183136	-0.293238	-0.181864
Kctd12	9.40921e-07	0.057	0.109	0.01892	-0.268297	-0.128512
Ipcef1	9.46349e-07	0.167	0.244	0.0190292	-0.285086	-0.187438
Cep350	9.8997e-07	0.172	0.243	0.0199063	-0.309125	-0.210156
Dusp1	1.05011e-06	0.318	0.254	0.0211157	0.388367	0.467806
Myo1e	1.05281e-06	0.113	0.176	0.0211698	-0.333659	-0.202707
Cnppd1	1.08053e-06	0.155	0.229	0.0217272	-0.293097	-0.190084
Mfsd6	1.13654e-06	0.118	0.184	0.0228536	-0.266942	-0.162367
Fip1l1	1.14506e-06	0.194	0.275	0.0230248	-0.253971	-0.172879
Ntan1	1.16153e-06	0.239	0.32	0.0233561	-0.282587	-0.204662
Arhgap17	1.22261e-06	0.115	0.179	0.0245843	-0.27972	-0.1702
Nfatc1	1.22728e-06	0.199	0.277	0.0246781	-0.27394	-0.189945
Tle4	1.42793e-06	0.139	0.207	0.0287128	-0.259858	-0.166453
Lgals4	1.50456e-06	0.131	0.082	0.0302537	0.365243	0.520074
9930111J21Rik2	1.5141e-06	0.166	0.237	0.0304455	-0.272327	-0.183021
Stim1	1.51976e-06	0.119	0.183	0.0305594	-0.272283	-0.167884
Ddit3	1.52906e-06	0.136	0.204	0.0307464	-0.286677	-0.182187
Ddx50	1.57086e-06	0.2	0.276	0.0315869	-0.2575	-0.18007
Hspd1	1.61288e-06	0.181	0.255	0.0324318	-0.25233	-0.172346
Arcn1	1.64265e-06	0.12	0.185	0.0330303	-0.279636	-0.172084
Larp1	1.87724e-06	0.103	0.165	0.0377476	-0.284068	-0.167194
Cyth3	1.90089e-06	0.144	0.212	0.0382231	-0.271529	-0.176127
Acsl5	1.96779e-06	0.069	0.122	0.0395682	-0.25685	-0.134262
Rnf130	2.08702e-06	0.072	0.126	0.0419659	-0.251295	-0.133039
Dgat1	2.23455e-06	0.414	0.36	0.0449323	0.486409	0.544252
Serpina3g	2.30441e-06	0.165	0.232	0.0463371	-0.357901	-0.244023
Ppp1cb	2.36187e-06	0.155	0.222	0.0474925	-0.294674	-0.196873
Tnfrsf18	2.37943e-06	0.118	0.179	0.0478456	-0.300589	-0.18767
