# Supplementary material for: RIPK1 ablation in T cells results in spontaneous enteropathy and TNF-driven villus atrophy
Source: EMBO Rep. 2025 Apr 30;26(10):2654–82. doi: 10.1038/s44319-025-00441-5 (PMC12117051; doi:10.1038/s44319-025-00441-5)
Supplement: Supplementary file 9 — Figure EV1-EV5 Source Data [file 44319_2025_441_MOESM9_ESM.zip › EV Figures/Figure EV3/EV3C/EV3C.xlsx]

## Sheet: Sheet1
gene	p_val	pct.1(RIPK1ΔCd4)	pct.2 (RIPK1fl/fl)	p_val_adj (Y-axis)	avg_log2FC (X-axis)	score		Cluster:
Mcpt1	7.53911e-42	0.415	0.035	1.51596e-37	1.10774	10.2158		Tcf7+ TCRgd+ IELs
Igkc	1.29446e-39	0.681	0.167	2.6029e-35	1.54432	5.94171
Igha	4.97694e-34	0.652	0.177	1.00076e-29	1.33307	4.64794
Klrk1	1.16937e-32	0.319	0.027	2.35138e-28	1.38782	11.9653
Mcpt2	9.85356e-28	0.319	0.037	1.98135e-23	0.940348	6.38236
Iglc1	4.23121e-27	0.17	0.001	8.50812e-23	0.675417	10.4383
Klre1	4.07269e-24	0.378	0.069	8.18937e-20	1.256	6.00972
Jchain	2.27281e-23	0.274	0.033	4.57018e-19	0.742268	4.7298
Gm42418	1.09675e-22	1	1	2.20534e-18	0.423919	0.419722
Bcl2	4.43207e-22	0.504	0.8	8.91201e-18	-1.33509	-0.830725
Ifng	3.10315e-21	0.17	0.008	6.23981e-17	1.05644	9.97751
Lgals1	6.54837e-17	0.148	0.01	1.31675e-12	0.621668	4.60034
Ifngr1	7.87882e-17	0.467	0.785	1.58427e-12	-1.0881	-0.639176
Zeb2	2.66313e-16	0.415	0.129	5.35503e-12	1.21228	3.61941
Ighm	1.9215e-14	0.133	0.5	3.86375e-10	-1.34563	-0.35092
Ccnd2	2.4552e-13	0.356	0.646	4.93691e-09	-1.19785	-0.650054
Ptma	4.05918e-13	0.993	0.993	8.1622e-09	-0.542144	-0.536739
Ctla4	6.19873e-13	0.326	0.099	1.24644e-08	0.938016	2.80544
Mras	8.37214e-13	0.215	0.042	1.68347e-08	0.497969	2.05891
Tmsb4x	1.75011e-12	1	1	3.51912e-08	0.394765	0.390856
Fos	3.57894e-12	0.659	0.394	7.19653e-08	1.2849	2.09591
Pik3r1	7.693e-12	0.719	0.873	1.54691e-07	-0.759346	-0.618313
Tox2	2.85574e-11	0.104	0.008	5.74232e-07	0.332524	1.92125
Klrh1	6.91444e-11	0.341	0.119	1.39036e-06	1.00668	2.66107
Fas	1.76675e-10	0.148	0.024	3.55258e-06	0.394895	1.71895
Trerf1	3.29259e-10	0.578	0.333	6.62073e-06	0.795772	1.34098
AW112010	3.62085e-10	0.956	0.891	7.2808e-06	0.586931	0.622759
Lag3	5.10952e-10	0.607	0.344	1.02742e-05	0.765479	1.31256
Kcnk1	6.56743e-10	0.267	0.085	1.32058e-05	0.706634	1.98601
Rps16	9.88832e-10	0.993	0.962	1.98834e-05	0.370684	0.378693
Eef1a1	1.50341e-09	1	1	3.02305e-05	-0.298708	-0.29575
Rhob	1.67037e-09	0.267	0.085	3.35878e-05	0.55146	1.54989
mt-Nd2	1.77069e-09	0.956	0.979	3.5605e-05	-0.487476	-0.47121
2900026A02Rik	2.08277e-09	0.43	0.193	4.18803e-05	0.628648	1.33162
Jun	2.47877e-09	0.63	0.37	4.98432e-05	0.910361	1.50928
Icos	4.7093e-09	0.148	0.03	9.46947e-05	0.520242	1.92489
Rpl18	6.18326e-09	0.985	0.897	0.000124333	0.439431	0.477221
Elf1	7.23933e-09	0.6	0.795	0.000145568	-0.648513	-0.483363
Phf3	8.89123e-09	0.556	0.727	0.000178785	-0.701393	-0.529138
Rplp1	1.00654e-08	1	0.986	0.000202395	0.309733	0.310977
Spry2	1.63229e-08	0.615	0.37	0.000328221	0.714928	1.15706
Zfp36l2	4.21065e-08	0.704	0.843	0.000846678	-0.688368	-0.568126
Runx2	4.7414e-08	0.311	0.123	0.0009534	0.45168	1.05618
Rps23	7.7174e-08	0.985	0.901	0.00155182	0.402483	0.435176
Pmepa1	7.95318e-08	0.393	0.596	0.00159922	-0.770788	-0.499868
Cd82	8.05266e-08	0.437	0.212	0.00161923	0.529773	1.04284
Junb	8.65005e-08	0.978	0.976	0.00173935	0.526109	0.521841
Pecam1	9.3814e-08	0.185	0.052	0.00188641	0.338214	1.00919
Actn2	1.18701e-07	0.348	0.15	0.00238685	0.516894	1.12424
Neurl3	1.32307e-07	0.881	0.928	0.00266043	-0.493158	-0.46319
Plcg2	1.69005e-07	0.474	0.237	0.00339835	0.477711	0.916741
Gm19585	1.80552e-07	0.37	0.176	0.00363054	0.633666	1.26052
Myl6	1.82408e-07	0.911	0.771	0.00366786	0.499409	0.582537
Fau	1.83035e-07	1	0.962	0.00368047	0.336112	0.345794
Car2	1.89537e-07	0.533	0.659	0.0038112	-0.881438	-0.702252
Mir6236	2.93254e-07	1	0.996	0.00589675	-0.406872	-0.404446
Cd3d	2.96813e-07	0.956	0.881	0.00596831	0.409728	0.439619
2310001H17Rik	3.5772e-07	0.148	0.038	0.00719303	0.351144	1.08269
Elovl1	3.83544e-07	0.244	0.089	0.00771231	0.417268	1.02842
Syt11	4.75792e-07	0.222	0.081	0.00956723	0.533973	1.30266
Reg3g	5.08506e-07	0.23	0.082	0.010225	0.409236	1.02309
Rps3a1	5.53164e-07	1	0.997	0.011123	-0.259887	-0.25808
6330403K07Rik	5.55518e-07	0.244	0.091	0.0111704	0.416615	1.00648
Cdkn1b	7.13043e-07	0.422	0.568	0.0143379	-0.707763	-0.51674
Ndufc1	7.43071e-07	0.222	0.079	0.0149417	0.370369	0.923841
CT010467.1	7.56692e-07	0.963	0.977	0.0152156	-0.387112	-0.377699
mt-Nd1	7.58216e-07	0.941	0.983	0.0152462	-0.425825	-0.403526
Rpl18a	7.60456e-07	1	0.97	0.0152913	0.334221	0.341041
Txnip	8.10748e-07	0.274	0.487	0.0163025	-0.755416	-0.416467
Gmfg	8.60832e-07	0.304	0.136	0.0173096	0.502347	1.04598
Lilr4b	1.05339e-06	0.2	0.068	0.0211816	0.410002	1.05129
Txndc17	1.06593e-06	0.496	0.273	0.0214336	0.478909	0.83936
Vps37b	1.1394e-06	0.919	0.969	0.0229111	-0.406091	-0.381203
Slc16a11	1.83271e-06	0.215	0.081	0.036852	0.505128	1.19343
Ugcg	2.13187e-06	0.378	0.537	0.0428676	-0.71118	-0.491455
Rps12	2.28941e-06	0.963	0.929	0.0460355	0.349617	0.358553
