# Supplementary material for: RIPK1 ablation in T cells results in spontaneous enteropathy and TNF-driven villus atrophy
Source: EMBO Rep. 2025 Apr 30;26(10):2654–82. doi: 10.1038/s44319-025-00441-5 (PMC12117051; doi:10.1038/s44319-025-00441-5)
Supplement: Supplementary file 9 — Figure EV1-EV5 Source Data [file 44319_2025_441_MOESM9_ESM.zip › EV Figures/Figure EV3/EV3F/EV3F.xlsx]

## Sheet: Sheet1
gene	p_val	pct.1(RIPK1ΔCd4)	pct.2 (RIPK1fl/fl)	p_val_adj (Y-axis)	avg_log2FC (X-axis)	score		Cluster:
Iglc1	1.06222e-49	0.631	0.16	2.52681e-45	44.5974	2.34845		TCRb+ CD8ab+ LP T cells
Ikzf2	4.77655e-11	0.62	0.437	1.13625e-06	5.94453	1.04703
Ccr2	0.000650779	0.114	0.05	1	0	1.03607
Jchain	3.28531e-24	0.915	0.769	7.8151e-20	19.1071	0.990933
Pigr	2.78484e-09	0.225	0.081	6.62458e-05	4.17884	0.89685
Igha	1.79466e-43	1	0.994	4.26913e-39	38.3697	0.88787
Mpp7	6.55593e-05	0.303	0.194	1	0	0.838269
Plac8	7.4066e-09	0.734	0.602	0.000176188	3.75402	0.812215
Trdc	3.94738e-11	0.339	0.137	9.39002e-07	6.02733	0.785132
Mcpt1	3.12202e-14	0.107	0	7.42665e-10	9.12921	0.777874
Fgl2	6.78359e-06	0.277	0.146	0.161368	0.792182	0.76468
Igkc	1.79595e-26	1	0.998	4.27219e-22	21.3693	0.742375
Areg	8.43844e-05	0.1	0.033	1	0	0.732875
Dmbt1	2.14136e-08	0.151	0.04	0.000509387	3.29295	0.712688
Lilr4b	1.33962e-08	0.369	0.192	0.000318668	3.49666	0.680554
Cd74	1.06067e-08	0.476	0.294	0.000252313	3.59806	0.66686
Cd7	8.8839e-07	0.384	0.231	0.021133	1.67504	0.660078
Mbnl1	2.01097e-16	0.941	0.923	4.78369e-12	11.3202	0.647175
Il18rap	1.43193e-08	0.148	0.037	0.000340627	3.46772	0.624003
Bend4	0.00168775	0.339	0.24	1	0	0.620648
Apoe	5.7421e-05	0.236	0.129	1	0	0.612609
Lgals4	9.88978e-07	0.148	0.048	0.0235258	1.62846	0.590724
Iglc2	3.15565e-06	0.144	0.05	0.0750667	1.12455	0.58237
Actb	2.03559e-07	0.945	0.913	0.00484226	2.31495	0.579074
Tulp4	0.0017055	0.181	0.106	1	0	0.573556
Csf2rb	0.00169743	0.137	0.069	1	0	0.562937
Tent5a	0.000437418	0.225	0.131	1	0	0.562706
Epcam	3.11205e-05	0.17	0.073	0.740294	0.130596	0.558274
Serpina3g	0.000255181	0.129	0.056	1	0	0.557892
Gm49980	1.74694e-05	0.166	0.071	0.415562	0.381365	0.549556
Muc13	0.000235587	0.155	0.073	1	0	0.53953
Iglc3	9.91368e-10	0.133	0.023	2.35827e-05	4.62741	0.52165
Il18r1	4.12516e-06	0.129	0.04	0.0981293	1.0082	0.51458
Psap	0.000218801	0.461	0.333	1	0	0.511061
Sh3bgrl3	0.00206577	0.443	0.367	1	0	0.510669
Gm26917	1.36457e-10	1	0.99	3.24603e-06	5.48865	0.51056
Furin	0.0075183	0.347	0.277	1	0	0.504966
Adrm1	0.00536006	0.155	0.09	1	0	0.5032
Itgb7	0.0112243	0.328	0.262	1	0	0.49956
Tap2	0.00013141	0.203	0.106	1	0	0.49325
Apaf1	0.001111	0.221	0.135	1	0	0.490528
Ar	0.00121108	0.273	0.177	1	0	0.48087
Osbpl3	0.00207882	0.162	0.092	1	0	0.46685
Cd52	0.210349	0.332	0.323	1	0	0.462818
Spry2	0.00147908	0.111	0.05	1	0	0.458311
Phf8	0.00120097	0.166	0.09	1	0	0.453629
Ly6a	0.0036703	0.125	0.065	1	0	0.449654
Ppp2r2d	0.00282543	0.207	0.133	1	0	0.449274
Nfkb1	0.00272652	0.55	0.462	1	0	0.449204
Xist	0.000557623	0.395	0.271	1	0	0.445354
Zeb2	0.0583608	0.328	0.273	1	0	0.44039
Hip1r	0.0152935	0.269	0.202	1	0	0.440165
Gpx2	0.000169162	0.1	0.035	1	0	0.438002
Mir6236	5.19836e-07	0.985	0.994	0.0123659	1.90778	0.432886
Ccr5	0.118872	0.395	0.373	1	0	0.430348
Zfp445	0.0244035	0.221	0.163	1	0	0.429582
Lypla2	0.00803545	0.155	0.094	1	0	0.429335
Ppp1r16b	0.0324635	0.402	0.344	1	0	0.428102
Wdr1	0.0729999	0.284	0.242	1	0	0.424611
Reg3b	0.000424584	0.155	0.075	1	0	0.423129
Ccdc124	0.214966	0.125	0.1	1	0	0.422463
Plek	0.00297866	0.17	0.098	1	0	0.421562
Ctsb	0.0282835	0.21	0.152	1	0	0.409973
Paxbp1	0.00805571	0.148	0.087	1	0	0.409805
Ccr9	0.0425816	0.28	0.221	1	0	0.409352
Nabp1	0.00155651	0.683	0.629	1	0	0.408164
Vmp1	0.00235162	0.421	0.329	1	0	0.404954
Zfr	0.0120873	0.203	0.138	1	0	0.404916
Ern1	0.00848968	0.207	0.137	1	0	0.404255
Clock	0.00130256	0.133	0.067	1	0	0.40285
Gm28112	0.00702359	0.14	0.081	1	0	0.402832
Zranb2	1.80211e-05	0.199	0.09	0.428686	0.367861	0.401292
H2-Eb1	0.00819635	0.306	0.225	1	0	0.396976
Atp2b4	0.000655416	0.218	0.125	1	0	0.393101
Cxcl2	0.0534729	0.14	0.098	1	0	0.392689
Casp4	0.000576349	0.14	0.065	1	0	0.38924
Lcp1	0.00347264	0.52	0.45	1	0	0.387306
Tapbp	0.013723	0.358	0.279	1	0	0.386526
Trgc1	0.00800516	0.103	0.054	1	0	0.385043
Sema4d	0.00638218	0.192	0.123	1	0	0.377423
Cux1	0.128025	0.214	0.181	1	0	0.376452
Rbbp8	0.104683	0.221	0.183	1	0	0.375855
Cxcr6	0.214711	0.277	0.246	1	0	0.374662
Kit	0.0274559	0.148	0.096	1	0	0.373636
Scrt1	0.0210886	0.103	0.06	1	0	0.373399
Ptprcap	0.0585713	0.232	0.185	1	0	0.37212
Selenos	0.0416348	0.325	0.277	1	0	0.370994
Gm19585	0.0098966	0.21	0.14	1	0	0.37091
Trim12a	0.00724267	0.266	0.19	1	0	0.370801
Nucb1	0.001139	0.162	0.087	1	0	0.36776
Vps13a	0.104343	0.162	0.125	1	0	0.365994
Ly6e	0.0131539	0.498	0.435	1	0	0.364373
Stat1	0.0310057	0.458	0.394	1	0	0.362981
Ube2j1	0.0209139	0.317	0.25	1	0	0.361886
Pnpla8	0.357742	0.203	0.185	1	0	0.361016
Hspa5	2.54821e-05	0.875	0.852	0.606169	0.217406	0.360756
Trgc4	0.00134542	0.24	0.154	1	0	0.360342
Wwp2	0.00513292	0.144	0.081	1	0	0.359883
H2-Ab1	0.133515	0.277	0.24	1	0	0.35942
Hipk2	0.0308095	0.129	0.083	1	0	0.35935
Sult2b1	0.0124018	0.129	0.075	1	0	0.358444
Mier1	0.0401164	0.583	0.588	1	0	0.356216
7330423F06Rik	0.147552	0.148	0.115	1	0	0.355598
Sipa1l1	0.00618714	0.528	0.45	1	0	0.355327
Plcl2	0.103459	0.148	0.112	1	0	0.354419
Rapgef2	0.0613463	0.133	0.09	1	0	0.353929
Pdia4	0.132325	0.159	0.123	1	0	0.353635
Ndufb7	0.197976	0.151	0.125	1	0	0.353274
Tapt1	0.0140647	0.173	0.113	1	0	0.346387
Cst3	0.0192374	0.196	0.137	1	0	0.346332
Gngt2	0.0472423	0.122	0.081	1	0	0.346125
Spsb3	0.0348108	0.159	0.108	1	0	0.346071
4833439L19Rik	0.0285534	0.125	0.079	1	0	0.345651
CT010467.1	0.000224027	0.911	0.858	1	0	0.344378
Irs2	0.228577	0.214	0.185	1	0	0.343799
Capzb	0.189119	0.395	0.367	1	0	0.343586
Ccl4	0.0196473	0.074	0.133	1	0	0.342272
Ctsd	0.101256	0.192	0.152	1	0	0.340172
Crlf2	0.174274	0.151	0.119	1	0	0.336923
Il1r2	0.0124814	0.107	0.058	1	0	0.336405
Msl1	0.00698315	0.185	0.115	1	0	0.336048
Vcp	0.0799952	0.369	0.317	1	0	0.33548
Tent5c	0.34139	0.196	0.183	1	0	0.335176
Iqgap1	0.0153294	0.716	0.663	1	0	0.333852
Cdk8	0.0612934	0.14	0.096	1	0	0.333768
Pfn1	0.0831483	0.653	0.644	1	0	0.330954
Higd2a	0.00604654	0.162	0.094	1	0	0.330883
Txnrd1	0.0987611	0.232	0.19	1	0	0.329523
Gm26740	0.118075	0.461	0.44	1	0	0.328879
Rora	0.467105	0.432	0.446	1	0	0.328046
Gng2	0.0665551	0.148	0.106	1	0	0.32789
Ndufa1	0.0384205	0.144	0.096	1	0	0.327606
Tap1	0.094806	0.288	0.246	1	0	0.326957
Xdh	0.0354837	0.129	0.083	1	0	0.326808
Luc7l3	0.0724721	0.236	0.187	1	0	0.326742
Stat3	0.000812644	0.79	0.79	1	0	0.326397
Dstn	0.0460499	0.173	0.123	1	0	0.325424
Nedd8	0.0429189	0.199	0.148	1	0	0.324596
Gnb4	0.0357369	0.111	0.067	1	0	0.324005
Arap2	0.0182861	0.554	0.471	1	0	0.320385
Ppp6r1	0.0561076	0.218	0.169	1	0	0.320067
Creb1	0.0366813	0.173	0.119	1	0	0.317888
Gm37589	0.141459	0.162	0.127	1	0	0.317341
Sp140	0.0294103	0.107	0.063	1	0	0.317008
Gosr1	0.0496872	0.103	0.065	1	0	0.316837
AW112010	0.202334	0.502	0.487	1	0	0.315848
Ptprj	0.0204442	0.114	0.067	1	0	0.315678
Cdipt	0.120069	0.199	0.16	1	0	0.31567
Ankib1	0.169678	0.133	0.104	1	0	0.315422
Nkg7	0.0266212	0.579	0.533	1	0	0.314896
Mctp2	0.0118388	0.306	0.227	1	0	0.31373
Cdv3	0.375793	0.38	0.379	1	0	0.313135
Ncald	0.0472146	0.214	0.16	1	0	0.31276
B2m	3.45065e-07	0.963	0.963	0.0082084	2.08574	0.312724
A430027C01Rik	0.0190133	0.148	0.094	1	0	0.312338
Ybx3	0.0231143	0.387	0.327	1	0	0.311952
Sbno1	0.110729	0.494	0.479	1	0	0.311651
Slc25a46	0.00214529	0.122	0.06	1	0	0.31
Ssrp1	0.0176989	0.255	0.187	1	0	0.308258
Rbck1	0.109875	0.196	0.156	1	0	0.307298
Ndufv3	0.0465934	0.144	0.098	1	0	0.307201
Tmsb4x	0.00505831	0.934	0.95	1	0	0.30676
Ctsc	0.518955	0.288	0.275	1	0	0.306665
Ddx39b	0.188129	0.221	0.185	1	0	0.305569
Gfpt1	0.167362	0.188	0.154	1	0	0.305469
Fkbp8	0.0837599	0.236	0.19	1	0	0.304706
Dgat1	0.00152003	0.838	0.81	1	0	0.303168
Icos	0.986179	0.399	0.437	1	0	0.302808
Abr	0.136453	0.185	0.148	1	0	0.302395
Hopx	0.436369	0.247	0.237	1	0	0.30098
Fos	0.329932	0.362	0.348	1	0	0.299084
Il12rb2	0.0663386	0.244	0.192	1	0	0.29822
March2	0.0229028	0.111	0.065	1	0	0.298065
Lin7c	0.274333	0.232	0.206	1	0	0.297601
Itgav	0.10747	0.192	0.152	1	0	0.29753
Dcaf13	0.967013	0.122	0.127	1	0	0.297379
Tmbim6	0.0282137	0.517	0.469	1	0	0.296002
Tmem127	0.13253	0.151	0.115	1	0	0.292356
Rnf157	0.0263026	0.428	0.362	1	0	0.291983
Rrbp1	0.0807053	0.251	0.204	1	0	0.291419
Tia1	0.0714573	0.199	0.15	1	0	0.291054
Kctd12	0.0243083	0.181	0.123	1	0	0.290959
Atp6v1b2	0.352135	0.199	0.181	1	0	0.290894
Dapk3	0.342456	0.181	0.162	1	0	0.290484
Zc3h12a	0.0231553	0.144	0.092	1	0	0.290461
Frg1	0.177008	0.277	0.248	1	0	0.288285
Mdm4	0.740978	0.181	0.179	1	0	0.288278
Chp1	0.184804	0.218	0.185	1	0	0.287216
Cerk	0.0262526	0.159	0.106	1	0	0.286904
Rpp25l	0.100436	0.129	0.094	1	0	0.286142
Gbp7	0.0566399	0.148	0.102	1	0	0.285688
Atp1a1	0.117405	0.365	0.315	1	0	0.285674
Atp5e	0.132413	0.362	0.321	1	0	0.285387
Ankrd17	0.0990165	0.41	0.358	1	0	0.284371
Mkln1	0.122197	0.336	0.302	1	0	0.28339
Smg5	0.370412	0.103	0.088	1	0	0.282999
Rock1	0.0840331	0.513	0.465	1	0	0.282576
Uqcrq	0.0328145	0.24	0.185	1	0	0.281791
Ptms	0.366514	0.144	0.123	1	0	0.280815
Jtb	0.127753	0.288	0.244	1	0	0.279869
Gpx4	0.089328	0.332	0.279	1	0	0.279626
Nrd1	0.144112	0.299	0.262	1	0	0.27955
Nxf1	0.826417	0.144	0.146	1	0	0.278975
Hdac4	0.0755797	0.21	0.16	1	0	0.278828
Tmem128	0.456658	0.203	0.188	1	0	0.277718
Hivep2	0.574784	0.255	0.256	1	0	0.27733
Ctsz	0.111714	0.114	0.081	1	0	0.277323
Elovl5	0.0415582	0.325	0.26	1	0	0.276742
Phlpp1	0.0800793	0.114	0.077	1	0	0.275771
Dctn6	0.0226378	0.129	0.079	1	0	0.275555
Apobec3	0.431094	0.21	0.194	1	0	0.275465
Smdt1	0.0635373	0.232	0.181	1	0	0.275242
Rnf111	0.0317061	0.185	0.133	1	0	0.27476
Nptn	0.111612	0.214	0.171	1	0	0.274357
Clec2d	0.0746016	0.207	0.158	1	0	0.273695
Edem1	0.0403278	0.406	0.344	1	0	0.27322
Pgk1	0.106235	0.218	0.177	1	0	0.272694
Trerf1	0.0212558	0.1	0.056	1	0	0.272354
Myl12b	0.0900538	0.229	0.187	1	0	0.270896
Cysltr2	0.00213928	0.129	0.065	1	0	0.270702
Ikbkb	0.767652	0.28	0.292	1	0	0.269561
Lmnb1	0.142098	0.439	0.406	1	0	0.268736
Gsk3b	0.412631	0.428	0.408	1	0	0.267212
Snrnp70	0.0961847	0.509	0.463	1	0	0.266636
AI662270	0.0205475	0.376	0.306	1	0	0.266481
Desi1	0.0796751	0.103	0.069	1	0	0.266398
Crip1	0.0440525	0.221	0.162	1	0	0.265926
Lamp1	0.159922	0.24	0.202	1	0	0.265656
H2-Aa	0.174152	0.277	0.238	1	0	0.265454
Myb	0.41726	0.107	0.131	1	0	0.265159
Cemip2	0.159102	0.107	0.079	1	0	0.265142
Hook3	0.0847632	0.229	0.181	1	0	0.264783
Zfp106	0.0833852	0.173	0.129	1	0	0.264538
Atp5o.1	0.291427	0.251	0.223	1	0	0.264175
Gm37474	0.304008	0.148	0.127	1	0	0.263395
Cldn7	0.0451114	0.103	0.063	1	0	0.263074
Strn4	0.065089	0.1	0.063	1	0	0.262869
Atxn1	0.236759	0.284	0.252	1	0	0.262502
Runx2	0.355688	0.155	0.135	1	0	0.262497
Ykt6	0.0486055	0.107	0.067	1	0	0.2621
Psme2	0.162994	0.314	0.273	1	0	0.262092
Nufip2	0.565505	0.31	0.296	1	0	0.261048
Sec61b	0.159085	0.221	0.187	1	0	0.260455
Ctdspl2	0.165676	0.192	0.156	1	0	0.259575
Eif4h	0.119575	0.406	0.356	1	0	0.25896
Lgals9	0.212394	0.14	0.112	1	0	0.258366
Dctn4	0.132839	0.251	0.208	1	0	0.258334
Tmem33	0.619685	0.17	0.158	1	0	0.257524
Itgal	0.306736	0.247	0.223	1	0	0.257425
Taldo1	0.3566	0.199	0.175	1	0	0.257254
Tug1	0.158385	0.199	0.16	1	0	0.257047
Khdrbs1	0.0407815	0.598	0.573	1	0	0.256381
Nmrk1	0.383617	0.218	0.198	1	0	0.25597
Tmsb10	0.0669118	0.627	0.625	1	0	0.255891
Vps4b	0.485909	0.21	0.196	1	0	0.255708
Relch	0.25562	0.196	0.169	1	0	0.255565
Trat1	0.153258	0.292	0.256	1	0	0.255336
Ddx50	0.366963	0.325	0.308	1	0	0.255028
Vps54	0.377134	0.236	0.221	1	0	0.254994
Cox7b	0.410613	0.173	0.156	1	0	0.254899
Klrd1	0.309197	0.185	0.162	1	0	0.253991
Slc25a3	0.0123006	0.782	0.763	1	0	0.253924
Cyp51	0.253773	0.166	0.14	1	0	0.253905
Myl6	0.136726	0.52	0.488	1	0	0.253066
Casp3	0.0438531	0.14	0.094	1	0	0.252067
Rictor	0.0919551	0.299	0.256	1	0	0.25202
Zfyve27	0.096804	0.107	0.073	1	0	0.251307
Zfp52	0.134953	0.155	0.117	1	0	0.250703
Chd4	0.339168	0.402	0.39	1	0	0.250306
Vsir	0.00668134	0.077	0.148	1	0	-0.250918
Coq10b	0.0123188	0.255	0.34	1	0	-0.250931
Ube2d3	0.00171596	0.587	0.702	1	0	-0.251041
Arid5b	0.0205796	0.214	0.302	1	0	-0.251123
Tmpo	0.0102872	0.159	0.244	1	0	-0.251384
Inpp5d	0.00215283	0.185	0.283	1	0	-0.252029
Tnrc6c	0.078913	0.188	0.24	1	0	-0.252147
Sec63	0.0166647	0.133	0.202	1	0	-0.25223
Gm8369	0.0105356	0.17	0.252	1	0	-0.252399
Per1	0.0659421	0.159	0.21	1	0	-0.252579
C230085N15Rik	0.0819823	0.339	0.412	1	0	-0.253091
Gm12840	0.00528386	0.129	0.217	1	0	-0.253525
Pole4	0.0682003	0.177	0.233	1	0	-0.25381
Mllt10	0.201641	0.081	0.108	1	0	-0.253852
Prr7	0.109629	0.151	0.194	1	0	-0.254063
Dusp1	0.0747748	0.288	0.344	1	0	-0.254154
Efcab14	0.0514081	0.085	0.131	1	0	-0.255241
Fyb	0.00118179	0.62	0.731	1	0	-0.255509
Fosl2	0.0010889	0.649	0.798	1	0	-0.255569
Pin1	0.0216064	0.103	0.163	1	0	-0.255921
Magoh	0.0169704	0.122	0.185	1	0	-0.256129
Polr2e	0.00510915	0.096	0.171	1	0	-0.256257
Sept6	0.0375602	0.277	0.338	1	0	-0.256367
Ubxn1	0.00214433	0.277	0.388	1	0	-0.257123
Nipbl	0.0135352	0.351	0.448	1	0	-0.257231
Jund	0.0109256	0.601	0.683	1	0	-0.257404
Zfp292	0.0337378	0.203	0.273	1	0	-0.257469
Zfp36	0.172952	0.17	0.21	1	0	-0.257609
Cers4	0.0179384	0.177	0.254	1	0	-0.257735
Herpud1	0.0914027	0.255	0.312	1	0	-0.257759
Tex10	0.0292423	0.059	0.104	1	0	-0.257888
Cd6	0.0051336	0.332	0.45	1	0	-0.258647
Dnaja4	0.0555229	0.059	0.1	1	0	-0.258712
Batf	0.0321583	0.066	0.113	1	0	-0.258728
5830444F18Rik	0.125638	0.262	0.315	1	0	-0.258927
Bcl7b	0.0584564	0.077	0.119	1	0	-0.259154
Dip2b	0.0681253	0.155	0.206	1	0	-0.260462
Serbp1	0.00176924	0.708	0.804	1	0	-0.260488
Zfp672	0.057869	0.074	0.115	1	0	-0.26056
Phxr4	0.0361035	0.066	0.112	1	0	-0.26085
Cmpk1	0.0950758	0.151	0.194	1	0	-0.261392
Rpl11	0.00139909	0.745	0.858	1	0	-0.261467
Cdc5l	0.414036	0.269	0.283	1	0	-0.261558
Rpl17	0.00129326	0.786	0.869	1	0	-0.261636
Nub1	0.00998724	0.144	0.223	1	0	-0.26171
Stat5b	0.00623498	0.417	0.521	1	0	-0.261929
Hspa4	0.00961902	0.332	0.44	1	0	-0.261999
Rdx	0.005747	0.185	0.275	1	0	-0.262571
Med10	0.017141	0.17	0.242	1	0	-0.262745
AW011738	0.0115156	0.089	0.154	1	0	-0.262893
Anapc16	0.0705497	0.092	0.137	1	0	-0.263087
9530068E07Rik	0.0131371	0.111	0.181	1	0	-0.263309
Tmed10	0.0233618	0.303	0.375	1	0	-0.263617
Cxcr3	0.0147713	0.081	0.142	1	0	-0.263984
Snu13	0.00382047	0.155	0.238	1	0	-0.264072
Exosc3	0.0516564	0.125	0.175	1	0	-0.264862
Cnbp	0.0003593	0.649	0.771	1	0	-0.264912
Tgoln1	0.0196608	0.347	0.429	1	0	-0.265551
Arid1b	0.010026	0.114	0.188	1	0	-0.265762
Gpr132	0.00658976	0.557	0.673	1	0	-0.265766
Map3k1	0.0140587	0.321	0.406	1	0	-0.265983
Cebpb	0.0481469	0.295	0.367	1	0	-0.266293
Numa1	0.0306075	0.292	0.354	1	0	-0.267134
Khnyn	0.0521989	0.118	0.171	1	0	-0.267166
Imp4	0.0696862	0.096	0.138	1	0	-0.267944
Sdhaf2	0.0509461	0.063	0.104	1	0	-0.267967
Ppia	0.000202132	0.727	0.865	1	0	-0.268222
Setx	0.0317092	0.103	0.16	1	0	-0.26823
Vps37b	6.881e-06	0.889	0.956	0.163685	0.78599	-0.268867
Nr3c1	0.00253029	0.509	0.652	1	0	-0.268976
Ddhd2	0.0977369	0.081	0.119	1	0	-0.269086
Arid1a	0.0119932	0.207	0.292	1	0	-0.269172
Rps19	0.0292894	0.494	0.581	1	0	-0.269309
Rbbp4	0.0430904	0.236	0.296	1	0	-0.269958
Stk26	0.00809544	0.155	0.24	1	0	-0.271181
Gzmb	0.560855	0.391	0.362	1	0	-0.271725
Spsb1	0.0101387	0.048	0.102	1	0	-0.272041
Gm37390	0.00230471	0.089	0.171	1	0	-0.272236
Rcc2	0.0113101	0.144	0.219	1	0	-0.272547
Rpl24	0.0216105	0.173	0.244	1	0	-0.272901
Rplp0	0.000239593	0.882	0.954	1	0	-0.273025
Rnf19a	0.0419386	0.133	0.19	1	0	-0.273025
Ccm2	0.0337534	0.133	0.192	1	0	-0.273156
Fam204a	0.0163288	0.162	0.242	1	0	-0.273302
Ctnnb1	0.0203979	0.358	0.427	1	0	-0.273914
Sun2	0.0439374	0.214	0.275	1	0	-0.274926
Nup153	0.0171848	0.207	0.281	1	0	-0.275286
Lrrfip1	0.031606	0.166	0.227	1	0	-0.275394
Mrpl3	0.0136964	0.055	0.108	1	0	-0.275537
Tuba1a	0.029363	0.107	0.163	1	0	-0.275984
Pmepa1	0.00449331	0.565	0.663	1	0	-0.276246
Map1lc3b	0.00364376	0.469	0.59	1	0	-0.277719
Wbp4	0.0228509	0.081	0.135	1	0	-0.278092
Ier5l	0.0528728	0.196	0.262	1	0	-0.279019
Hdac7	0.0184441	0.059	0.11	1	0	-0.279558
Senp2	0.00141655	0.155	0.254	1	0	-0.27974
Zfp281	0.437463	0.148	0.165	1	0	-0.279947
Copb1	0.0204477	0.162	0.231	1	0	-0.279987
Cyld	0.0361071	0.303	0.385	1	0	-0.280123
Rpl39	0.000104565	0.756	0.881	1	0	-0.280315
Nup98	0.0443589	0.362	0.429	1	0	-0.280488
Spopl	0.0689349	0.107	0.15	1	0	-0.280519
Lamtor5	0.0138261	0.077	0.137	1	0	-0.280715
Itk	0.0191845	0.594	0.673	1	0	-0.281117
Crlf3	0.0330358	0.343	0.406	1	0	-0.281185
Pip4k2a	0.00771063	0.074	0.137	1	0	-0.281277
Dapk2	0.0360044	0.148	0.212	1	0	-0.281546
Cbx4	0.0244149	0.236	0.308	1	0	-0.28176
Igf2r	0.0480654	0.321	0.392	1	0	-0.281761
Serinc1	0.0190351	0.365	0.437	1	0	-0.281767
Vamp4	0.0130906	0.17	0.244	1	0	-0.28179
Ssna1	0.0202659	0.107	0.167	1	0	-0.281828
Chrac1	0.00405617	0.118	0.202	1	0	-0.282222
Hnrnpa0	0.00143532	0.613	0.75	1	0	-0.283206
Dnajc8	0.017049	0.284	0.356	1	0	-0.284253
Samm50	0.0215696	0.089	0.146	1	0	-0.285693
Eprs	0.00857594	0.454	0.548	1	0	-0.286138
Ccny	0.00766533	0.085	0.152	1	0	-0.286222
Ptger4	0.00688565	0.118	0.2	1	0	-0.286963
Tcp11l2	0.00138472	0.306	0.444	1	0	-0.287362
Ubn1	0.000582208	0.321	0.454	1	0	-0.287934
Tcf7	0.0112134	0.266	0.352	1	0	-0.288717
Rpl7	0.000837886	0.782	0.887	1	0	-0.28877
Slbp	0.110561	0.292	0.333	1	0	-0.288868
Rps5	2.84627e-05	0.908	0.958	0.67707	0.169366	-0.289186
Rala	0.0545662	0.096	0.14	1	0	-0.289323
Smg7	0.00399928	0.159	0.244	1	0	-0.289476
Ccdc50	0.0529633	0.122	0.173	1	0	-0.289611
Rexo2	0.0120748	0.114	0.181	1	0	-0.29042
Tbcb	0.0380311	0.125	0.179	1	0	-0.291586
Dok2	0.00893909	0.07	0.131	1	0	-0.291987
Bod1l	0.00446435	0.203	0.3	1	0	-0.292439
Gimap8	0.0044045	0.247	0.346	1	0	-0.292836
Abhd17a	0.0032666	0.07	0.138	1	0	-0.292976
Gramd3	0.00737864	0.421	0.546	1	0	-0.293298
Rheb	0.0075778	0.225	0.312	1	0	-0.293865
Rps28	0.00042267	0.753	0.885	1	0	-0.293874
Foxp1	0.0247659	0.465	0.548	1	0	-0.293969
Smpdl3a	0.0167719	0.155	0.229	1	0	-0.294675
Pnrc1	0.00158945	0.646	0.735	1	0	-0.294701
Itga6	0.0574353	0.063	0.102	1	0	-0.295062
Tmem243	0.137269	0.185	0.223	1	0	-0.295255
Immt	0.00328371	0.1	0.181	1	0	-0.295676
Rps29	8.89343e-05	0.908	0.975	1	0	-0.296601
Tspan14	0.0290025	0.07	0.119	1	0	-0.297846
Ppp2r5a	0.00771647	0.351	0.458	1	0	-0.298346
Saraf	0.00112628	0.513	0.662	1	0	-0.299356
Orc4	0.035214	0.089	0.137	1	0	-0.299498
Epsti1	0.00584723	0.31	0.404	1	0	-0.300864
Ndufs4	0.0136106	0.107	0.171	1	0	-0.301171
Ifrd1	0.034935	0.406	0.479	1	0	-0.301347
H3f3b	6.33633e-06	0.923	0.979	0.150729	0.821804	-0.301634
Ahr	0.00451823	0.188	0.279	1	0	-0.301829
Hccs	0.0503564	0.177	0.235	1	0	-0.301933
Tle4	0.0456507	0.137	0.188	1	0	-0.302154
Nadk	0.0203835	0.092	0.152	1	0	-0.302237
Cirbp	0.00267652	0.376	0.477	1	0	-0.302805
Abt1	0.0243022	0.055	0.1	1	0	-0.304005
Atf3	0.0517864	0.066	0.108	1	0	-0.304047
D030056L22Rik	0.000899757	0.055	0.133	1	0	-0.304701
Dnajc21	0.00186266	0.077	0.156	1	0	-0.304995
Usp36	0.0190489	0.085	0.14	1	0	-0.3056
Rabep1	0.000445712	0.044	0.123	1	0	-0.30585
Mrpl32	0.0196635	0.125	0.187	1	0	-0.306262
Suds3	0.00460803	0.137	0.217	1	0	-0.306475
Sumo1	0.00432931	0.399	0.506	1	0	-0.306851
Cars	0.00083758	0.048	0.125	1	0	-0.307083
Brix1	0.00890707	0.052	0.106	1	0	-0.307183
Frmd6	0.0361993	0.063	0.106	1	0	-0.30776
Lin54	0.0140478	0.266	0.354	1	0	-0.30804
Klf3	0.00415131	0.351	0.463	1	0	-0.308221
Rps27	8.6925e-06	0.845	0.946	0.206777	0.684497	-0.308982
Rpl8	2.96533e-05	0.904	0.958	0.705393	0.151569	-0.30922
Kat6a	0.0625312	0.203	0.258	1	0	-0.310181
Mrpl51	0.0087822	0.055	0.112	1	0	-0.310362
Stk24	0.017055	0.236	0.315	1	0	-0.310704
Spata13	0.00337044	0.092	0.167	1	0	-0.312144
Amz2	0.005869	0.063	0.127	1	0	-0.312206
Psen2	0.00272444	0.041	0.102	1	0	-0.312904
Eef1b2	0.000431149	0.76	0.865	1	0	-0.313201
Rpl36a	0.00086826	0.417	0.546	1	0	-0.313262
Chtop	0.0125163	0.199	0.279	1	0	-0.313659
Dnajc9	0.00755581	0.159	0.24	1	0	-0.314217
Gm42571	0.000750157	0.081	0.169	1	0	-0.314698
Tomm70a	0.0268129	0.107	0.162	1	0	-0.315909
Bet1l	0.00303036	0.041	0.102	1	0	-0.317675
Paip2b	0.0220146	0.074	0.127	1	0	-0.317879
Ppp1r15a	0.00973885	0.21	0.29	1	0	-0.318327
Rps3	5.15063e-07	0.889	0.971	0.0122523	1.91178	-0.321236
Mrps7	0.00571486	0.089	0.16	1	0	-0.321238
Cdk11b	0.00251216	0.196	0.3	1	0	-0.321286
Rpl10	4.97226e-05	0.76	0.869	1	0	-0.321734
Raf1	0.167462	0.185	0.217	1	0	-0.322156
Sh3bp5l	0.00357165	0.048	0.11	1	0	-0.32277
Idh3g	0.0087522	0.074	0.135	1	0	-0.322894
Ugp2	0.0130476	0.092	0.156	1	0	-0.322962
Fermt3	0.00707662	0.096	0.163	1	0	-0.323526
Gmps	0.0012951	0.074	0.154	1	0	-0.323867
BC031181	0.00198287	0.214	0.319	1	0	-0.324006
Rpl9	5.4685e-07	0.856	0.94	0.0130085	1.88577	-0.324359
Ighm	0.002809	0.111	0.198	1	0	-0.324407
Ccnd2	0.000159252	0.358	0.517	1	0	-0.324532
Npm1	0.00036832	0.679	0.798	1	0	-0.324591
Dgkz	0.00255748	0.066	0.137	1	0	-0.324826
Rhoh	0.000860455	0.269	0.396	1	0	-0.324925
Strip1	0.00107201	0.059	0.137	1	0	-0.325285
Ankrd13c	0.00905011	0.148	0.227	1	0	-0.328164
Pim3	0.0130776	0.081	0.14	1	0	-0.328648
Pak2	0.00443556	0.354	0.456	1	0	-0.328699
Mphosph10	0.000558901	0.052	0.131	1	0	-0.329338
Papola	0.000698638	0.225	0.34	1	0	-0.330715
Adss	0.0011214	0.203	0.319	1	0	-0.331132
Rnf145	0.0494967	0.144	0.2	1	0	-0.331379
Snrpc	0.00245425	0.111	0.198	1	0	-0.332232
Eif5	0.00020235	0.613	0.738	1	0	-0.332617
Atp5md	0.000617293	0.347	0.463	1	0	-0.334036
Ahsa1	0.0104091	0.118	0.187	1	0	-0.335433
Wdr61	0.00171985	0.041	0.106	1	0	-0.335451
Rps3a1	3.5852e-07	0.923	0.99	0.00852848	2.06913	-0.337136
Defa30	0.000556771	0.041	0.115	1	0	-0.337224
Rps23	1.82658e-05	0.701	0.842	0.434506	0.362004	-0.337794
Atg3	0.00278672	0.074	0.146	1	0	-0.33794
Gpn3	0.00800374	0.107	0.177	1	0	-0.33911
Cntrl	0.00851678	0.103	0.173	1	0	-0.339613
Trib2	0.111339	0.181	0.231	1	0	-0.340416
Ppp1cc	0.0127448	0.266	0.344	1	0	-0.341421
Smarce1	0.00154285	0.085	0.165	1	0	-0.342271
Snhg5	0.00479246	0.096	0.169	1	0	-0.342301
Tprgl	0.0007116	0.214	0.333	1	0	-0.34399
Nr4a2	0.00312265	0.28	0.39	1	0	-0.344444
Brd1	0.004583	0.236	0.331	1	0	-0.345289
Oaz2	0.00191764	0.041	0.104	1	0	-0.346952
Gm37033	0.00280461	0.413	0.533	1	0	-0.347355
Car2	0.00926424	0.225	0.312	1	0	-0.347515
Dcaf7	0.00824647	0.092	0.158	1	0	-0.349826
Lrp6	0.0106039	0.052	0.104	1	0	-0.349939
Rpl30	6.54496e-05	0.583	0.715	1	0	-0.350372
Cmtm7	0.0447409	0.229	0.29	1	0	-0.350429
Vezf1	0.0108827	0.129	0.198	1	0	-0.351107
Rps6	0.000138652	0.716	0.838	1	0	-0.352024
Mbp	0.0274637	0.125	0.183	1	0	-0.352982
Pdcd2	0.000709244	0.063	0.146	1	0	-0.353047
St13	0.0209897	0.166	0.231	1	0	-0.356633
Mapk1	0.00583518	0.185	0.269	1	0	-0.356707
Rps4x	6.84119e-08	0.919	0.965	0.00162738	2.78851	-0.35823
Rgs10	0.00722659	0.14	0.219	1	0	-0.360262
Mcl1	0.00118911	0.517	0.615	1	0	-0.361684
Itga1	0.0122284	0.077	0.138	1	0	-0.36182
Avl9	0.000510928	0.28	0.408	1	0	-0.361947
BE692007	0.0314945	0.092	0.142	1	0	-0.363441
Rpl3	5.77667e-08	0.878	0.95	0.00137415	2.86196	-0.363638
Rab5a	0.0018756	0.207	0.308	1	0	-0.367092
Eef1a1	3.03595e-11	0.945	0.985	7.22192e-07	6.14135	-0.367363
Rpl29	0.000117109	0.402	0.544	1	0	-0.367919
Cd247	0.00494716	0.129	0.208	1	0	-0.367974
Ythdc1	0.00405637	0.317	0.412	1	0	-0.368593
Ndrg3	0.0530774	0.074	0.115	1	0	-0.369613
Rassf5	0.00252656	0.125	0.212	1	0	-0.370542
Ier5	0.0077182	0.162	0.242	1	0	-0.372384
Rps18	2.15467e-06	0.764	0.906	0.0512552	1.29026	-0.374096
Mri1	0.000954123	0.114	0.208	1	0	-0.375135
Rps24	1.71381e-07	0.875	0.973	0.00407682	2.38968	-0.376256
Eef1d	4.95021e-05	0.435	0.606	1	0	-0.376992
Inpp1	0.00265699	0.137	0.231	1	0	-0.377061
Cyfip2	0.00439755	0.232	0.325	1	0	-0.377387
Spty2d1	0.00354588	0.1	0.179	1	0	-0.381781
Defa22	0.00196053	0.041	0.106	1	0	-0.383044
Cwc25	0.013971	0.114	0.179	1	0	-0.383439
Rpl21	5.39294e-06	0.62	0.792	0.128287	0.891816	-0.383649
Arhgef1	0.000167067	0.251	0.385	1	0	-0.383701
Ets2	0.00241601	0.107	0.188	1	0	-0.385039
Slc16a10	0.0056484	0.074	0.14	1	0	-0.386536
Npm3	0.000680197	0.122	0.223	1	0	-0.387986
Rsl1d1	0.0068967	0.159	0.24	1	0	-0.38898
Ddit3	0.0044841	0.159	0.244	1	0	-0.395228
Fkbp4	0.00042862	0.122	0.231	1	0	-0.398191
Smc3	4.78177e-05	0.262	0.413	1	0	-0.410205
Trf	0.0429499	0.07	0.113	1	0	-0.410214
Enpp1	0.000506154	0.041	0.113	1	0	-0.414491
Gtf2i	7.55814e-05	0.332	0.483	1	0	-0.41812
4930503L19Rik	0.0006083	0.089	0.183	1	0	-0.420138
Jade1	0.000373487	0.081	0.173	1	0	-0.421159
Rab18	0.000221538	0.1	0.204	1	0	-0.424553
Asxl2	0.0103793	0.177	0.256	1	0	-0.424777
Rabac1	9.45246e-05	0.336	0.485	1	0	-0.424898
Il4ra	0.000165898	0.373	0.527	1	0	-0.425927
Tpt1	5.04275e-16	0.967	0.994	1.19957e-11	10.921	-0.426694
Gm15500	8.79729e-05	0.166	0.298	1	0	-0.42751
Crebrf	0.00661735	0.292	0.373	1	0	-0.429182
Dcaf8	0.000632754	0.181	0.287	1	0	-0.429193
H3f3a	8.04225e-06	0.642	0.777	0.191309	0.718264	-0.42993
Cpne3	0.00209466	0.048	0.113	1	0	-0.430899
Fbl	0.000191699	0.085	0.185	1	0	-0.43207
Frat2	0.00263476	0.114	0.2	1	0	-0.433238
Elf1	1.62579e-06	0.439	0.615	0.0386742	1.41258	-0.439836
Gadd45b	0.0145927	0.17	0.238	1	0	-0.439949
Tuba4a	0.00284583	0.111	0.188	1	0	-0.444366
Pnrc2	0.000784037	0.111	0.198	1	0	-0.447504
Hspa8	0.0146096	0.657	0.721	1	0	-0.448677
Rps7	3.60027e-07	0.638	0.802	0.00856433	2.06731	-0.450202
Rps13	1.79827e-08	0.705	0.858	0.000427772	3.36879	-0.451222
Irf2bpl	0.000206646	0.14	0.25	1	0	-0.452559
Mettl23	0.00200108	0.125	0.212	1	0	-0.453307
Cdk19	0.000774002	0.055	0.131	1	0	-0.455746
Rbm33	0.000552997	0.107	0.202	1	0	-0.465546
Cacybp	0.000279284	0.111	0.213	1	0	-0.46602
Zfp706	0.000687611	0.214	0.323	1	0	-0.471383
Txnip	4.53881e-05	0.269	0.412	1	0	-0.471708
Bcl11b	0.000627953	0.24	0.358	1	0	-0.472042
Mrfap1	5.24523e-07	0.247	0.433	0.0124773	1.90388	-0.472906
Got1	9.96741e-05	0.458	0.581	1	0	-0.472982
Cd2	0.000369391	0.218	0.342	1	0	-0.474869
Mllt3	9.27028e-05	0.055	0.148	1	0	-0.47972
Itln1	6.10377e-06	0.015	0.104	0.145197	0.838044	-0.48404
Ubb	1.37289e-06	0.683	0.79	0.0326584	1.486	-0.486552
Aopep	3.87592e-05	0.236	0.39	0.922004	0.0352673	-0.499852
Il6st	0.000851954	0.092	0.179	1	0	-0.508342
Bzw2	0.000772828	0.166	0.263	1	0	-0.511266
Trmt61b	0.000368038	0.066	0.154	1	0	-0.512081
Ms4a6b	5.21713e-05	0.332	0.488	1	0	-0.513696
Hspd1	0.045997	0.328	0.383	1	0	-0.518825
Prkcq	0.000304443	0.07	0.158	1	0	-0.524041
Rpl5	7.35544e-10	0.797	0.906	1.74971e-05	4.75703	-0.534964
5430416N02Rik	0.00370219	0.074	0.142	1	0	-0.538065
Etv3	0.00036037	0.162	0.273	1	0	-0.543141
Rasgrp2	4.97832e-05	0.048	0.142	1	0	-0.546044
Dnaja1	0.00163272	0.417	0.512	1	0	-0.547221
Cd8b1	3.76088e-05	0.159	0.3	0.894639	0.0483521	-0.557409
Junb	6.11181e-11	0.686	0.892	1.45388e-06	5.83747	-0.55801
Rpl12	2.63466e-15	0.852	0.948	6.26733e-11	10.2029	-0.577966
Klf2	0.0022846	0.1	0.183	1	0	-0.582372
Zfp36l2	7.40911e-08	0.539	0.719	0.00176248	2.75388	-0.590111
Socs3	0.000907956	0.251	0.362	1	0	-0.598721
Sptbn1	1.87927e-05	0.162	0.294	0.44704	0.349654	-0.618956
Trac	1.72448e-07	0.24	0.421	0.0041022	2.38698	-0.626189
Dusp10	0.000177805	0.166	0.275	1	0	-0.668114
Jmy	4.62022e-06	0.277	0.419	0.109906	0.958979	-0.718443
Hsp90aa1	0.00199447	0.598	0.656	1	0	-0.744164
Grap2	2.83096e-07	0.31	0.477	0.0067343	2.17171	-0.74509
Lyz1	1.02575e-08	0.033	0.177	0.000244004	3.6126	-0.772594
Hspa1b	0.766014	0.096	0.1	1	0	-0.778305
Hspa1a	0.151399	0.1	0.133	1	0	-0.824034
Tmem64	0.000845109	0.085	0.167	1	0	-0.837205
Defa24	2.53983e-09	0.1	0.281	6.04175e-05	4.21884	-0.861801
Hsph1	0.000130007	0.148	0.256	1	0	-0.9029
S1pr1	1.98327e-05	0.044	0.14	0.471781	0.32626	-0.967137
Ccr7	3.18641e-07	0.096	0.244	0.00757982	2.12034	-0.983142
Lef1	1.31126e-05	0.059	0.163	0.311924	0.505952	-1.06575
