# Supplementary material for: RIPK1 ablation in T cells results in spontaneous enteropathy and TNF-driven villus atrophy
Source: EMBO Rep. 2025 Apr 30;26(10):2654–82. doi: 10.1038/s44319-025-00441-5 (PMC12117051; doi:10.1038/s44319-025-00441-5)
Supplement: Supplementary file 9 — Figure EV1-EV5 Source Data [file 44319_2025_441_MOESM9_ESM.zip › EV Figures/Figure EV3/EV3G/EV3G.xlsx]

## Sheet: Sheet1
gene	p_val	pct.1(RIPK1ΔCd4)	pct.2 (RIPK1fl/fl)	p_val_adj (Y-axis)	avg_log2FC (X-axis)	score		Cluster:
Iglc1	8.50016e-45	0.739	0.161	2.02202e-40	1.99225	39.6942		TCRgd+ LP T cells
Igha	1.42843e-28	1	0.996	3.39795e-24	0.773189	23.4688
Igkc	9.742e-14	1	1	2.31743e-09	0.55437	8.63499
Iglc3	4.10575e-12	0.209	0.009	9.76676e-08	0.965611	7.01025
Defa24	4.23693e-12	0.115	0.335	1.00788e-07	-0.927339	6.99659
mt-Rnr2	3.69812e-11	0.998	0.991	8.79708e-07	-0.296222	6.05566
Jchain	7.22537e-11	0.924	0.808	1.71877e-06	0.592633	5.76478
mt-Rnr1	2.44158e-09	0.984	0.996	5.80803e-05	-0.260022	4.23597
mt-Nd2	1.5807e-08	0.966	0.991	0.000376016	-0.331528	3.42479
Klre1	1.7057e-07	0.156	0.022	0.00405751	0.88486	2.39174
Mcpt1	1.93868e-07	0.112	0	0.00461174	0.633696	2.33614
mt-Nd1	3.54571e-07	0.97	0.982	0.00843454	-0.266228	2.07394
Dmbt1	3.6562e-07	0.151	0.022	0.00869737	0.620704	2.06061
Defa22	3.95678e-07	0.016	0.103	0.00941238	-0.554974	2.0263
Camk2n1	8.96979e-07	0.234	0.406	0.0213373	-0.758363	1.67086
Gm19585	1.24922e-06	0.372	0.201	0.0297165	0.806493	1.527
Scin	1.30935e-06	0.067	0.188	0.0311467	-0.777407	1.50659
Actg1	1.60061e-06	0.977	0.969	0.0380753	0.410736	1.41936
Elovl6	1.89948e-06	0.353	0.174	0.0451848	0.874559	1.34501
Iglc2	2.79751e-06	0.177	0.045	0.0665472	0.581028	1.17687
Defa30	2.86334e-06	0.037	0.134	0.0681132	-0.589005	1.16677
Klrk1	4.36502e-06	0.172	0.045	0.103835	0.587762	0.983656
Ifngr1	5.16502e-06	0.915	0.942	0.122866	-0.32709	0.91057
Mras	6.76058e-06	0.112	0.013	0.160821	0.5301	0.793658
Ier5l	8.89601e-06	0.163	0.308	0.211618	-0.617837	0.674447
Mbnl1	1.05049e-05	0.94	0.884	0.249891	0.394615	0.602249
Bend4	1.44913e-05	0.213	0.08	0.344718	0.671179	0.462536
Actb	1.51168e-05	0.945	0.933	0.359598	0.493831	0.444183
Slc16a10	1.53063e-05	0.245	0.415	0.364106	-0.438192	0.438772
Nr1d2	1.59916e-05	0.156	0.304	0.380408	-0.498	0.41975
Gm26917	1.71617e-05	1	0.987	0.408241	0.278124	0.389083
Lag3	2.06847e-05	0.225	0.094	0.492048	0.730212	0.307992
Hp1bp3	2.29884e-05	0.257	0.397	0.546848	-0.505604	0.262134
Fam241a	2.32512e-05	0.294	0.147	0.553099	0.665153	0.257197
Syf2	4.50493e-05	0.321	0.482	1	-0.514002	0
Ikzf2	4.97687e-05	0.878	0.821	1	0.437378	0
Lyz1	5.34332e-05	0.076	0.183	1	-0.406229	0
Gm49980	6.04153e-05	0.17	0.058	1	0.487551	0
Klrh1	6.74191e-05	0.122	0.027	1	0.555369	0
Ftsj3	6.93889e-05	0.034	0.112	1	-0.392625	0
Emb	6.95645e-05	0.961	0.929	1	0.325608	0
Pim3	7.01456e-05	0.103	0.214	1	-0.505057	0
Cd74	8.33411e-05	0.429	0.277	1	0.644586	0
Grap2	9.18438e-05	0.312	0.469	1	-0.413434	0
Dgat1	9.53222e-05	0.966	0.902	1	0.361462	0
Scrt1	0.000108072	0.202	0.085	1	0.470318	0
Zeb2	0.000112358	0.56	0.402	1	0.582525	0
Arrdc3	0.000117997	0.142	0.263	1	-0.463264	0
Nmrk1	0.000119073	0.394	0.25	1	0.627356	0
Apoe	0.000130596	0.222	0.103	1	0.618637	0
Zbtb16	0.000143689	0.083	0.183	1	-0.421523	0
Itln1	0.000154552	0.041	0.121	1	-0.350189	0
Pde3b	0.000158847	0.486	0.638	1	-0.371993	0
Lilr4b	0.000167152	0.344	0.219	1	0.661248	0
Tpm4	0.000173624	0.557	0.388	1	0.327767	0
Tmsb4x	0.000178598	0.984	0.991	1	0.319141	0
Txn1	0.000180417	0.339	0.201	1	0.467378	0
Rexo1	0.000205462	0.117	0.228	1	-0.467653	0
Tulp4	0.000309736	0.321	0.21	1	0.742072	0
Tmem156	0.000319363	0.131	0.241	1	-0.473659	0
Areg	0.000399426	0.14	0.049	1	0.629901	0
Dnajc3	0.000431967	0.417	0.554	1	-0.363741	0
Rbm38	0.000434473	0.044	0.116	1	-0.302109	0
Spry2	0.000458244	0.186	0.085	1	0.620217	0
Tigd2	0.00046216	0.055	0.134	1	-0.405775	0
Ly6a	0.000480551	0.167	0.071	1	0.864092	0
Proser1	0.000547559	0.053	0.129	1	-0.295995	0
Abi3	0.000554804	0.055	0.134	1	-0.318961	0
Tmem115	0.000582846	0.039	0.107	1	-0.296008	0
Park7	0.000684864	0.271	0.379	1	-0.550297	0
Sfn	0.000694434	0.151	0.062	1	0.505541	0
Amd1	0.000695989	0.067	0.147	1	-0.337839	0
Braf	0.000702803	0.433	0.317	1	0.60513	0
Ccnd2	0.000786043	0.477	0.607	1	-0.39765	0
Ppp1r8	0.000862145	0.064	0.143	1	-0.302834	0
Car2	0.00086856	0.353	0.469	1	-0.593372	0
Tmem222	0.000901504	0.057	0.134	1	-0.290385	0
Snx10	0.000904231	0.106	0.031	1	0.464856	0
Ssb	0.000911721	0.305	0.442	1	-0.303787	0
Atxn1	0.000921459	0.369	0.241	1	0.422398	0
Rgs2	0.000957497	0.583	0.683	1	-0.34478	0
Pcyt1a	0.00100407	0.213	0.33	1	-0.414192	0
Igsf8	0.00104464	0.103	0.196	1	-0.340095	0
Sh3bgrl	0.00108903	0.163	0.076	1	0.434821	0
Mpc2	0.00110948	0.165	0.268	1	-0.444783	0
Pou6f1	0.00112032	0.085	0.17	1	-0.335184	0
Pabpc1	0.00126703	0.917	0.879	1	0.255667	0
Cnnm2	0.00127542	0.158	0.259	1	-0.424713	0
Wdr3	0.0014408	0.044	0.107	1	-0.325827	0
Cd7	0.00146267	0.546	0.393	1	0.351654	0
Mrpl12	0.00150088	0.087	0.17	1	-0.334766	0
Htt	0.00153208	0.103	0.188	1	-0.442422	0
Arl5c	0.00156385	0.05	0.116	1	-0.488341	0
Ccl4	0.00158176	0.089	0.174	1	-0.759816	0
Trbc2	0.00158871	0.67	0.75	1	-0.307741	0
Pkp4	0.00160313	0.266	0.156	1	0.400134	0
1110038F14Rik	0.00162935	0.078	0.156	1	-0.477885	0
Srsf10	0.00180353	0.172	0.263	1	-0.404445	0
Hnrnpd	0.00181284	0.369	0.482	1	-0.463925	0
Gpx4	0.00199518	0.344	0.46	1	-0.364061	0
Ddi2	0.00206337	0.183	0.094	1	0.375316	0
Atf7ip	0.00210149	0.25	0.344	1	-0.486809	0
Oga	0.00218014	0.509	0.393	1	0.429706	0
Tor1b	0.00228093	0.101	0.188	1	-0.326765	0
AW112010	0.00229259	0.635	0.536	1	0.371271	0
Tpst2	0.00232992	0.183	0.281	1	-0.379278	0
D8Ertd738e	0.00256438	0.427	0.513	1	-0.407031	0
Rgs9	0.0025729	0.122	0.049	1	0.39059	0
Atp6v0b	0.00262524	0.25	0.366	1	-0.32027	0
Sptssa	0.00264892	0.232	0.335	1	-0.510187	0
Xpo7	0.00267237	0.064	0.134	1	-0.28354	0
Btg1	0.00273435	0.897	0.853	1	0.415096	0
Tram1	0.00284991	0.344	0.241	1	0.456647	0
mt-Nd5	0.00317929	0.644	0.719	1	-0.338889	0
Jakmip1	0.00325735	0.248	0.353	1	-0.411947	0
Suco	0.00328531	0.317	0.438	1	-0.315828	0
Vmp1	0.00333821	0.39	0.277	1	0.337956	0
Sntb1	0.00336041	0.103	0.183	1	-0.441502	0
Sat1	0.00362866	0.482	0.357	1	0.287777	0
Lfng	0.00384741	0.06	0.125	1	-0.251602	0
Uhmk1	0.00385214	0.149	0.237	1	-0.376469	0
Tpd52l2	0.00386561	0.112	0.196	1	-0.339806	0
Atf4	0.00394544	0.516	0.603	1	-0.358044	0
Gnl3	0.00401382	0.067	0.134	1	-0.295089	0
Stx6	0.00401915	0.106	0.183	1	-0.457209	0
Arpc1b	0.00406313	0.683	0.594	1	0.330512	0
Nucb1	0.00409022	0.275	0.179	1	0.415147	0
Lrch3	0.00412794	0.092	0.165	1	-0.404538	0
Mlec	0.00419907	0.459	0.344	1	0.3739	0
Gbp7	0.00419913	0.142	0.067	1	0.330785	0
Smad4	0.00430079	0.2	0.299	1	-0.299853	0
Yrdc	0.00438047	0.108	0.188	1	-0.266424	0
Tank	0.00454843	0.211	0.121	1	0.367068	0
Il4ra	0.00460492	0.399	0.5	1	-0.29263	0
Calm1	0.0046151	0.839	0.768	1	0.283474	0
Ddx42	0.00466617	0.186	0.277	1	-0.366311	0
Ccr2	0.0046804	0.14	0.228	1	-0.529439	0
Prag1	0.00482267	0.211	0.304	1	-0.394424	0
Ube2e3	0.00484524	0.078	0.147	1	-0.281125	0
Gramd1b	0.00497818	0.076	0.147	1	-0.300694	0
Mtch1	0.00503217	0.181	0.098	1	0.265453	0
AI662270	0.00510074	0.482	0.371	1	0.267276	0
Traf4	0.00514462	0.255	0.348	1	-0.405721	0
Mxd1	0.00524355	0.447	0.335	1	0.346921	0
Lzts1	0.00525591	0.057	0.121	1	-0.28998	0
Lgals1	0.00539203	0.149	0.071	1	0.291116	0
Man2a1	0.00542875	0.085	0.156	1	-0.356475	0
Vezf1	0.00551675	0.128	0.21	1	-0.331735	0
Borcs6	0.00554109	0.053	0.112	1	-0.309619	0
Rpn2	0.00561258	0.291	0.192	1	0.364667	0
Ilrun	0.00562428	0.163	0.246	1	-0.361265	0
Bop1	0.00569608	0.06	0.121	1	-0.300535	0
Mkln1	0.00585173	0.284	0.375	1	-0.369812	0
Ctcf	0.00594185	0.229	0.335	1	-0.307115	0
Ube2h	0.00606308	0.326	0.232	1	0.479903	0
Jmjd1c	0.00607975	0.525	0.438	1	0.34618	0
Il21r	0.00622258	0.532	0.607	1	-0.357871	0
Gzmk	0.00626997	0.05	0.107	1	-0.293461	0
Rnf8	0.00636116	0.119	0.196	1	-0.327537	0
Eapp	0.00644615	0.128	0.205	1	-0.342507	0
Lbr	0.00648887	0.353	0.446	1	-0.346293	0
Kpnb1	0.0066371	0.202	0.125	1	0.404484	0
Ndufb7	0.00672705	0.213	0.125	1	0.297977	0
Mapkapk3	0.00676533	0.108	0.183	1	-0.310132	0
Scaf11	0.00684725	0.312	0.402	1	-0.351163	0
Itpkb	0.00687798	0.58	0.674	1	-0.335751	0
Selplg	0.00701065	0.576	0.67	1	-0.311258	0
Relb	0.00712992	0.174	0.259	1	-0.319603	0
Ip6k1	0.00714545	0.323	0.424	1	-0.275557	0
P4hb	0.00718491	0.294	0.196	1	0.315012	0
Romo1	0.00731325	0.124	0.058	1	0.327674	0
Larp4b	0.00757008	0.243	0.335	1	-0.321357	0
Hnrnpdl	0.00783745	0.358	0.268	1	0.364953	0
Apaf1	0.00802752	0.319	0.228	1	0.368704	0
Bcl2	0.00818464	0.177	0.259	1	-0.504414	0
Ndufb1-ps	0.00859578	0.333	0.241	1	0.373244	0
Hdlbp	0.00860178	0.365	0.263	1	0.331526	0
Zcchc7	0.00860838	0.177	0.259	1	-0.410474	0
Nap1l4	0.00866154	0.167	0.25	1	-0.336693	0
E030022I16Rik	0.00868332	0.087	0.152	1	-0.365549	0
Zc3h18	0.00874019	0.128	0.205	1	-0.274272	0
Pigr	0.00883337	0.161	0.085	1	0.261006	0
Gpr34	0.00884474	0.158	0.241	1	-0.304493	0
Muc13	0.00884618	0.138	0.071	1	0.316665	0
Cs	0.00888419	0.151	0.08	1	0.3402	0
3110056K07Rik	0.00891935	0.055	0.112	1	-0.252681	0
Tars	0.00893226	0.119	0.192	1	-0.330855	0
Nmd3	0.00904239	0.053	0.107	1	-0.323181	0
Ywhae	0.00911088	0.459	0.371	1	0.299331	0
Ppil4	0.00931304	0.161	0.241	1	-0.394354	0
Prkd3	0.00982359	0.284	0.375	1	-0.27776	0
Cebpz	0.0100448	0.211	0.299	1	-0.312336	0
Trgc1	0.0102193	0.406	0.299	1	0.345914	0
Tmem131l	0.0104459	0.131	0.201	1	-0.388737	0
Ccng2	0.0104571	0.174	0.259	1	-0.281398	0
Nsun4	0.0104857	0.149	0.08	1	0.343079	0
Tstd3	0.0106226	0.085	0.147	1	-0.352092	0
Ssr3	0.0106948	0.365	0.277	1	0.306568	0
H2-Aa	0.0108704	0.287	0.192	1	0.260713	0
Cstf2t	0.010875	0.057	0.112	1	-0.303055	0
Zzef1	0.0109576	0.122	0.196	1	-0.282542	0
Mllt3	0.0114744	0.106	0.174	1	-0.332746	0
Nr1h2	0.0114815	0.188	0.272	1	-0.341271	0
Pgk1	0.0115415	0.268	0.183	1	0.326574	0
Trdc	0.0115666	0.727	0.598	1	0.268714	0
Saraf	0.0116012	0.514	0.612	1	-0.28168	0
Dtx1	0.0116068	0.149	0.223	1	-0.435042	0
Tent5a	0.0117149	0.406	0.33	1	0.57751	0
Rpn1	0.0120168	0.408	0.321	1	0.38197	0
Tspan3	0.0120985	0.154	0.085	1	0.28835	0
Cyb5a	0.0124207	0.225	0.147	1	0.267978	0
Cd53	0.0124915	0.727	0.674	1	0.315094	0
Rac1	0.0124925	0.53	0.451	1	0.275471	0
Dusp11	0.0125463	0.271	0.183	1	0.281352	0
Eid1	0.0125567	0.064	0.121	1	-0.261515	0
Tmtc4	0.012629	0.057	0.112	1	-0.304805	0
Thrap3	0.0126578	0.335	0.424	1	-0.301685	0
Ctnna1	0.012677	0.128	0.067	1	0.33587	0
Cd9	0.0127452	0.108	0.049	1	0.271271	0
Arhgef1	0.0128748	0.227	0.299	1	-0.432868	0
Pex16	0.0129331	0.057	0.112	1	-0.255352	0
Hopx	0.0130895	0.243	0.165	1	0.5137	0
Tsn	0.0134266	0.245	0.335	1	-0.31757	0
Tbx21	0.0135877	0.108	0.049	1	0.268366	0
Nadk	0.0137907	0.149	0.228	1	-0.294367	0
Exosc3	0.01396	0.124	0.192	1	-0.271782	0
Gm37023	0.0142634	0.053	0.103	1	-0.353845	0
Mir22hg	0.0144067	0.177	0.103	1	0.275556	0
Actr1b	0.0144847	0.128	0.201	1	-0.359256	0
Pim2	0.0145111	0.126	0.067	1	0.346128	0
Plscr1	0.0146598	0.241	0.161	1	0.392021	0
Ubn1	0.0147972	0.456	0.371	1	0.334801	0
Chd9	0.0148098	0.11	0.174	1	-0.320246	0
Nr2c2	0.0152078	0.144	0.214	1	-0.282223	0
Cd3g	0.0152089	0.789	0.83	1	-0.333309	0
Il6st	0.0152751	0.181	0.112	1	0.36686	0
Ubqln1	0.0154363	0.151	0.085	1	0.285435	0
4933434E20Rik	0.0154848	0.124	0.192	1	-0.280774	0
5830411N06Rik	0.0156607	0.133	0.071	1	0.506479	0
Hcst	0.0161068	0.312	0.228	1	0.293582	0
Rpa2	0.0161955	0.154	0.232	1	-0.271809	0
Bsg	0.0162032	0.31	0.223	1	0.344436	0
Msl1	0.016808	0.165	0.098	1	0.271409	0
Trat1	0.0168499	0.394	0.299	1	0.359974	0
Znrf1	0.0170685	0.08	0.138	1	-0.266124	0
Peli1	0.0172346	0.472	0.371	1	0.328263	0
Trps1	0.0180332	0.151	0.085	1	0.340625	0
Mtdh	0.0186596	0.326	0.42	1	-0.27739	0
Puf60	0.0188754	0.209	0.281	1	-0.416948	0
Fryl	0.0190074	0.528	0.589	1	-0.285706	0
Trerf1	0.0190149	0.161	0.098	1	0.425534	0
Atp5j	0.019104	0.268	0.188	1	0.281034	0
Tmem243	0.0191074	0.202	0.281	1	-0.274772	0
Mpdu1	0.0193256	0.122	0.062	1	0.26727	0
Ptpn3	0.0193279	0.103	0.049	1	0.26055	0
Foxp1	0.0194146	0.431	0.518	1	-0.365983	0
Snhg5	0.0195875	0.19	0.263	1	-0.425858	0
Gdi2	0.0195974	0.642	0.558	1	0.274488	0
Ccdc82	0.0196103	0.156	0.228	1	-0.29341	0
Stx5a	0.0207922	0.197	0.272	1	-0.285197	0
Snrpe	0.0208535	0.216	0.143	1	0.320625	0
Tex10	0.0213914	0.055	0.103	1	-0.272853	0
Cept1	0.0215706	0.135	0.076	1	0.299425	0
Lrrfip2	0.0215947	0.147	0.085	1	0.329219	0
Vim	0.0216219	0.268	0.196	1	0.4313	0
Gls	0.0217239	0.541	0.442	1	0.281501	0
Mrpl30	0.0217392	0.103	0.165	1	-0.297234	0
Txnl1	0.0218154	0.284	0.21	1	0.341792	0
Thoc7	0.0220051	0.158	0.232	1	-0.262627	0
Traf3	0.0222353	0.112	0.058	1	0.272585	0
Gadd45b	0.0228379	0.216	0.295	1	-0.337172	0
Supt16	0.0229939	0.167	0.237	1	-0.279607	0
Dtx4	0.0233401	0.227	0.304	1	-0.299377	0
Rfk	0.023381	0.14	0.08	1	0.26969	0
Cdk2ap2	0.0236514	0.404	0.321	1	0.305618	0
Naa15	0.0236848	0.181	0.254	1	-0.280006	0
H2-Q6	0.0240756	0.495	0.42	1	0.386926	0
Dync1i2	0.024111	0.266	0.188	1	0.287968	0
Mecp2	0.0246299	0.099	0.156	1	-0.297079	0
Tmem168	0.0246649	0.126	0.071	1	0.330456	0
Gtpbp4	0.0248718	0.124	0.188	1	-0.340285	0
Gm11713	0.0249454	0.073	0.125	1	-0.309383	0
Tm2d2	0.0252756	0.115	0.174	1	-0.375336	0
Kit	0.0258258	0.266	0.192	1	0.340793	0
Slk	0.0259712	0.576	0.647	1	-0.255107	0
Sf3b2	0.0260175	0.353	0.424	1	-0.296279	0
Fyb	0.0260253	0.516	0.589	1	-0.340056	0
Ppp2r5a	0.0260393	0.337	0.411	1	-0.273595	0
Rrp1	0.0261504	0.349	0.433	1	-0.270247	0
Tiparp	0.0265417	0.172	0.246	1	-0.33767	0
Klf7	0.0266266	0.11	0.058	1	0.316917	0
Arnt	0.0268731	0.275	0.192	1	0.261259	0
Txnip	0.0277987	0.284	0.366	1	-0.296961	0
Tnfrsf1a	0.0279623	0.296	0.362	1	-0.320437	0
Ptpn11	0.028692	0.2	0.272	1	-0.253012	0
Hspa13	0.0288374	0.128	0.071	1	0.273195	0
Mob2	0.029745	0.135	0.196	1	-0.309826	0
Ldb1	0.0298835	0.128	0.188	1	-0.322863	0
Pde4b	0.0307574	0.397	0.469	1	-0.315541	0
Nampt	0.0308627	0.103	0.054	1	0.263756	0
Smarce1	0.0308993	0.115	0.174	1	-0.264277	0
G3bp1	0.0314467	0.339	0.424	1	-0.257285	0
Cand1	0.0318216	0.108	0.165	1	-0.308445	0
Ncapd3	0.0321293	0.089	0.143	1	-0.291712	0
Ube2j2	0.0321904	0.369	0.442	1	-0.250191	0
Akap9	0.0322416	0.186	0.25	1	-0.338398	0
Cox7b	0.0324993	0.227	0.156	1	0.274898	0
Gzma	0.0325395	0.649	0.638	1	0.385886	0
Abcf1	0.032555	0.268	0.344	1	-0.253795	0
Jade1	0.0326155	0.089	0.143	1	-0.281058	0
Prrt1	0.0327133	0.135	0.196	1	-0.319806	0
Ifnar1	0.0327705	0.294	0.214	1	0.276704	0
Creg1	0.0330792	0.14	0.085	1	0.269181	0
Agps	0.0332132	0.069	0.116	1	-0.284602	0
Bcl2a1b	0.0337033	0.271	0.339	1	-0.419627	0
Exoc2	0.0337574	0.167	0.107	1	0.301583	0
Slc15a3	0.0337953	0.108	0.058	1	0.330088	0
Cnnm3	0.0341725	0.067	0.112	1	-0.380662	0
Ccny	0.0341999	0.126	0.188	1	-0.272256	0
Fos	0.0342819	0.452	0.384	1	0.54783	0
Etv6	0.0343122	0.112	0.062	1	0.276489	0
1810026B05Rik	0.034693	0.346	0.415	1	-0.381319	0
Sorl1	0.0347421	0.346	0.268	1	0.257802	0
Ece1	0.0350659	0.177	0.116	1	0.357599	0
Rnf213	0.0352169	0.101	0.054	1	0.284845	0
B130021K23Rik	0.0355644	0.31	0.237	1	0.276526	0
Malt1	0.0362229	0.167	0.232	1	-0.382137	0
Pcf11	0.0362727	0.19	0.125	1	0.279533	0
Gm26740	0.0363221	0.541	0.496	1	0.305404	0
2410004B18Rik	0.0367785	0.06	0.103	1	-0.297149	0
Sik2	0.0369304	0.172	0.112	1	0.295371	0
Fkbp3	0.0380749	0.181	0.241	1	-0.36064	0
Il12rb2	0.0381015	0.117	0.17	1	-0.425809	0
Fbl	0.0383159	0.122	0.179	1	-0.277773	0
Ep400	0.0384052	0.204	0.268	1	-0.328233	0
Cd6	0.0395713	0.076	0.125	1	-0.25147	0
Gnptab	0.0396654	0.193	0.129	1	0.294018	0
Armc1	0.0397995	0.103	0.156	1	-0.255347	0
Adss	0.0398609	0.177	0.241	1	-0.318577	0
Wdr43	0.0401451	0.101	0.156	1	-0.263161	0
Gm37390	0.0401586	0.124	0.179	1	-0.333304	0
Acsbg1	0.0403213	0.085	0.134	1	-0.255343	0
Hdac4	0.0405712	0.227	0.161	1	0.266811	0
Arl4c	0.0406649	0.144	0.205	1	-0.495459	0
Sh3bgrl3	0.0415637	0.507	0.433	1	0.257698	0
Sept6	0.0415655	0.333	0.411	1	-0.377273	0
Kctd12	0.0416662	0.271	0.339	1	-0.318317	0
Ddx17	0.0420426	0.479	0.411	1	0.280539	0
Rars	0.0420763	0.067	0.112	1	-0.251439	0
Actn2	0.0421775	0.225	0.161	1	0.284485	0
Ctla4	0.0430301	0.477	0.402	1	0.320704	0
Cdc42ep3	0.0431498	0.133	0.188	1	-0.44589	0
Gtdc1	0.0433714	0.144	0.089	1	0.25256	0
March2	0.04358	0.119	0.071	1	0.278664	0
Eif3e	0.0436036	0.505	0.438	1	0.254605	0
Cst3	0.0436834	0.264	0.192	1	0.29926	0
Lgals4	0.0443867	0.133	0.08	1	0.256914	0
Gcc2	0.0449439	0.149	0.205	1	-0.358136	0
Smc3	0.0450152	0.294	0.357	1	-0.313488	0
H2-Eb1	0.0451712	0.284	0.21	1	0.283168	0
Batf	0.0453989	0.115	0.067	1	0.254403	0
Arhgef3	0.0467191	0.131	0.188	1	-0.2633	0
Spata2	0.0474907	0.131	0.188	1	-0.265176	0
Hsd17b12	0.0476464	0.083	0.129	1	-0.273728	0
Slc7a6os	0.0484792	0.209	0.272	1	-0.362225	0
Dmxl1	0.0487771	0.167	0.112	1	0.322	0
Uqcrh	0.0492482	0.55	0.5	1	0.258317	0
Basp1	0.0492851	0.206	0.147	1	0.345205	0
Smc4	0.0502203	0.3	0.362	1	-0.307432	0
Rassf3	0.0505933	0.11	0.161	1	-0.33861	0
Rheb	0.0507882	0.312	0.393	1	-0.276901	0
Acadl	0.0515834	0.365	0.299	1	0.443537	0
Elmo1	0.052326	0.19	0.129	1	0.29037	0
Ddhd1	0.0548613	0.069	0.112	1	-0.255621	0
Cd27	0.0553813	0.229	0.174	1	0.364277	0
Fasl	0.0553851	0.25	0.308	1	-0.431327	0
Psma7	0.0563164	0.411	0.464	1	-0.273086	0
Clip1	0.0570513	0.172	0.232	1	-0.263895	0
Zdhhc18	0.0577317	0.445	0.491	1	-0.297626	0
Ddrgk1	0.058586	0.183	0.237	1	-0.427339	0
Chmp2a	0.0589637	0.225	0.277	1	-0.408678	0
Dnajc15	0.0591808	0.202	0.268	1	-0.258645	0
Lztfl1	0.0591842	0.151	0.098	1	0.278564	0
Rest	0.0597277	0.151	0.21	1	-0.281404	0
Ago3	0.0602969	0.126	0.08	1	0.356137	0
Irs2	0.0603365	0.486	0.424	1	0.262673	0
Chmp5	0.0607374	0.147	0.098	1	0.252432	0
Prkch	0.060837	0.518	0.558	1	-0.326312	0
Foxn3	0.060898	0.284	0.353	1	-0.251276	0
Rbx1	0.0609401	0.154	0.205	1	-0.305442	0
Phf6	0.0611661	0.11	0.156	1	-0.305077	0
Eri1	0.0614331	0.181	0.241	1	-0.27446	0
Bod1l	0.0615739	0.236	0.295	1	-0.386603	0
Prdx1	0.0621808	0.39	0.317	1	0.326348	0
Psme3	0.0627258	0.197	0.138	1	0.251234	0
Tnrc18	0.0628386	0.154	0.201	1	-0.368989	0
Dhx36	0.0630532	0.216	0.277	1	-0.270925	0
Cdv3	0.063313	0.47	0.402	1	0.279747	0
Srsf3	0.0641986	0.539	0.571	1	-0.259892	0
Vps54	0.0654927	0.266	0.205	1	0.278793	0
R3hdm4	0.0657585	0.186	0.134	1	0.327179	0
Jaml	0.0659237	0.165	0.214	1	-0.363744	0
Sde2	0.0671206	0.115	0.165	1	-0.25264	0
Rfxap	0.0671971	0.096	0.143	1	-0.260542	0
Ap1ar	0.0682112	0.094	0.138	1	-0.268633	0
Cnp	0.0684189	0.117	0.165	1	-0.253108	0
Dapk2	0.0694586	0.261	0.312	1	-0.363684	0
Tnpo3	0.0709029	0.147	0.196	1	-0.263467	0
Pik3cd	0.0717043	0.186	0.138	1	0.336627	0
Msn	0.0719991	0.486	0.415	1	0.282031	0
Jak2	0.0742311	0.339	0.397	1	-0.265488	0
Esco1	0.0744187	0.177	0.232	1	-0.267827	0
Fam53c	0.0750624	0.229	0.174	1	0.297403	0
Gm47283	0.0756555	0.126	0.08	1	0.262339	0
Mgat4a	0.0764853	0.172	0.121	1	0.265057	0
Prkacb	0.0767008	0.415	0.353	1	0.268733	0
Pdia6	0.0768611	0.459	0.402	1	0.289091	0
Myo1g	0.076869	0.17	0.121	1	0.281443	0
Ier2	0.0771444	0.319	0.362	1	-0.336076	0
Cep192	0.077699	0.103	0.147	1	-0.254173	0
H1f2	0.0799025	0.229	0.299	1	-0.358614	0
Gxylt1	0.0805893	0.174	0.125	1	0.260067	0
Gm19557	0.081222	0.204	0.152	1	0.268061	0
A630081D01Rik	0.0816443	0.25	0.317	1	-0.252657	0
Aopep	0.0843464	0.284	0.353	1	-0.251058	0
Per1	0.0843812	0.179	0.232	1	-0.27027	0
Hif1a	0.0846314	0.415	0.362	1	0.25863	0
Surf4	0.0854315	0.298	0.246	1	0.29055	0
Kdm2b	0.0860765	0.553	0.589	1	-0.337218	0
Hnrnpul1	0.0861482	0.22	0.277	1	-0.259278	0
Micos10	0.0868772	0.218	0.174	1	0.330079	0
Secisbp2	0.0880444	0.092	0.134	1	-0.306685	0
Rnf145	0.0890892	0.126	0.174	1	-0.294174	0
Sik1	0.0901895	0.298	0.357	1	-0.280073	0
Sh3kbp1	0.0909194	0.273	0.219	1	0.269635	0
Sumo3	0.0918702	0.144	0.103	1	0.274631	0
Gm28112	0.0918716	0.195	0.143	1	0.256382	0
Serpina3g	0.0920659	0.133	0.089	1	0.281052	0
Ccdc107	0.093446	0.115	0.156	1	-0.292369	0
Cmtm7	0.0950395	0.312	0.362	1	-0.370592	0
Ssrp1	0.0951395	0.216	0.272	1	-0.350311	0
Coq10b	0.0953013	0.362	0.304	1	0.322136	0
Gpsm3	0.0970549	0.305	0.246	1	0.26775	0
Bcl2l11	0.0970578	0.399	0.451	1	-0.303123	0
Eif3h	0.0985759	0.477	0.433	1	0.264311	0
Atg2a	0.0987695	0.19	0.138	1	0.253193	0
Rlf	0.102206	0.183	0.138	1	0.259492	0
Ralgapb	0.102732	0.154	0.112	1	0.26302	0
Pdcd1	0.102921	0.106	0.067	1	0.292347	0
Tbl1x	0.103069	0.239	0.281	1	-0.335595	0
Fgd3	0.103472	0.142	0.192	1	-0.264112	0
Gigyf1	0.103903	0.174	0.129	1	0.281066	0
Ccl5	0.104786	0.667	0.647	1	0.313626	0
Maf1	0.105093	0.225	0.281	1	-0.257875	0
Zfp36	0.106063	0.241	0.188	1	0.287223	0
Tmcc1	0.112296	0.151	0.112	1	0.267179	0
Eif3b	0.112817	0.234	0.188	1	0.289117	0
Nipbl	0.112883	0.367	0.397	1	-0.2884	0
Gm2a	0.11424	0.19	0.143	1	0.256442	0
Arl6ip1	0.114313	0.468	0.406	1	0.261386	0
Atad2	0.116195	0.294	0.348	1	-0.261885	0
Gem	0.117413	0.103	0.067	1	0.457721	0
Gsk3b	0.118276	0.404	0.353	1	0.290378	0
Gabpa	0.118814	0.101	0.138	1	-0.269741	0
Smndc1	0.11887	0.158	0.201	1	-0.2531	0
Cxcr4	0.119531	0.142	0.103	1	0.365769	0
Bcl11b	0.123357	0.245	0.29	1	-0.496481	0
Ccnt1	0.124509	0.298	0.25	1	0.272098	0
Iscu	0.125484	0.131	0.174	1	-0.278383	0
Rapgef1	0.126033	0.11	0.147	1	-0.301073	0
Xist	0.127008	0.209	0.259	1	-0.250497	0
Kansl3	0.134343	0.179	0.138	1	0.260087	0
Atpif1	0.134845	0.165	0.125	1	0.272918	0
Trp53inp2	0.135787	0.174	0.134	1	0.25227	0
Rictor	0.137202	0.339	0.295	1	0.262641	0
Aup1	0.138281	0.147	0.188	1	-0.27246	0
Man1a2	0.139032	0.234	0.192	1	0.302126	0
Cxcl2	0.139956	0.167	0.125	1	0.360682	0
Polr2m	0.148716	0.326	0.375	1	-0.268839	0
Klf6	0.148813	0.541	0.496	1	0.280283	0
Map1lc3a	0.149308	0.156	0.196	1	-0.257408	0
Birc2	0.151093	0.456	0.411	1	0.275816	0
Ptpn13	0.152506	0.138	0.098	1	0.268673	0
Eaf1	0.156602	0.119	0.152	1	-0.311075	0
Fnbp4	0.166524	0.163	0.205	1	-0.251896	0
Sptbn1	0.167011	0.307	0.344	1	-0.255439	0
Gpx1	0.173111	0.317	0.281	1	0.266426	0
Lgals3	0.177983	0.296	0.33	1	-0.315521	0
Atp2b4	0.178559	0.216	0.179	1	0.276056	0
Plk3	0.180238	0.085	0.116	1	-0.256262	0
Elovl5	0.189396	0.349	0.384	1	-0.258487	0
Ncoa2	0.191667	0.213	0.254	1	-0.255104	0
Mrpl57	0.198426	0.087	0.116	1	-0.340619	0
Psma6	0.205851	0.174	0.205	1	-0.262553	0
Calca	0.215575	0.078	0.107	1	-0.330598	0
Psmd12	0.2156	0.128	0.161	1	-0.267944	0
Arhgap31	0.220715	0.399	0.433	1	-0.263282	0
Hk2	0.221129	0.193	0.228	1	-0.284778	0
Rdx	0.221969	0.243	0.277	1	-0.313456	0
Ikzf1	0.228659	0.239	0.272	1	-0.271767	0
Adgrg5	0.231063	0.11	0.138	1	-0.250764	0
Ap1g1	0.247102	0.183	0.156	1	0.259883	0
Mpp7	0.253199	0.385	0.348	1	0.332104	0
Slc25a28	0.254511	0.126	0.152	1	-0.316966	0
Trf	0.25989	0.167	0.196	1	-0.502067	0
Cdkn1a	0.264119	0.314	0.281	1	0.285809	0
Kdm5b	0.267069	0.174	0.201	1	-0.270175	0
Zfp280d	0.273752	0.112	0.138	1	-0.257511	0
Phxr4	0.274249	0.089	0.112	1	-0.319688	0
Nkapd1	0.287547	0.089	0.112	1	-0.252399	0
Gclc	0.290006	0.14	0.165	1	-0.318933	0
Snapc1	0.291817	0.149	0.174	1	-0.263925	0
Rmnd5a	0.296404	0.218	0.192	1	0.304255	0
Stx16	0.32398	0.14	0.165	1	-0.263825	0
Sdc1	0.344821	0.133	0.156	1	-0.305261	0
Prr7	0.351193	0.268	0.286	1	-0.290691	0
Ptgs2	0.377152	0.163	0.138	1	0.361363	0
Ret	0.458892	0.204	0.188	1	0.336857	0
Osbpl9	0.469455	0.447	0.42	1	0.28155	0
Bclaf3	0.534168	0.14	0.125	1	0.251884	0
Dcaf11	0.569813	0.115	0.125	1	-0.272862	0
Pxdc1	0.77187	0.273	0.272	1	-0.251506	0
