# Supplementary material for: RIPK1 ablation in T cells results in spontaneous enteropathy and TNF-driven villus atrophy
Source: EMBO Rep. 2025 Apr 30;26(10):2654–82. doi: 10.1038/s44319-025-00441-5 (PMC12117051; doi:10.1038/s44319-025-00441-5)
Supplement: Supplementary file 9 — Figure EV1-EV5 Source Data [file 44319_2025_441_MOESM9_ESM.zip › EV Figures/Figure EV4/EV4A/EV4A.xlsx]

## Sheet: Sheet1
	Raw Data (µg/mL)																																			Table Analyzed	IgA (Aged KO)
		RIPK1FL/FL																	RIPK1ΔCD4
	Aged	12.351	15.1579	78.0964	17.3055	14.8239	100.153	90.6313	15.8516	19.4733	26.9187	17.2505	15.1528	16.837	19.301	19.8403	12.5795		137.236	39.7674	126.199	117.039	239.608	24.547	20.4219	538.807	141.51	119.327	72.9621	1250.04	434.643	229.023	118.403	158.253	96.6	Column B	RIPK1ΔCD4
																																				vs.	vs.
																																				Column A	RIPK1FL/FL
																																				Mann Whitney test
																																				P value	<0.0001
																																				Exact or approximate P value?	Exact
																																				P value summary	****
																																				Significantly different (P < 0.05)?	Yes
																																				One- or two-tailed P value?	Two-tailed
																																				Sum of ranks in column A,B	151 , 410
																																				Mann-Whitney U	15
																																				Difference between medians
																																				Median of column A	17.28, n=16
																																				Median of column B	126.2, n=17
																																				Difference: Actual	108.9
																																				Difference: Hodges-Lehmann	104.6
