# Supplementary material for: RIPK1 ablation in T cells results in spontaneous enteropathy and TNF-driven villus atrophy
Source: EMBO Rep. 2025 Apr 30;26(10):2654–82. doi: 10.1038/s44319-025-00441-5 (PMC12117051; doi:10.1038/s44319-025-00441-5)
Supplement: Supplementary file 9 — Figure EV1-EV5 Source Data [file 44319_2025_441_MOESM9_ESM.zip › EV Figures/Figure EV4/EV4C/EV4C (Image order).xlsx]

## Sheet: Image order
	Representative Ki-67 staining images of duodenum of ABX-treated and control mice
	Duodenum
	Control	ABX
WT	R88_mouse 10	R88_mouse 6
KO	R88_mouse 11	R88_mouse 7
