# Supplementary material for: RIPK1 ablation in T cells results in spontaneous enteropathy and TNF-driven villus atrophy
Source: EMBO Rep. 2025 Apr 30;26(10):2654–82. doi: 10.1038/s44319-025-00441-5 (PMC12117051; doi:10.1038/s44319-025-00441-5)
Supplement: Supplementary file 9 — Figure EV1-EV5 Source Data [file 44319_2025_441_MOESM9_ESM.zip › EV Figures/Figure EV4/EV4D/EV4D.xlsx]

## Sheet: Sheet1
	Age (weeks)	Ripk1FL/FL(Control)	Ripk1ΔCD4(Control)	Ripk1FL/FL(ABX)	Ripk1ΔCD4(ABX)		Survival proportions						Comparison of Survival Curves		Data summary
	10		1
	12		1				Age (weeks)	Ripk1FL/FL(Control)	Ripk1ΔCD4(Control)	Ripk1FL/FL(ABX)	Ripk1ΔCD4(ABX)		Log-rank (Mantel-Cox) test (recommended)			Ripk1FL/FL(Control)	Ripk1ΔCD4(Control)	Ripk1FL/FL(ABX)	Ripk1ΔCD4(ABX)
	14				1		0	100	100	100	100		Chi square	9.434	Number of rows	30	30	30	30
	14				1		10		93.3333				df	3	# of blank rows	11	15	17	17
	14				1		12		86.6667				P value	0.024	# rows with impossible data	0	0	0	0
	16		1		1		14				76.9231		P value summary	*	# censored subjects	19	10	11	8
	18		1				16		80		69.2308		Are the survival curves sig different?	Yes	# deaths/events	0	5	2	5
	19			1			18		73.3333
	21			1			19			92.3077			Logrank test for trend (recommended)
	23		1				21			84.6154			Chi square	4.979
	24				1		23		66.6667				df	1
	28	0	0	0	0		24				61.5385		P value	0.0257
	28	0	0	0	0		28	100	66.6667	84.6154	61.5385		P value summary	*
	28	0	0	0	0								Sig. trend?	Yes
	28	0	0	0	0		n = mouse survival (weeks)
	28	0	0	0	0								Gehan-Breslow-Wilcoxon test
	28	0	0	0	0		Age (weeks)	Ripk1FL/FL(Control)	Ripk1ΔCD4(Control)	Ripk1FL/FL(ABX)	Ripk1ΔCD4(ABX)		Chi square	9.628
	28	0	0	0	0		0	19	15	13	13		df	3
	28	0	0	0	0		10		15				P value	0.022
	28	0	0	0			12		14				P value summary	*
	28	0	0	0			14				13		Are the survival curves sig different?	Yes
	28	0		0			16		13		10
	28	0					18		12
	28	0					19			13
	28	0					21			12
	28	0					23		11
	28	0					24				9
	28	0					28	19	10	11	8
	28	0
	28	0
