# Supplementary material for: RIPK1 ablation in T cells results in spontaneous enteropathy and TNF-driven villus atrophy
Source: EMBO Rep. 2025 Apr 30;26(10):2654–82. doi: 10.1038/s44319-025-00441-5 (PMC12117051; doi:10.1038/s44319-025-00441-5)
Supplement: Supplementary file 9 — Figure EV1-EV5 Source Data [file 44319_2025_441_MOESM9_ESM.zip › EV Figures/Figure EV5/EV5A/EV5A.xlsx]

## Sheet: Sheet1
	Raw Data (cm)																															Table Analyzed	Copy of RIPK1-Casp8 - SI (KO+DKO only aged)
		Ripk1FL/FLCasp8FL/FL														Ripk1ΔCD4Casp8ΔCD4
	Aged	37.1	30.8	35.3	33	38	38.1	38.6	40.2	39.5	38.9	38.9	44.6	44.8	39	38	37.9	36	35.5	31.4	37.8	37.2	33.1	43	41.4	39.9	39	40.3	43.6	40.4	36.8	Column B	Ripk1ΔCD4Casp8ΔCD4
																																vs.	vs.
																																Column A	Ripk1FL/FLCasp8FL/FL
																																Unpaired t test with Welch's correction
																																P value	0.917
																																P value summary	ns
																																Significantly different (P < 0.05)?	No
																																One- or two-tailed P value?	Two-tailed
																																Welch-corrected t, df	t=0.1052, df=26.14
																																How big is the difference?
																																Mean of column A	38.34
																																Mean of column B	38.21
																																Difference between means (B - A) ± SEM	-0.1366 ± 1.298
																																95% confidence interval	-2.804 to 2.531
																																R squared (eta squared)	0.0004235
																																F test to compare variances
																																F, DFn, Dfd	1.298, 13, 15
																																P value	0.623
																																P value summary	ns
																																Significantly different (P < 0.05)?	No
																																Data analyzed
																																Sample size, column A	14
																																Sample size, column B	16
