# Supplementary material for: RIPK1 ablation in T cells results in spontaneous enteropathy and TNF-driven villus atrophy
Source: EMBO Rep. 2025 Apr 30;26(10):2654–82. doi: 10.1038/s44319-025-00441-5 (PMC12117051; doi:10.1038/s44319-025-00441-5)
Supplement: Supplementary file 9 — Figure EV1-EV5 Source Data [file 44319_2025_441_MOESM9_ESM.zip › EV Figures/Figure EV5/EV5B/EV5B (Image order).xlsx]

## Sheet: Image order
	Representative Ki-67 images of duodenum (RIPK1 single KO, RIPK1-Casp8 DKO and their WT littermates)
	Duodenum
WT	R64_mouse 3
KO	R64_mouse 8
DWT	R117_mouse 1
DKO	R117_mouse 3
