# Supplementary material for: RIPK1 ablation in T cells results in spontaneous enteropathy and TNF-driven villus atrophy
Source: EMBO Rep. 2025 Apr 30;26(10):2654–82. doi: 10.1038/s44319-025-00441-5 (PMC12117051; doi:10.1038/s44319-025-00441-5)
Supplement: Supplementary file 9 — Figure EV1-EV5 Source Data [file 44319_2025_441_MOESM9_ESM.zip › EV Figures/Figure EV5/EV5D/EV5D.xlsx]

## Sheet: Fig EV5D
	Ripk1FL/FLCasp8FL/FL						Ripk1ΔCD4Casp8ΔCD4						Table Analyzed	CD45 (R117) (only duodenum)
	22.9949	30.8025	29.1245	25.9321	31.1519		25.2492	33.2287	25.2657	32.0385	29.5977
													Column B	Ripk1ΔCD4Casp8ΔCD4
													vs.	vs.
													Column A	Ripk1FL/FLCasp8FL/FL
													Unpaired t test with Welch's correction
													P value	0.6498
													P value summary	ns
													Significantly different (P < 0.05)?	No
													One- or two-tailed P value?	Two-tailed
													Welch-corrected t, df	t=0.4717, df=7.963
													How big is the difference?
													Mean of column A	28
													Mean of column B	29.08
													Difference between means (B - A) ± SEM	1.075 ± 2.279
													95% confidence interval	-4.184 to 6.333
													R squared (eta squared)	0.02718
													F test to compare variances
													F, DFn, Dfd	1.146, 4, 4
													P value	0.8979
													P value summary	ns
													Significantly different (P < 0.05)?	No
													Data analyzed
													Sample size, column A	5
													Sample size, column B	5

## Sheet: tecnical replicates
CD45
	Tissue	Sample	Genotype	File Name	Cell Number	Positive cell number	Ratio %	Mean
	Duodenum	1	DWT	R117_1_Duo_CD45TUNEL.czi - Scene #1	7238	2108	29.1241	22.9949
				R117_1_Duo_CD45TUNEL.czi - Scene #1	5585	996	17.8335
				R117_1_Duo_CD45TUNEL.czi - Scene #1	9225	2032	22.0271
		2	DKO	R117_2_Duo_CD45TUNEL.czi - Scene #1	6644	2281	34.3317	33.2287
				R117_2_Duo_CD45TUNEL.czi - Scene #1	6914	2140	30.9517
				R117_2_Duo_CD45TUNEL.czi - Scene #1	4427	1523	34.4025
		3	DKO	R117_3_Duo_CD45TUNEL.czi - Scene #1	6716	1865	27.7695	25.2492
				R117_3_Duo_CD45TUNEL.czi - Scene #1	7351	1687	22.9493
				R117_3_Duo_CD45TUNEL.czi - Scene #1	7787	1949	25.0289
		4	DWT	R117_4_Duo_CD45TUNEL.czi - Scene #1	7796	2522	32.3499	30.8025
				R117_4_Duo_CD45TUNEL.czi - Scene #1	6277	2096	33.3917
				R117_4_Duo_CD45TUNEL.czi - Scene #1	8104	2161	26.6658
		5	DKO	R117_5_Duo_CD45TUNEL.czi - Scene #1	7882	1872	23.7503	25.2657
				R117_5_Duo_CD45TUNEL.czi - Scene #1	7941	1808	22.7679
				R117_5_Duo_CD45TUNEL.czi - Scene #1	7473	2188	29.2787
		6	DWT	R117_6_Duo_CD45TUNEL.czi - Scene #1	6686	1827	27.3258	29.1245
				R117_6_Duo_CD45TUNEL.czi - Scene #1	5000	1531	30.62
				R117_6_Duo_CD45TUNEL.czi - Scene #1	7707	2268	29.4278
		7	DKO	R117_7_Duo_CD45TUNEL.czi - Scene #1	6827	2398	35.1252	32.0385
				R117_7_Duo_CD45TUNEL.czi - Scene #1	5076	1263	24.8818
				R117_7_Duo_CD45TUNEL.czi - Scene #1	6342	2290	36.1085
		8	DWT	R117_8_Duo_CD45TUNEL.czi - Scene #1	5408	1949	36.0392	31.1519
				R117_8_Duo_CD45TUNEL.czi - Scene #1	5511	1436	26.057
				R117_8_Duo_CD45TUNEL.czi - Scene #1	5657	1774	31.3594
		9	DWT	R117_9_Duo_CD45TUNEL.czi - Scene #1	5335	1689	31.6589	25.9321
				R117_9_Duo_CD45TUNEL.czi - Scene #1	5902	1471	24.9238
				R117_9_Duo_CD45TUNEL.czi - Scene #1	3856	818	21.2137
		10	DKO	R117_10_Duo_CD45TUNEL.czi - Scene #1	7063	1908	27.014	29.5977
				R117_10_Duo_CD45TUNEL.czi - Scene #1	7663	2394	31.241
				R117_10_Duo_CD45TUNEL.czi - Scene #1	8049	2458	30.538
