# Supplementary material for: RIPK1 ablation in T cells results in spontaneous enteropathy and TNF-driven villus atrophy
Source: EMBO Rep. 2025 Apr 30;26(10):2654–82. doi: 10.1038/s44319-025-00441-5 (PMC12117051; doi:10.1038/s44319-025-00441-5)
Supplement: Supplementary file 9 — Figure EV1-EV5 Source Data [file 44319_2025_441_MOESM9_ESM.zip › EV Figures/Figure EV5/EV5F/EV5F.xlsx]

## Sheet: Sheet1
		Ripk1FL/FLCasp8FL/FL				Ripk1ΔCD4Casp8ΔCD4					Unpaired t test with Welch's correction
	NKG2D+ TCRγδ+ IELs	32033	13456	5935	5614	16803	30383	9598	27658
											Table Analyzed	NKG2D+ TCRyd (DKO)
											Column B	Ripk1ΔCD4Casp8ΔCD4
											vs.	vs.
											Column A	Ripk1FL/FLCasp8FL/FL
											Unpaired t test with Welch's correction
											P value	0.4186
											P value summary	ns
											Significantly different (P < 0.05)?	No
											One- or two-tailed P value?	Two-tailed
											Welch-corrected t, df	t=0.8721, df=5.663
											How big is the difference?
											Mean of column A	14260
											Mean of column B	21111
											Difference between means (B - A) ± SEM	6851 ± 7856
											95% confidence interval	-12652 to 26354
											R squared (eta squared)	0.1184
											F test to compare variances
											F, DFn, Dfd	1.645, 3, 3
											P value	0.6925
											P value summary	ns
											Significantly different (P < 0.05)?	No
											Data analyzed
											Sample size, column A	4
											Sample size, column B	4
