# Supplementary material for: RIPK1 ablation in T cells results in spontaneous enteropathy and TNF-driven villus atrophy
Source: EMBO Rep. 2025 Apr 30;26(10):2654–82. doi: 10.1038/s44319-025-00441-5 (PMC12117051; doi:10.1038/s44319-025-00441-5)
Supplement: Supplementary file 9 — Figure EV1-EV5 Source Data [file 44319_2025_441_MOESM9_ESM.zip › EV Figures/Figure EV5/EV5G/EV5G.xlsx]

## Sheet: Sheet1
		Ripk1FL/FLCasp8FL/FL								Ripk1ΔCD4Casp8ΔCD4									Table Analyzed	R43+79: Spleen: TCRyd+ T cells		Table Analyzed	R43+79: mLN: TCRyd+ T cells
	Spleen	538325	600216	490612	422451	512875	194895	162486	309307	713313	663360	498970	467830	358822	133296	192937	335590
																			Column B	Ripk1ΔCD4Casp8ΔCD4		Column B	Ripk1ΔCD4Casp8ΔCD4
																			vs.	vs.		vs.	vs.
		Ripk1FL/FLCasp8FL/FL								Ripk1ΔCD4Casp8ΔCD4									Column A	Ripk1FL/FLCasp8FL/FL		Column A	Ripk1FL/FLCasp8FL/FL
	mLN	42764	52781	37001	42480	38392	15624	8554	16659	22023	42001	29518	29829	56417	20796	19988	16567
																			Unpaired t test with Welch's correction			Unpaired t test with Welch's correction
																			P value	0.8611		P value	0.7761
																			P value summary	ns		P value summary	ns
																			Significantly different (P < 0.05)?	No		Significantly different (P < 0.05)?	No
																			One- or two-tailed P value?	Two-tailed		One- or two-tailed P value?	Two-tailed
																			Welch-corrected t, df	t=0.1785, df=13.30		Welch-corrected t, df	t=0.2901, df=13.62
																			How big is the difference?			How big is the difference?
																			Mean of column A	403896		Mean of column A	31782
																			Mean of column B	420515		Mean of column B	29642
																			Difference between means (B - A) ± SEM	16619 ± 93127		Difference between means (B - A) ± SEM	-2140 ± 7376
																			95% confidence interval	-184104 to 217341		95% confidence interval	-18000 to 13721
																			R squared (eta squared)	0.002388		R squared (eta squared)	0.006138
																			F test to compare variances			F test to compare variances
																			F, DFn, Dfd	1.594, 7, 7		F, DFn, Dfd	1.398, 7, 7
																			P value	0.5537		P value	0.6692
																			P value summary	ns		P value summary	ns
																			Significantly different (P < 0.05)?	No		Significantly different (P < 0.05)?	No
																			Data analyzed			Data analyzed
																			Sample size, column A	8		Sample size, column A	8
																			Sample size, column B	8		Sample size, column B	8
