# Supplementary material for: RIPK1 ablation in T cells results in spontaneous enteropathy and TNF-driven villus atrophy
Source: EMBO Rep. 2025 Apr 30;26(10):2654–82. doi: 10.1038/s44319-025-00441-5 (PMC12117051; doi:10.1038/s44319-025-00441-5)
Supplement: Supplementary file 9 — Figure EV1-EV5 Source Data [file 44319_2025_441_MOESM9_ESM.zip › EV Figures/Figure EV5/EV5I/EV5I.xlsx]

## Sheet: Sheet1
	Raw Data (µg/mL)																											Ordinary one-way ANOVA						Multiple comparisons (Uncorrected Fisher's LSD)
		Ripk1FL/FL								Ripk1ΔCD4								Ripk1FL/FLCasp8FL/FL					Ripk1ΔCD4Casp8ΔCD4					Table Analyzed	IgA (young KO + DKO)					Number of families	1
	Young	7.49476	5.0908	19.5939	6.06939	12.9371	7.74554	42.2045	17.2034	64.4794	153.326	38.4771	54.3846	90.8534	114.761	97.9443	164.66	17.6448	29.3763	10.4466	19.2589	12.9113	16.5515	21.8025	18.8956	32.7414	23.2864	Data sets analyzed	A-D					Number of comparisons per family	6
																																		Alpha	0.05
																												ANOVA summary
																												F	16.31					Uncorrected Fisher's LSD	Mean Diff,	95,00% CI of diff,	Below threshold?	Summary	Individual P Value
																												P value	<0,0001					Ripk1FL/FL vs. Ripk1ΔCD4	-82.57	-110,4 to -54,76	Yes	****	<0,0001	A-B
																												P value summary	****					Ripk1FL/FL vs. Ripk1FL/FLCasp8FL/FL	-3.135	-34,85 to 28,58	No	ns	0.8394	A-C
																												Significant diff. among means (P < 0.05)?	Yes					Ripk1FL/FL vs. Ripk1ΔCD4Casp8ΔCD4	-7.863	-39,57 to 23,85	No	ns	0.6122	A-D
																												R squared	0.6899					Ripk1ΔCD4 vs. Ripk1FL/FLCasp8FL/FL	79.43	47,72 to 111,1	Yes	****	<0,0001	B-C
																																		Ripk1ΔCD4 vs. Ripk1ΔCD4Casp8ΔCD4	74.71	42,99 to 106,4	Yes	****	<0,0001	B-D
																												Brown-Forsythe test						Ripk1FL/FLCasp8FL/FL vs. Ripk1ΔCD4Casp8ΔCD4	-4.728	-39,91 to 30,45	No	ns	0.7831	C-D
																												F (DFn, DFd)	6,540 (3, 22)
																												P value	0.0025					Test details	Mean 1	Mean 2	Mean Diff,	SE of diff,	n1	n2	t	DF
																												P value summary	**					Ripk1FL/FL vs. Ripk1ΔCD4	14.79	97.36	-82.57	13.41	8	8	6.157	22
																												Are SDs significantly different (P < 0.05)?	Yes					Ripk1FL/FL vs. Ripk1FL/FLCasp8FL/FL	14.79	17.93	-3.135	15.29	8	5	0.205	22
																																		Ripk1FL/FL vs. Ripk1ΔCD4Casp8ΔCD4	14.79	22.66	-7.863	15.29	8	5	0.5142	22
																												Bartlett's test						Ripk1ΔCD4 vs. Ripk1FL/FLCasp8FL/FL	97.36	17.93	79.43	15.29	8	5	5.195	22
																												Bartlett's statistic (corrected)	23.72					Ripk1ΔCD4 vs. Ripk1ΔCD4Casp8ΔCD4	97.36	22.66	74.71	15.29	8	5	4.886	22
																												P value	<0,0001					Ripk1FL/FLCasp8FL/FL vs. Ripk1ΔCD4Casp8ΔCD4	17.93	22.66	-4.728	16.96	5	5	0.2787	22
																												P value summary	****
																												Are SDs significantly different (P < 0.05)?	Yes
																												ANOVA table	SS	DF	MS	F (DFn, DFd)	P value
																												Treatment (between columns)	35206	3	11735	F (3, 22) = 16,31	P<0,0001
																												Residual (within columns)	15827	22	719.4
																												Total	51034	25
																												Data summary
																												Number of treatments (columns)	4
																												Number of values (total)	26
