# Supplementary material for: RIPK1 ablation in T cells results in spontaneous enteropathy and TNF-driven villus atrophy
Source: EMBO Rep. 2025 Apr 30;26(10):2654–82. doi: 10.1038/s44319-025-00441-5 (PMC12117051; doi:10.1038/s44319-025-00441-5)
Supplement: Supplementary file 9 — Figure EV1-EV5 Source Data [file 44319_2025_441_MOESM9_ESM.zip › EV Figures/Figure EV5/EV5J/EV5J.xlsx]

## Sheet: Sheet1
	Raw data (pg/µg tissue)																	Transform (Y=Log2(Y))																		IFN-g (Log2 transformed)
		FL/FL								Cre+									FL/FL								Cre+									Compare cell means with others in its row and its column
	Ripk1	1.3348	0	8.3892	0.2473					57.2202	33.6507	32.6186	11.2211	27.048	15.8105	24.1421		Ripk1	0.416624		3.06853	-2.01567					5.83845	5.07256	5.02762	3.48814	4.75745	3.98281	4.59348
	Ripk1/Casp8	4.3097	5.8033	5.8632	1.6253	11.0143				8.3509	15.5295	5.8082	15.5381					Ripk1/Casp8	2.10759	2.53687	2.55169	0.700706	3.46131				3.06193	3.95694	2.53809	3.95774						Number of families	4
																																				Number of comparisons per row family	1
																																				Number of comparisons per column family	1
																																				Alpha	0.05
																																				Uncorrected Fisher's LSD	Predicted (LS) mean diff.	95.00% CI of diff.	Below threshold?	Summary	Individual P Value
																																				WT-KO
																																				FL/FL vs. Cre+	-4.19	-5.972 to -2.409	Yes	***	0.0002
																																				DWT-DKO
																																				FL/FL vs. Cre+	-1.107	-2.839 to 0.6248	No	ns	0.1931
																																				FL/FL
																																				WT-KO vs. DWT-DKO	-1.782	-3.667 to 0.1035	No	ns	0.0623
																																				Cre+
																																				WT-KO vs. DWT-DKO	1.301	-0.3167 to 2.920	No	ns	0.1071
																																				Test details	Predicted (LS) mean 1	Predicted (LS) mean 2	Predicted (LS) mean diff.	SE of diff.	N1	N2	t	DF
																																				WT-KO
																																				FL/FL vs. Cre+	0.4898	4.68	-4.19	0.8358	3	7	5.013	15
																																				DWT-DKO
																																				FL/FL vs. Cre+	2.272	3.379	-1.107	0.8125	5	4	1.363	15
																																				FL/FL
																																				WT-KO vs. DWT-DKO	0.4898	2.272	-1.782	0.8845	3	5	2.014	15
																																				Cre+
																																				WT-KO vs. DWT-DKO	4.68	3.379	1.301	0.7592	7	4	1.714	15
